# Supplementary material for: Bacterial Communities Are Less Diverse in a Strepsipteran Endoparasitoid than in Its Fruit Fly Hosts and Dominated by Wolbachia
Source: Microb Ecol. 2023 Apr 27;86(3):2120–32. doi: 10.1007/s00248-023-02218-6 (PMC10497669; doi:10.1007/s00248-023-02218-6)
Supplement: Supplementary file 2 — Supplementary file2 (XLSX 979 KB) [file 248_2023_2218_MOESM2_ESM.xlsx]

## Sheet: Table S1
Table S1 Overview of the Dipterophagus daci and fruit fly specimens examined in this study. Table includes species identity (species names in parenthesis denote the D. daci male pupa host), collection locality, collection year, sample group [D. daci male pupae (Dd), fruit flies parasitised by Wolbachia-positive D. daci (FliesDdW), fruit flies parasitised by D. daci without detectable Wolbachia (F…
Species	Sample ID	Collection locality	Collection year	Sample group	No of reads
Bactrocera bryoniae	Bbry544	Cairns	2013	Flies	14414
Bactrocera bryoniae	Bbry535	Lockhart River	2013	Flies	16769
Bactrocera decurtans	Bdec84	Seisia	1998	Flies	16741
Bactrocera frauenfeldi	Bfra61	Cairns	2013	Flies	6120
Bactrocera frauenfeldi	Bfra63	Cairns	2013	Flies	9082
Bactrocera frauenfeldi	Bfra135	Cairns	2001	Flies	36936
Bactrocera frauenfeldi	Bfra491	Cairns	2013	Flies	13205
Bactrocera frauenfeldi	Bfra5	Cape York - Lockhart	2019	Flies	11378
Bactrocera neohumeralis	Bn468	Brisbane	2019	Flies	12687
Bactrocera neohumeralis	Bn245	Cairns	2012	Flies	8273
Bactrocera neohumeralis	Bn242	Cairns	2019	Flies	16091
Bactrocera neohumeralis	Bn107	Cairns	2019	Flies	12639
Bactrocera neohumeralis	Bn246	Cairns	2012	Flies	7551
Bactrocera neohumeralis	Bn356	Gladstone	2012	Flies	11549
Bactrocera neohumeralis	Bn343	Mackay	2012	Flies	7079
Bactrocera neohumeralis	Bn344	Mackay	2012	Flies	11931
Bactrocera neohumeralis	Bn132	Mourilyan Harbour	2019	Flies	74895
Bactrocera neohumeralis	Bn239	Mourilyan Harbour	2012	Flies	10276
Bactrocera neohumeralis	Bn168	Townsville	2019	Flies	9689
Bactrocera tryoni	Bt229	Brisbane	2019	Flies	16447
Bactrocera tryoni	Bt431	Brisbane	2019	Flies	7546
Bactrocera tryoni	Bt376	Bundaberg	2019	Flies	22219
Bactrocera tryoni	Bt377	Bundaberg	2019	Flies	18389
Bactrocera tryoni	Bt277	Cairns	2001	Flies	7624
Bactrocera tryoni	Bt207	Mackay	2019	Flies	6679
Bactrocera tryoni	Bt444	Mackay	2013	Flies	10940
Bactrocera tryoni	Bt438	Mackay	2013	Flies	60986
Bactrocera tryoni	Bt265	Townsville	2019	Flies	120845
Bactrocera tryoni	Bt262	Townsville	2019	Flies	14329
Dacus axanus	Dax87	Thursday Island	1998	Flies	42
Zeugodacus strigifinis	Bst82	Bamaga	1998	Flies	24083
Zeugodacus strigifinis	Bst271	Bamaga	1998	Flies	21703
Zeugodacus strigifinis	Bst506	Cairns	2013	Flies	23846
Zeugodacus strigifinis	Bst507	Cairns	2013	Flies	30737
Zeugodacus strigifinis	Bst508	Cairns	2013	Flies	28086
Bactrocera frauenfeldi	Bfra486	Cairns	2012	FliesDd	8851
Bactrocera frauenfeldi	Bfra35	Cairns	2019	FliesDd	9877
Bactrocera neohumeralis	Bn517	Brisbane	2019	FliesDd	15354
Bactrocera neohumeralis	Bn790	Cairns	2019	FliesDd	24069
Bactrocera neohumeralis	Bn833	Cairns	2019	FliesDd	22592
Bactrocera tryoni	Bt213	Brisbane	2019	FliesDd	14736
Bactrocera tryoni	Bt215	Brisbane	2019	FliesDd	17304
Bactrocera tryoni	Bt216	Brisbane	2019	FliesDd	27508
Bactrocera tryoni	Bt372	Bundaberg	2019	FliesDd	16441
Bactrocera tryoni	Bt373	Bundaberg	2019	FliesDd	11721
Bactrocera tryoni	Bt374	Bundaberg	2019	FliesDd	15404
Bactrocera tryoni	Bt196	Cairns	2019	FliesDd	9512
Bactrocera tryoni	Bt187	Cairns	2019	FliesDd	7505
Bactrocera tryoni	Bt195	Cairns	2019	FliesDd	17911
Bactrocera tryoni	Bt197	Cairns	2019	FliesDd	10803
Bactrocera tryoni	Bt198	Mackay	2019	FliesDd	9373
Bactrocera tryoni	Bt199	Mackay	2019	FliesDd	8677
Zeugodacus strigifinis	Bst502	Cairns	2013	FliesDd	27178
Zeugodacus strigifinis	Bst505	Cairns	2013	FliesDd	19800
Bactrocera bryoniae	Bbry545	Cairns	2013	FliesDdW	19165
Bactrocera bryoniae	Bbry536	Lockhart River	2013	FliesDdW	13046
Bactrocera decurtans	Bdec85	Seisia	1998	FliesDdW	21897
Bactrocera frauenfeldi	Bfra492	Cairns	2013	FliesDdW	7978
Bactrocera frauenfeldi	Bfra485	Cairns	2012	FliesDdW	8913
Bactrocera frauenfeldi	Bfra490	Cairns	2013	FliesDdW	65333
Bactrocera frauenfeldi	Bfra3	Cape York - Lockhart	2019	FliesDdW	7460
Bactrocera neohumeralis	Bn243	Cairns	2012	FliesDdW	90253
Bactrocera neohumeralis	Bn355	Gladstone	2012	FliesDdW	12952
Bactrocera neohumeralis	Bn342	Mackay	2012	FliesDdW	9161
Bactrocera neohumeralis	Bn345	Mackay	2012	FliesDdW	11618
Bactrocera neohumeralis	Bn240	Mourilyan Harbour	2012	FliesDdW	10002
Bactrocera neohumeralis	Bn135	Mourilyan Harbour	2019	FliesDdW	10427
Bactrocera neohumeralis	Bn238	Mourilyan Harbour	2012	FliesDdW	11112
Bactrocera neohumeralis	Bn171	Townsville	2019	FliesDdW	11308
Bactrocera tryoni	Bt225	Brisbane	2019	FliesDdW	16393
Bactrocera tryoni	Bt214	Brisbane	2019	FliesDdW	18544
Bactrocera tryoni	Bt194	Cairns	2019	FliesDdW	8645
Bactrocera tryoni	Bt276	Cairns	2001	FliesDdW	10852
Bactrocera tryoni	Bt275	Cairns	2001	FliesDdW	8582
Bactrocera tryoni	Bt202	Mackay	2019	FliesDdW	9124
Bactrocera tryoni	Bt210	Mackay	2019	FliesDdW	8430
Bactrocera tryoni	Bt439	Mackay	2013	FliesDdW	14307
Bactrocera tryoni	Bt443	Mackay	2013	FliesDdW	10549
Bactrocera tryoni	Bt267	Townsville	2019	FliesDdW	10742
Dacus axanus	Dax88	Thursday Island	1998	FliesDdW	21580
Zeugodacus strigifinis	Bst81	Bamaga	1998	FliesDdW	24438
Zeugodacus strigifinis	Bst269	Bamaga	1998	FliesDdW	26351
Zeugodacus strigifinis	Bst503	Cairns	2013	FliesDdW	21186
Zeugodacus strigifinis	Bst504	Cairns	2013	FliesDdW	29379
Dipterophagus daci male pupa (Bactrocera mayi)	Dmp55	Airlie Beach	2019/2020	Dd	16745
Dipterophagus daci male pupa (Bactrocera neohumeralis)	Dmp62	Airlie Beach	2019/2020	Dd	54222
Dipterophagus daci male pupa (Bactrocera breviaculeus)	Dmp69	Airlie Beach	2019/2020	Dd	41185
Dipterophagus daci male pupa (Bactrocera tryoni)	Dmp10	Cairns	2019/2020	Dd	36923
Dipterophagus daci male pupa (Bactrocera frauenfeldi)	Dmp41	Cairns	2019/2020	Dd	48956
Dipterophagus daci male pupa (Bactrocera mayi)	Dmp57	Cairns	2019/2020	Dd	27659
Dipterophagus daci male pupa (Bactrocera breviaculeus)	Dmp91	Cairns	2019/2020	Dd	46539
Dipterophagus daci male pupa (Bactrocera pallida)	Dmp108	Cairns	2019/2020	Dd	57708
Dipterophagus daci male pupa (Bactrocera pallida)	Dmp110	Cairns	2019/2020	Dd	48687
Dipterophagus daci male pupa (Bactrocera pallida)	Dmp111	Cairns	2019/2020	Dd	48349
Dipterophagus daci male pupa (Bactrocera neohumeralis)	Dmp45	Cairns	2019/2020	Dd	41325
Dipterophagus daci male pupa (Bactrocera neohumeralis)	Dm101	Cairns	2019/2020	Dd	47497
Dipterophagus daci male pupa (Bactrocera tryoni)	Dmp11	Cairns	2019/2020	Dd	47479
Dipterophagus daci male pupa (Bactrocera tryoni)	Dmp75	Cooktown	2019/2020	Dd	41656
Dipterophagus daci male pupa (Bactrocera tryoni)	Dmp1	Townsville	2019/2020	Dd	41820
Dipterophagus daci male pupa (Bactrocera neohumeralis)	Dmp64	Townsville	2019/2020	Dd	42561
Dipterophagus daci male pupa (Bactrocera breviaculeus)	Dmp22	Townsville	2019/2020	Dd	18942

## Sheet: Table S2
Table S2 Percentage abundance of bacterial ASVs at the genus level for each samples, ASVs that lack the genus identification are presented as the lowest available classification.
ASV ID	Bfra5	Bt196	Bfra61	Bn132	Bn240	Bn239	Bn168	Bt265	Bt207	Bt229	Bt431	Bn468	Bfra63	Bt277	Bn356	Bfra135	Bn343	Bn344	Bfra486	Bfra492	Bfra491	Bt444	Bn245	Bn242	Bn107	Bn246	Bt438	Bfra3	Bt187	Bt195	Bt194	Bn135	Bn171	Bt267	Bt202	Bt210	Bt439	Bt198	Bt197	Bt199	Bfra485	Bn243	Bt276	Bfra490	Bn342	Bt443	Bn238	Bn355	Bt275
a41cfc760144d8cdf9909c2681abe105	0	0	0	0	0	0	0	0	0	0	0	0	0	0	0	0	0	0	0	16	0	0	0	0	0	0	0	0	0	0	365	202	21	0	0	237	0	0	0	0	16	0	0	0	0	0	14	226	0
224a1c7787875b68dd9e2621c385e62f	756	31	68	2081	1360	1758	521	311	150	324	3107	0	154	453	591	1	893	0	376	1307	1060	530	718	485	4103	926	274	4	694	466	223	471	1654	18	99	24	546	238	914	1375	54	1372	1047	586	164	1469	1628	2120	438
7721578485a59603170914e62957b278	759	0	37	191	149	701	0	4978	9	38	0	0	540	363	3151	0	8	5	0	0	0	4184	0	0	220	0	1368	0	574	1689	0	100	3	7	0	36	0	1122	1034	818	0	1658	0	0	130	187	167	1544	0
625979b3a7ea1a1d4342aa409e68f8df	0	0	0	0	0	0	0	0	0	0	0	0	0	0	0	0	0	0	0	0	0	0	0	0	0	0	0	0	0	0	0	0	0	0	0	0	0	0	0	0	0	0	0	0	0	0	0	0	0
307c301fcd8c4f7b1bc1d69a06460119	0	0	0	0	73	510	0	2	100	0	0	0	0	0	0	0	0	1101	0	190	0	0	0	0	4	0	0	0	65	19	1446	0	0	0	40	2115	0	198	2335	0	0	0	0	0	3524	0	0	0	1255
f52e759cf3521ac900d58666d5f0f54a	0	0	0	0	16	6	0	0	3	0	0	0	0	0	0	4	0	0	0	0	0	0	0	0	0	0	0	0	0	1	2187	0	0	0	0	0	0	0	0	0	0	0	0	1520	0	0	0	0	0
7f8dca975cba775b636c4adf616ea11c	0	0	0	222	0	114	0	0	0	4849	39	4023	0	0	0	0	0	0	0	0	0	0	0	13	0	0	0	0	0	982	0	0	0	0	2321	23	66	0	0	0	0	0	0	0	0	0	0	264	0
17556ad2397ebc45b3adaf27645ef08e	0	0	0	0	0	0	3354	0	0	0	0	0	0	0	0	0	0	0	3926	987	0	0	0	0	0	11	147	0	0	0	0	0	0	0	0	0	541	0	0	0	293	0	1229	1531	0	0	0	0	857
24d821dddfbe031b81a44817e6d6a4c1	68	995	47	0	221	0	0	0	91	0	0	0	2416	39	0	0	141	0	0	0	159	11	0	1437	0	0	0	0	138	0	0	0	0	0	104	0	0	20	0	164	0	51	3	0	0	0	0	0	0
32ab1812bd3770f4b7f6aad7273783da	28	648	22	0	150	9	30	3	443	0	14	0	913	0	0	0	30	0	0	0	63	0	2	2636	0	0	0	0	47	0	0	0	0	17	24	0	0	5	0	35	0	737	7	0	2	0	0	0	970
d6c964d7a1d76f1547e809eb9b3b8dd6	0	0	0	16	0	54	0	0	0	5	0	0	0	0	130	0	0	0	0	0	0	0	0	0	271	0	0	0	12	0	0	0	0	1389	0	0	0	27	0	0	0	0	0	0	0	0	171	233	0
a63e9762864388c43ba2c776c72faaa9	470	0	0	3	0	0	0	1	0	0	0	0	0	0	0	0	0	0	0	333	0	99	0	0	0	2	0	0	0	0	0	16	12	0	767	18	0	0	0	0	0	0	573	911	19	0	0	32	0
ae2eeeb87431ae4ef2cd38c1865cb52e	0	0	0	0	0	0	0	0	5	209	0	0	0	0	0	0	0	0	0	0	0	0	0	0	0	0	5	14	0	3	13	0	0	0	689	30	0	1472	0	0	0	445	0	0	217	0	0	0	0
1e870c64af7608a2cb5ffd2d5c5b01f3	0	0	0	0	0	0	0	0	0	0	0	0	0	0	0	0	0	0	0	0	0	85	0	0	0	442	0	0	0	0	0	271	0	0	58	0	3905	9	0	0	0	0	0	5	0	0	0	0	0
658104f1227ee94ce59cd7923781faa9	0	0	0	0	0	0	413	0	0	0	0	0	0	0	0	0	0	0	0	0	0	89	30	0	79	0	0	0	235	0	642	0	965	42	34	0	0	0	434	0	0	0	187	0	169	1022	0	0	0
22ba79bc09a88468552595f7680bf750	21	0	39	103	31	2	33	1	0	0	0	0	0	0	92	754	167	0	63	0	0	39	0	0	0	261	22	0	0	0	0	2081	0	27	0	0	0	0	0	14	0	0	30	72	0	0	1	675	0
aa1b593068acf0de32973d0162215928	0	0	0	0	0	0	268	1	0	0	0	0	0	0	0	0	0	0	0	0	0	18	9	0	177	0	0	0	62	17	893	0	295	119	0	0	0	0	56	0	0	0	38	0	63	2609	0	0	0
32e7dd57efc183a5b7e69af26d8641b9	0	0	0	0	71	0	0	0	0	0	0	0	0	0	0	0	389	0	0	0	0	0	0	0	0	0	0	0	0	0	0	0	0	9	0	0	0	0	0	0	547	0	0	0	0	118	0	0	0
bf68408a80833bf5acee5f1ec6a94641	0	0	0	1	0	124	0	0	0	0	0	0	0	0	0	0	0	0	0	63	0	0	0	0	0	0	0	0	60	0	126	0	0	11	24	1744	0	42	0	0	0	0	0	0	0	0	0	0	35
1573196c11f1901581f82ad561fba0cc	0	114	0	0	0	0	0	0	0	0	14	290	0	996	0	1115	150	0	3	0	0	0	147	0	0	240	0	828	0	0	0	0	0	0	0	0	0	0	1	254	0	0	0	0	0	0	0	0	70
20d7361ee8e75641d726de9978d7fa26	0	0	0	0	0	0	0	0	75	0	0	0	0	1326	0	0	108	0	0	0	120	0	0	1409	0	0	0	0	0	0	0	0	0	0	0	0	0	0	0	0	0	290	0	0	0	0	0	0	910
bd6383169ddd32592a82ccdb7511c186	0	0	198	0	0	0	0	0	0	5	0	0	0	61	0	0	0	2406	0	0	0	5	0	0	0	0	0	0	20	0	0	0	0	0	7	13	0	0	0	0	0	0	1	0	0	0	0	0	0
ffc36e27c82042664a16bcd4d380b286	0	0	0	0	8	6	138	15	26	0	738	0	0	0	0	0	0	0	0	0	0	0	2291	0	0	0	0	0	16	0	0	0	0	157	0	0	0	0	0	31	0	90	0	0	0	0	0	0	0
485711a116b87ba4a050ebb0c0498d37	0	0	0	0	0	0	0	0	0	0	0	0	0	0	0	0	0	0	0	4	0	0	0	0	0	0	0	0	0	0	0	0	0	0	0	0	0	0	0	0	3525	0	0	0	0	0	0	0	0
063ae5387eb168b0ab82ba476eb8fa1d	0	0	0	0	45	0	8	0	14	3	0	0	0	0	0	0	26	0	0	0	0	0	0	0	0	844	0	0	352	0	7	0	11	0	0	0	0	0	0	0	0	4	0	0	22	0	0	9	0
b6e52c74e408bcf8d49afe994fdcf359	0	0	0	27	0	2	32	0	0	0	0	0	0	72	0	982	0	0	95	0	1534	0	20	0	0	66	9	0	33	0	0	0	0	63	27	0	0	0	0	0	0	0	0	0	0	0	0	0	92
92231856719ab2be015d0fd274509ce7	0	0	0	0	0	0	0	0	0	0	0	0	0	0	0	0	0	76	0	0	0	0	0	0	0	0	3	801	0	0	0	0	0	0	0	0	0	0	0	0	0	0	0	0	0	8	0	0	24
2452c5e21753a639a9a8b702b9e24bcb	0	0	0	0	0	0	0	0	0	0	0	0	0	0	0	1838	0	0	0	0	0	0	0	0	0	0	0	1839	0	0	0	0	0	0	0	0	0	0	0	0	0	0	0	0	0	0	0	0	0
b603934817b9bae2c6afafa98088738e	0	9	0	248	0	0	0	0	0	0	0	0	0	0	0	0	0	0	0	0	0	0	0	0	0	0	218	0	0	502	0	0	0	0	0	0	0	0	0	0	0	0	0	12	0	0	2554	68	0
3d711bcb93f1db3385b874a890ea3fb2	0	0	0	0	0	0	0	0	0	0	0	0	0	0	0	0	2985	0	70	0	0	0	0	0	0	4	0	0	25	0	0	0	0	0	0	0	0	0	0	32	0	0	0	0	0	0	0	0	0
c27ad79848adcd406bf90804cb13ec9b	0	0	0	13	0	0	0	0	10	0	1014	0	0	0	0	0	0	0	0	0	317	0	0	0	0	0	0	0	378	11	0	39	0	0	25	0	0	0	0	0	513	0	16	0	0	0	71	0	0
27d0f4d107e70ce63f7a130002eaffbf	0	0	0	5	102	61	526	34	0	47	0	0	0	0	36	0	0	0	0	0	0	171	0	0	8	0	0	0	0	26	0	0	0	0	0	0	0	108	273	0	0	55	496	0	26	59	84	0	0
cb1173735acb993e45afcb567fbf1083	0	0	0	0	0	0	0	0	295	0	0	0	0	0	0	0	0	0	0	0	0	0	28	0	0	0	2485	0	0	0	0	0	0	0	0	0	0	0	0	0	0	0	0	0	0	0	0	0	0
8c93bc0efa4a075f07b31cf379b20e6e	0	0	0	76	38	103	6	0	0	0	0	0	0	0	19	0	0	0	0	0	0	0	0	0	0	0	0	0	327	18	0	72	0	0	0	0	0	0	0	0	0	0	1729	0	19	0	165	0	0
68ecbfa27413e7cb4585806496b2fe82	0	0	0	1	0	0	0	0	0	0	0	0	0	0	0	0	0	0	0	0	0	0	1876	0	0	46	0	0	0	0	0	55	0	26	0	0	0	0	0	0	0	0	0	0	0	0	0	0	0
c09f94cafe292b6d6fe13274f49875fa	6	0	0	47	59	0	0	30	0	78	5	0	0	0	1296	0	0	0	0	0	0	0	0	0	0	0	0	0	0	6	0	0	0	0	113	0	0	183	0	0	0	15	43	0	0	0	44	0	0
c28b3fef73dacbfe7db3899fe166cccc	0	0	0	0	0	0	0	0	0	0	0	0	0	0	0	0	0	0	0	0	0	0	0	0	0	0	0	0	0	1	7	554	1305	0	0	0	0	0	0	0	0	0	4	0	0	0	5	0	0
46e1cc50aa767178ea8c6e3d06eba6df	0	0	924	0	0	0	0	1	0	0	0	146	0	0	0	0	34	0	0	0	0	0	0	0	0	16	0	0	0	0	0	0	0	0	0	0	0	0	0	0	0	0	0	0	0	0	0	0	0
ec098ad12ef2923b449a01762462578b	21	0	0	0	130	2	7	0	0	7	0	0	0	0	0	0	0	0	0	0	0	0	0	6	0	14	0	0	13	0	19	4	0	6	0	4	127	0	0	0	2	0	0	0	11	0	6	0	5
b477a1dee52b9fac4d429a6a018afa95	0	0	0	0	5	0	0	0	0	0	0	155	0	247	0	0	594	0	0	0	0	0	0	0	0	0	0	0	0	0	0	0	0	0	0	0	0	0	6	0	0	0	0	0	0	0	0	0	34
a7773d30c5a2009a19ba2df73fe658c1	0	0	0	0	0	0	0	0	0	0	0	0	0	180	0	0	0	0	0	18	0	0	0	0	0	0	0	0	0	0	0	0	0	0	0	0	0	0	0	0	0	0	0	0	0	0	0	0	0
0f4a9c2228cd34509a4a368421ede0bd	0	0	0	0	0	0	0	2	0	0	0	651	0	166	0	0	0	0	0	0	0	0	13	0	0	13	0	0	0	0	0	0	0	0	0	0	0	0	0	0	0	0	0	0	0	0	0	0	0
424c6831412b359010196f8c6f597ca6	0	0	0	0	0	0	0	0	0	0	0	0	0	0	0	0	0	0	0	0	0	0	0	0	0	0	0	0	6	0	0	0	0	2440	0	0	0	0	0	0	0	0	0	0	0	0	0	0	0
d4a75c96802fd738d071c3b77ff513a9	526	0	0	16	24	103	3	31	0	84	0	0	59	0	8	0	0	0	0	0	0	0	0	0	0	0	0	0	0	0	0	0	0	0	146	0	0	68	0	0	0	21	163	0	3	0	29	3	0
569f84d6c81937f5c0b18db0e1cf8aff	0	0	0	1378	0	0	0	0	0	0	0	0	0	0	0	0	0	0	0	0	0	0	0	0	0	0	0	0	0	898	0	0	0	0	0	0	37	0	0	0	0	0	0	0	0	0	0	15	0
98352ae351e75a6aad1c26146d39315b	0	648	60	0	0	0	0	10	0	0	0	0	26	0	0	0	0	0	0	0	0	113	0	0	0	72	0	57	23	0	0	80	0	0	0	0	599	5	0	0	0	0	0	0	0	0	0	0	0
919171d33ed0b8b888db47c348f76bc3	0	0	0	319	4	0	208	215	0	0	0	0	0	0	5	0	0	0	0	0	0	0	0	0	0	0	0	0	0	14	0	0	0	0	0	0	1	1361	0	0	0	59	5	0	9	0	0	0	0
132a0e1d2f38f91c2b1f8c4000a53136	0	0	0	0	0	1	0	0	0	0	0	14	0	1	0	37	13	967	0	0	0	0	0	7	0	0	51	0	0	0	0	0	0	18	8	0	0	0	2	0	0	0	0	0	0	0	0	0	0
f99b2769d67a0c51825d30db72e2c264	0	0	0	0	24	0	0	0	0	0	0	0	0	0	0	0	127	0	0	0	0	0	0	0	0	0	0	0	0	0	0	55	0	0	0	0	0	0	0	0	0	0	0	0	0	54	0	0	0
c674d2e9bc0413d6b50a85c75bdcc5c0	0	0	0	170	0	0	0	0	0	0	0	0	0	0	0	0	0	0	0	0	0	0	0	0	0	0	0	0	0	0	0	70	0	0	3	0	0	0	0	0	0	0	0	0	0	223	0	0	0
4d6e4c0636e496044f0d001424bfb76c	0	0	0	0	0	0	0	0	5	0	0	0	0	0	0	0	0	0	0	0	0	42	0	0	0	0	0	0	0	0	0	0	0	0	0	0	0	0	0	1911	0	0	0	0	0	0	0	0	0
54c0571b358b0a34ff4a49438f948666	0	0	0	0	0	0	0	2	0	0	0	706	0	191	0	0	5	0	0	0	0	0	0	0	0	0	0	0	0	0	0	0	0	0	0	0	0	0	0	0	0	0	0	4	0	0	0	0	0
b09675ddd85f092e77addcaf27ecce73	950	0	7	0	0	0	0	0	0	0	0	0	0	0	0	0	0	0	0	784	0	68	0	0	31	0	0	0	9	0	0	0	0	0	0	0	0	0	67	0	0	1	0	3	0	0	0	0	0
80774cc1d0a850f0a1a9d45f2c5ab7df	0	0	0	0	0	0	0	0	0	0	0	0	0	246	0	0	0	0	0	14	0	0	0	0	0	0	0	0	0	0	0	0	0	0	0	0	0	0	0	0	0	0	0	0	0	0	0	0	0
21231853d843f6602232148b9f055f15	233	0	0	0	0	224	0	0	0	0	0	0	0	0	0	0	0	0	0	139	0	0	0	0	0	0	0	0	0	0	0	0	0	0	0	0	0	0	0	0	0	0	0	107	0	0	0	0	0
b285e8794f5e46cde27bef68bc6b4d9b	0	0	0	0	0	0	0	0	0	0	0	0	0	0	0	0	0	0	0	0	0	0	0	0	0	0	0	0	0	0	0	0	0	0	0	0	0	0	0	0	0	0	0	0	0	0	0	0	0
dd838dd9b2c0c4b2cf4a0a2a93a75c6f	0	0	0	0	0	0	0	0	0	0	0	0	0	0	0	0	0	0	0	0	0	0	0	0	0	0	0	0	0	0	0	0	0	0	0	0	0	0	0	0	0	0	0	0	0	0	0	0	0
3e8379736f1e8466c77b91217ef15d39	0	0	0	1	0	0	16	0	0	0	0	0	0	0	0	0	0	0	0	0	1730	0	0	0	0	0	9	0	0	0	0	0	0	0	0	0	0	0	0	0	0	0	0	0	0	0	0	0	0
e16f70cef5474ee121e143f779c0e5d9	0	0	0	0	0	0	0	0	0	0	0	0	0	0	0	0	0	0	0	0	0	0	0	0	0	0	0	0	0	0	0	0	0	0	0	0	0	0	0	0	0	0	0	0	0	0	0	0	172
de9691ea541795aa9b6cfc61d7eb66be	0	0	0	43	133	16	0	0	0	114	0	0	0	0	94	0	0	0	0	0	0	0	0	0	47	0	0	0	0	6	0	0	0	0	0	0	49	0	0	0	0	97	0	0	0	0	45	0	0
80b601b1e5dad6e3143b37ac1aec92b6	879	0	0	0	0	0	0	0	0	0	0	0	0	0	0	0	0	0	0	171	0	0	0	0	0	0	0	0	0	0	0	0	0	0	229	0	0	0	0	0	0	0	37	0	0	0	0	0	0
bd852d189da1fcfa8dbe5ba56bdcdd38	0	0	0	0	0	0	0	0	0	0	0	0	0	0	5	0	0	0	0	0	0	0	9	0	0	0	0	0	0	4	0	4	0	0	0	0	0	0	0	0	0	0	0	0	0	0	0	0	0
e8b96e77c3df96797c0bfc35a454b833	0	0	0	0	0	0	0	0	0	0	0	0	0	0	35	0	0	0	0	1451	0	0	0	0	0	0	0	0	0	0	0	0	0	0	0	0	0	0	0	0	0	0	0	0	0	0	137	0	0
e2bbe033fdd375d26d3dc70581efe7c0	0	0	0	0	0	0	0	0	0	0	0	0	0	0	0	0	0	0	0	0	0	0	0	0	0	0	0	0	0	0	0	0	0	0	0	0	0	0	0	0	0	0	0	0	0	0	0	0	0
ffbb8c1350bd4458683c4cc180d8de07	0	989	46	0	12	0	0	0	0	0	0	0	9	0	0	0	0	0	0	0	0	106	0	0	0	0	0	0	0	0	0	0	0	0	23	0	0	0	0	0	0	0	0	0	0	0	0	0	0
288664325350397a510702ce1cdd48f2	0	0	0	45	74	267	42	60	0	194	0	0	0	0	15	0	0	0	0	0	0	0	0	0	0	0	0	0	0	0	0	0	0	0	69	0	0	134	0	0	0	0	51	0	0	0	53	0	0
015253c894cbf9c910bb55d149e37be1	0	1028	0	0	5	0	0	0	0	0	0	0	12	63	0	0	5	0	0	0	0	0	0	0	0	0	0	0	0	0	0	0	0	0	0	0	0	0	0	0	6	0	0	0	0	9	0	0	5
6e8cde4e8789032cf86af6a44a3454b2	0	0	0	11	342	0	24	0	0	34	0	0	0	0	30	0	0	0	0	0	22	0	0	0	0	0	5	0	0	0	0	249	0	0	0	29	0	0	0	0	0	14	0	0	20	0	0	0	0
8fd88bade4ab12bca62cbcef70c3c6f0	0	0	0	3	0	0	0	0	0	0	0	0	0	0	0	0	0	0	0	0	0	0	0	0	0	0	0	0	357	0	0	46	0	0	14	0	0	0	0	0	492	0	0	0	0	0	0	0	0
a6c0f44c18cc7f5a59e4e82ae8179862	0	0	202	0	0	0	20	0	0	5	0	0	0	0	0	0	0	344	0	0	0	0	0	0	0	0	0	0	11	0	0	0	0	2	0	11	0	0	0	0	0	2	3	0	0	0	0	0	0
fcf7fe1739d4033fc814b10d781d1af6	0	0	0	0	0	0	0	0	1426	0	0	0	0	0	0	0	0	0	0	0	0	0	0	0	0	0	0	0	0	0	0	0	0	0	0	0	0	0	0	0	0	0	0	0	0	0	0	0	0
37b5b7ebc85cd460f5ff6b2eaf4d74e5	0	0	0	3	0	0	12	2	0	0	10	0	0	8	0	0	0	15	0	0	10	0	0	0	51	0	0	0	5	0	0	17	402	2	0	0	8	1	0	1	0	0	0	3	0	4	13	7	0
013a582b5f43508fdea949edcbdbc5fd	0	0	22	0	0	0	0	0	0	0	0	0	0	0	0	0	0	0	0	0	0	0	0	0	0	1364	0	0	0	0	0	0	0	0	0	0	0	0	0	0	0	0	0	0	0	0	0	0	0
31767444ad9c47007eff8f4633b6501d	0	0	1203	0	0	0	0	0	0	0	0	0	139	0	0	0	0	0	0	0	0	0	0	0	0	0	0	0	0	0	0	0	0	0	0	0	0	0	0	0	0	0	0	0	0	0	0	0	0
c108711b6fe96308b26effb0d7fd286c	0	0	0	0	0	0	0	0	0	0	0	0	0	0	0	0	0	0	0	0	0	0	0	0	0	0	0	0	0	0	0	0	0	0	0	0	0	0	0	0	0	0	0	0	0	0	0	0	0
8b1762d501077491bfb2981f99628f67	0	0	0	24	0	0	16	0	195	0	87	0	0	0	0	0	0	0	0	0	0	0	0	0	0	0	0	0	0	0	0	0	0	72	0	0	0	0	0	0	0	0	0	0	0	0	0	0	0
78acd13fef5eef67e47e5e5020b957bf	0	0	0	49	13	13	21	0	39	0	217	0	0	0	0	0	0	0	0	0	0	0	0	0	11	0	0	0	0	0	0	0	0	123	0	0	0	0	0	0	0	0	0	0	0	0	0	0	0
90ef3546c96b52bd6f75d0579d0a4f1d	0	0	0	0	0	0	0	0	0	0	0	0	0	906	0	0	0	0	0	89	0	0	0	0	0	0	0	0	0	0	0	0	0	0	0	0	0	0	0	0	0	1	0	0	0	0	0	0	0
fddcadc3539186cf18613880a2a86f35	338	0	0	40	33	22	0	0	0	0	0	0	0	0	0	0	0	0	0	79	0	0	0	0	0	0	0	0	0	0	0	0	0	0	275	0	0	0	0	0	0	16	132	0	0	0	47	0	0
e9d942151d3b1a935020c94aa17a21c2	0	0	0	0	700	0	0	0	0	0	0	0	0	0	0	0	11	0	0	0	0	0	0	0	0	0	0	0	8	21	0	0	0	0	4	0	0	0	11	0	0	0	0	0	0	0	0	0	15
4d4d9fd660f35eae2082c5f0f2aa32f3	0	0	82	0	5	6	0	7	0	0	0	0	0	0	0	0	0	0	0	0	0	30	0	0	0	383	0	47	0	0	0	542	0	7	0	0	0	0	0	0	0	0	0	0	0	0	5	0	0
22c598c3f891ac3f5b01e59b6b68d4e3	0	0	0	0	0	0	0	0	0	0	0	0	0	0	0	0	0	0	0	0	0	0	0	0	0	0	0	0	0	0	0	0	0	0	0	0	0	0	0	0	0	0	0	0	0	0	0	0	0
07d2727c6f779f2a561f4bf868a278a8	0	0	0	38	0	230	0	14	0	13	0	0	0	0	0	0	58	0	96	0	0	21	0	0	0	0	0	0	0	24	0	0	0	0	0	0	37	0	0	0	0	45	0	0	0	0	0	0	0
888c41bbbb072821399ff526c9473058	0	0	0	50	0	0	0	0	7	0	0	0	0	0	0	0	0	0	0	0	27	0	0	0	0	0	0	0	25	0	0	0	0	44	0	0	0	0	0	0	0	0	0	0	0	0	0	0	0
85be4a7478c6d348543f00ec9a7132b6	0	0	0	0	0	0	0	0	0	0	0	0	0	0	0	0	0	0	0	0	0	0	0	0	0	0	0	0	86	0	0	0	0	0	0	0	0	0	0	0	0	0	0	0	0	0	0	0	0
3be8f7dff5da10c20ecee3727d2cf552	0	0	0	0	0	0	0	0	0	0	0	0	0	0	0	0	0	0	0	0	0	0	394	0	0	0	0	209	0	0	0	0	0	0	0	0	0	0	0	88	0	0	0	0	0	0	0	0	0
b8b0c542a0bbe3c46c782248931c115d	0	0	0	0	0	0	0	0	4	0	0	0	0	0	0	0	0	0	0	0	0	0	0	0	0	0	0	0	0	0	0	0	0	660	0	0	0	0	0	0	0	0	0	0	0	0	0	0	0
78e0177a8c60f0190d01f71410352efe	0	0	0	0	0	0	0	0	0	0	0	0	0	0	0	0	0	0	0	0	0	2	0	0	0	0	0	0	0	0	0	0	0	0	0	0	0	0	0	0	0	0	0	0	0	0	0	0	0
44a071b1807d17dd61e3b06bcf3fd6b4	0	0	0	0	15	72	0	3	0	0	0	0	0	0	0	0	0	0	0	0	0	0	0	0	44	0	0	0	0	42	0	0	0	0	0	0	0	90	323	0	0	0	0	0	121	0	0	0	0
d72da071bc9d900b190163128cb16283	0	0	0	0	77	42	0	0	728	0	0	0	0	0	0	0	6	0	0	0	0	0	0	0	0	0	0	0	0	0	0	0	0	0	0	15	0	0	0	0	0	0	0	0	16	0	0	0	0
59332d9fd3e73badac05445fc5e0e49d	6	0	19	0	0	0	0	2	0	0	0	0	0	0	0	71	0	0	0	0	0	0	0	0	0	109	0	0	0	0	0	0	0	5	0	0	0	0	0	0	316	0	0	0	0	0	0	0	0
c4111e9dd53ae045cf0b47c5a085a9f2	0	0	0	139	29	0	0	12	0	0	43	0	0	0	20	0	0	0	0	0	30	0	0	0	0	0	0	0	0	34	0	0	0	0	0	0	36	0	0	0	0	31	0	0	0	74	0	33	0
3064bfa9e14b81761a833921f02f1348	0	0	0	13	0	0	0	0	0	8	0	0	0	0	113	0	0	0	0	0	0	0	0	0	0	0	0	0	0	0	0	0	0	0	0	0	0	0	0	0	0	0	0	0	0	0	46	60	0
6ecb363cbaa615df747e0376eec81ea9	0	0	0	0	0	0	0	2	37	0	3	0	0	0	0	0	0	0	0	0	0	0	0	0	0	0	38	0	0	1	0	0	0	0	127	0	0	28	0	0	0	274	0	0	12	0	0	0	0
76e3fe29413daecf6d59e8ec20603120	0	0	0	0	20	0	0	8	0	0	0	0	0	0	0	0	0	0	0	0	0	13	0	0	0	0	0	0	0	0	0	0	0	0	0	0	0	140	38	0	0	1	95	0	0	0	58	0	0
9f4e5065d49a76d74c06460856adfafc	0	0	845	0	0	3	0	0	0	0	0	0	93	0	0	0	0	0	0	0	0	0	0	0	0	0	0	0	0	0	0	0	0	0	0	0	0	0	0	0	0	0	0	0	0	0	0	0	0
ced457940dc75a04fd15eb31dfd33043	0	0	0	103	36	150	12	3	0	0	0	0	0	0	0	0	0	0	0	0	0	0	0	0	68	0	0	0	0	44	0	0	0	0	45	0	0	0	164	0	0	9	0	0	0	0	0	0	0
113b4033852b514bb6663bd569374dc4	0	0	0	0	0	0	0	0	0	0	0	0	0	0	0	0	0	0	0	0	0	0	0	0	0	0	0	0	0	931	0	0	0	0	0	0	0	0	0	0	0	0	0	0	0	0	0	0	0
38cf89acfe8b8256ad4934d34e85840b	0	0	0	0	0	0	0	13	0	0	0	0	0	0	0	0	0	0	0	0	0	0	0	0	0	0	360	0	0	9	0	0	0	0	0	9	0	264	0	0	0	105	0	0	47	0	0	0	0
1b477dd331d210fbd41fc777ae007774	0	0	0	0	0	0	0	0	560	0	0	0	0	0	0	0	0	0	0	0	0	0	0	0	0	0	335	0	0	0	0	0	0	0	0	0	0	0	0	0	0	0	0	0	0	0	0	0	0
ba96832d2bc06100d32f14f9d8599ac3	0	0	0	0	0	0	11	0	0	0	0	0	0	0	16	0	0	0	0	0	0	6	0	0	0	0	0	0	0	0	0	0	601	0	0	3	0	0	0	0	0	0	0	0	138	0	0	11	0
2e60d98fba9c68f58e7051d47b5547e0	0	0	0	0	0	0	0	0	855	0	0	0	0	0	0	0	0	0	0	0	0	0	0	0	0	0	0	0	0	0	0	0	0	0	0	0	0	0	0	0	0	0	0	0	0	0	0	0	0
e151e0a4bd98712e423de5a2607851b0	0	0	189	0	0	0	0	0	0	0	0	0	429	0	0	0	0	0	176	0	0	0	0	0	0	0	0	47	0	0	0	0	0	0	0	0	0	0	0	0	0	0	0	0	0	0	0	0	0
eaf72d153fbf28b47f43ed6b611704f6	0	529	315	0	0	0	0	0	0	0	0	0	6	0	0	0	0	0	0	0	0	0	0	0	0	0	0	0	0	0	0	0	0	0	0	0	0	0	0	0	0	0	0	0	0	0	0	0	0
d0d07ecf370dc8e337fc22ad2d1590e4	0	0	0	0	0	0	0	0	0	0	0	0	0	0	0	0	0	0	0	0	0	0	0	0	0	0	0	0	0	0	0	0	0	0	0	0	0	0	0	0	0	0	0	0	0	0	0	0	0
0c1dad5c586a938ece01d152ca127563	0	0	0	1	130	0	0	0	0	0	0	0	11	0	0	37	0	0	0	52	0	0	0	0	0	0	0	0	0	0	0	0	0	0	0	0	0	0	0	0	0	0	0	0	0	0	0	0	0
ff9be16e2042990d0126fa1d7ce6d991	0	0	0	0	0	105	0	0	0	0	0	0	0	0	0	0	0	0	0	79	0	0	0	0	0	0	0	0	44	0	0	0	0	0	0	0	0	0	0	0	0	0	0	78	0	0	0	0	0
dede5f6773027bb887e0699aab162175	0	488	0	2	17	4	0	0	0	0	35	0	0	0	0	0	0	0	0	0	121	0	0	0	0	0	0	0	59	0	0	0	0	0	0	0	0	0	0	0	0	54	0	0	0	0	0	0	0
6ca06a935908edd470ff4b29d5d76aa2	6	0	21	8	0	0	0	9	0	0	0	0	0	0	77	0	0	0	0	0	0	47	0	0	0	0	16	0	0	0	0	53	0	0	0	0	0	0	12	23	0	0	0	0	0	0	5	174	0
80344b9507fd92f1c3296ecfb5d96d49	0	0	0	0	0	0	0	0	0	0	0	0	13	0	0	170	0	0	115	0	0	0	0	0	0	0	0	0	0	0	0	0	0	0	0	0	0	0	0	342	0	0	0	0	0	0	0	0	0
0ca1de0b0d71831974a9aa9516f27dfc	0	0	0	0	0	0	0	0	0	0	0	0	0	0	0	0	0	0	0	0	0	0	0	0	0	0	0	0	5	0	0	0	0	0	0	570	0	0	0	0	0	0	0	0	5	0	0	0	0
d8e87e35febcd0006102f9c08c50c901	0	0	0	19	27	114	66	0	0	0	0	0	0	0	0	0	0	0	0	0	0	0	0	0	25	0	3	0	3	0	0	15	47	0	0	12	16	33	0	0	0	49	11	113	0	0	15	6	0
bc7d0b055b853323f68f94738587dd31	3	0	0	0	0	0	0	0	0	0	0	0	0	0	0	0	0	0	0	0	0	0	0	0	0	0	0	712	0	0	0	0	46	0	0	0	0	0	0	0	0	0	0	0	0	0	0	0	0
af2f229c0b6fbceecb78bddd53af286a	0	0	0	0	0	0	0	0	0	0	0	0	0	0	48	0	0	0	0	0	0	0	0	0	0	0	0	0	0	0	0	0	0	0	0	0	0	0	0	0	0	0	0	0	0	0	42	65	0
a0fa0fdb5e8d8c8598d96bbbff1a1ff4	0	0	0	0	0	0	0	7	0	7	0	0	0	0	0	0	0	0	0	0	0	0	0	0	0	0	0	276	0	0	47	0	0	0	25	4	0	0	0	0	0	0	0	0	55	0	0	0	0
c033236584db183660bbed7ccf3a9d4d	0	0	0	0	0	0	0	0	0	0	0	0	0	0	0	0	0	0	0	0	0	0	0	0	0	0	0	0	0	0	0	0	0	0	0	0	0	0	0	0	0	0	0	0	0	0	0	0	0
17ac881ed7b389f7a8acbb802128ddb8	0	0	0	0	0	0	0	0	0	0	0	0	0	0	0	0	0	0	0	0	0	0	0	0	0	0	0	0	0	0	0	0	0	0	0	0	0	0	0	0	0	0	0	0	0	0	0	0	540
5e3d26c90f7292013472df2a9db7f68e	0	0	0	0	0	0	0	0	0	0	0	0	0	0	0	0	0	0	0	0	0	0	0	0	211	0	0	0	0	0	0	0	0	0	0	0	0	0	0	0	0	0	0	0	0	0	0	0	0
cabd4931ae207f82e8df42f99bc052b2	0	0	0	0	0	0	0	0	0	0	0	0	0	0	0	0	0	0	0	0	0	0	0	0	0	0	0	0	0	0	0	0	0	0	0	0	0	0	0	0	0	0	0	0	0	0	0	0	0
eeca9254dd0be214a36e5c7c54655b45	0	0	0	0	28	0	0	0	0	0	0	0	0	0	0	0	7	0	0	0	0	0	0	0	0	178	0	0	87	0	0	0	30	0	0	0	0	0	0	0	0	1	0	0	0	0	0	13	0
1d8eda17e4b4d72b85604a74213817cc	0	0	77	0	0	0	0	2	0	0	0	0	16	0	0	0	0	0	0	0	0	0	0	0	0	0	0	381	130	0	0	0	0	0	0	0	0	0	0	0	0	0	0	0	0	0	15	0	0
06277d9486c91df0bcda9e9084bceafa	0	0	0	0	29	0	0	0	0	0	0	0	0	0	0	0	17	0	0	0	0	0	0	0	0	203	0	0	92	0	0	0	14	0	0	0	0	0	0	0	0	3	0	0	12	0	0	0	0
9ac0bb36b7100c993ceea7c296b43bcc	0	0	0	0	0	0	0	0	0	0	59	0	0	0	0	0	0	0	0	0	0	0	0	0	0	0	0	0	0	0	0	0	0	0	0	0	0	0	0	0	0	0	0	0	0	0	0	0	0
60f0be8d8a589d64a6ab9503fb3c8354	18	0	0	0	27	0	0	4	0	0	0	0	182	0	0	0	0	0	0	0	0	25	0	0	0	0	0	0	0	0	0	0	0	0	0	0	0	20	0	59	0	13	0	0	0	0	0	0	0
e0dee0e3f7bfef20cf5e349e9a926bac	0	0	0	0	0	0	0	6	0	0	0	0	79	0	0	0	0	0	110	0	0	0	0	0	0	0	0	0	0	0	0	0	0	0	0	0	0	0	0	410	0	0	0	0	0	0	0	0	0
20b571b01c21c6d9baacd9ae5383ad30	0	0	0	0	40	3	0	0	25	1	0	0	6	0	0	0	0	0	0	0	0	0	0	0	0	0	0	0	5	0	0	0	0	27	21	1	0	14	0	0	0	170	0	0	1	0	0	0	5
d202751aa962eda33037c9758650f63c	0	0	0	0	0	43	0	0	0	0	0	0	0	0	37	0	0	0	0	0	0	0	0	0	190	0	0	0	0	0	0	0	0	0	0	0	0	33	0	0	0	0	0	0	0	0	21	25	0
e0a546601ceb01cd0250a40981b61257	0	0	0	11	0	0	0	0	0	0	0	0	0	0	0	0	0	0	0	0	546	0	0	0	0	0	0	0	0	0	0	0	0	0	0	0	0	0	0	0	0	0	0	0	9	0	0	0	0
c64d0b194420756c348758b5e64f855e	0	0	0	0	0	0	0	0	0	0	0	0	0	0	0	0	0	0	0	0	0	0	0	0	0	0	0	0	0	0	0	0	0	0	0	0	0	0	0	0	0	0	0	3	0	0	0	0	0
b3da3555cadd21fa9ee11c955ceefe6d	0	0	0	0	0	0	0	0	0	0	0	0	0	0	0	0	0	0	0	0	0	0	0	0	0	0	0	0	0	0	0	0	0	0	0	504	0	0	0	0	0	0	0	0	0	0	0	0	0
e45deb147d5e572b112b8256179938a7	0	0	546	0	0	0	0	0	0	0	0	0	0	0	0	0	0	0	0	0	0	0	0	0	0	0	0	0	0	0	13	0	0	0	0	0	0	0	0	0	0	0	0	0	0	0	0	0	0
eddabf287d8128094d0830de35a9f681	0	0	0	0	0	0	0	10	0	0	0	0	0	0	0	0	0	0	0	0	0	0	0	0	0	0	0	400	0	0	0	0	0	0	0	0	0	0	0	0	0	0	0	0	0	0	0	0	0
99b4b08d63c3459f7ad9f4a23395d664	39	0	0	0	0	0	0	0	0	0	0	0	0	30	0	0	0	0	138	0	0	0	48	0	0	0	0	0	0	0	0	0	0	41	4	0	0	0	0	0	119	0	0	0	0	0	0	0	0
3478b73aaba1ece6b0cbcc9acc6b2e4a	22	0	12	0	0	0	0	4	0	0	0	0	82	0	0	0	0	0	0	0	0	0	0	0	0	0	0	0	0	0	0	0	0	0	0	0	0	0	0	23	0	154	0	0	0	0	0	0	0
d6dffb454cbb0b0c87367b03432c2b05	0	0	40	0	0	0	0	0	7	0	0	0	0	0	0	0	0	0	0	0	0	0	0	0	0	0	0	0	181	16	0	34	0	0	8	0	0	0	0	0	0	0	0	0	0	0	0	0	0
de949170e0da87924a65aa3e739f0987	0	0	0	0	0	0	0	0	0	0	0	0	0	0	0	397	0	0	113	0	0	0	0	0	0	0	0	0	0	0	0	0	15	0	0	0	0	0	0	0	0	0	0	8	0	0	0	0	0
bf54ac2dd76b41afdc5250953c465160	0	265	4	0	0	0	0	0	0	0	0	0	21	12	0	0	0	0	0	0	0	10	0	0	0	30	0	0	19	0	0	68	0	0	0	0	0	1	0	0	0	0	0	36	0	0	0	0	0
659d2dc23abc14740e721fd6dcaa456f	0	0	0	0	84	0	0	1	0	0	0	0	15	0	0	50	0	0	0	93	0	0	0	0	0	0	0	0	0	0	0	0	0	0	0	0	0	0	0	0	0	0	0	0	0	0	0	0	0
424609070c7e43af787c4e7f88b938ed	0	0	0	0	0	0	0	0	0	0	0	0	0	0	0	0	0	0	0	0	0	0	0	0	0	0	0	0	0	0	0	0	0	0	0	0	0	0	0	0	0	0	0	0	0	0	0	0	514
c12c3c072e62aaa1ebe4416009fbf0ca	0	0	0	0	0	0	0	0	0	0	0	0	0	0	0	0	0	0	0	0	0	0	0	0	0	0	0	0	0	0	0	0	0	0	0	0	0	0	0	0	0	0	0	0	0	0	0	0	0
b4eedbfb114847bfcb81f13c8c771c9c	0	0	0	0	0	0	0	0	483	0	0	0	0	0	0	0	0	0	0	0	0	0	0	0	0	0	0	0	9	0	0	0	0	0	0	0	0	0	0	0	0	0	0	0	0	0	0	0	0
d647d3e16df5e7e50b511d3069ff0c69	0	0	0	0	183	0	0	0	0	0	0	0	0	0	12	0	0	0	0	0	0	93	0	0	0	0	0	0	0	0	0	0	0	0	96	0	0	0	0	0	0	0	0	0	0	0	0	0	0
8b110d9c1c3a96093cf97f420ce11a31	0	0	0	0	0	0	0	0	0	0	0	0	0	0	0	0	0	0	0	0	0	0	0	0	0	0	383	0	0	0	0	0	0	0	0	0	0	0	0	0	0	0	0	0	20	0	0	0	0
2e0528bd63d1e5c7aa00cf02d35105a5	1	0	0	0	3	0	0	0	0	0	0	0	2	0	0	0	0	0	0	0	0	0	0	0	0	0	0	0	0	0	0	4	60	0	3	3	0	0	0	0	6	0	0	0	39	0	0	5	0
3871e6dfb6369c48778c10c477186e61	0	0	0	7	6	79	0	0	0	0	0	0	0	0	0	0	0	0	0	0	0	0	0	0	10	0	19	0	0	0	0	4	0	0	0	0	0	49	0	0	0	58	0	22	0	0	50	16	0
fcc35060dbbc0b1270e8bc669ea47470	0	0	0	0	0	0	0	0	0	0	0	0	0	0	0	0	0	0	0	0	0	0	0	0	0	0	0	0	0	0	0	0	0	0	0	0	0	0	0	0	0	0	0	0	37	0	0	0	0
dd1021599c6581a2377004478956bbdf	0	0	0	0	0	0	0	0	0	0	466	0	0	0	0	0	0	0	0	0	0	0	0	0	0	0	0	0	0	0	0	0	0	0	0	0	0	0	0	0	0	0	0	0	0	0	0	0	0
7e7f8ede26a674373ffdcc82edd0c8ef	0	0	0	0	21	16	0	0	27	0	0	0	0	0	0	0	0	54	0	0	0	0	0	0	0	0	0	0	3	0	0	0	128	0	0	137	0	0	0	0	0	0	0	0	13	13	0	0	0
6bfc304ab75c9cfcf437193c5b99778c	0	0	0	0	0	0	0	0	0	0	0	0	0	322	0	0	0	0	0	0	0	0	0	0	0	0	0	0	0	0	0	3	0	0	0	0	0	0	0	0	0	0	0	0	0	0	0	0	0
f8a52f029a478bb6cce904040ba999fd	0	0	0	0	0	0	0	0	0	0	0	0	0	0	0	0	0	0	0	0	0	0	0	0	0	0	0	0	0	0	0	0	0	0	0	415	0	0	0	0	0	0	0	0	0	0	0	0	0
dcf8cfd9b82a1cf025d9f7e15c3ca397	0	0	0	0	0	0	0	0	0	0	0	0	453	0	0	0	0	0	0	0	0	0	0	0	0	0	0	0	0	0	0	0	0	0	0	0	0	0	0	0	0	0	0	0	0	0	0	0	0
f440e4d7b2a4090f2583da674b9bdd46	0	0	0	0	0	0	0	0	0	0	0	0	0	198	0	0	0	0	47	0	0	0	0	0	0	9	0	0	0	0	0	0	0	0	12	0	0	0	0	0	0	0	0	0	0	0	0	0	0
86ea504d27d70c803d87ee6f04bcbaaf	0	0	10	0	0	0	0	45	0	0	0	0	0	0	0	0	0	0	0	0	0	0	0	0	0	266	0	0	0	0	0	0	0	7	0	0	0	0	0	0	0	0	0	5	0	0	0	0	0
5f2f9d37e0b4e3c74fd4466904508e8b	0	0	0	0	0	0	0	0	0	0	0	0	0	0	0	0	0	0	0	0	0	0	0	0	0	0	0	0	0	0	0	0	0	0	0	0	0	0	0	0	0	0	0	0	0	0	0	0	0
0cce7982066124071e6a9861ef7a3a61	0	0	0	0	0	0	0	0	0	0	0	0	91	0	0	0	0	0	275	0	19	0	0	0	0	0	0	0	0	0	0	0	0	0	0	0	0	0	0	0	0	0	0	20	0	0	0	0	0
735a31225b6d0250a19401a1ec23eed9	0	0	0	0	0	0	0	0	0	0	0	0	0	0	0	0	0	0	0	0	0	0	0	0	0	0	0	0	0	0	0	0	0	0	0	0	0	0	0	0	0	0	0	0	0	0	0	0	0
26191238d47df0f5791cdf500a5c8eca	0	0	0	0	0	0	0	0	0	0	0	0	0	0	0	0	0	0	0	0	0	0	0	0	0	0	0	0	0	0	0	0	0	0	0	0	0	0	0	0	0	0	0	181	0	0	0	0	0
71ceef79eeb2ba7bec8e67c035cef824	0	0	0	0	0	0	0	0	0	0	0	0	0	0	0	0	0	0	0	0	0	0	0	0	0	0	0	0	0	0	0	0	0	0	0	0	0	0	0	0	0	0	0	0	0	0	0	0	0
2ea2b9083d96a1465773e51aa6e12232	0	0	0	0	0	0	0	0	0	0	0	0	0	0	0	0	0	0	0	0	0	0	0	0	0	0	0	0	0	0	0	0	0	0	0	0	0	0	0	0	0	0	0	0	71	0	0	0	0
4e630372dfcefd5511f49a982b698b07	0	0	0	0	0	0	0	0	0	0	0	0	0	0	0	0	0	0	0	0	0	0	0	0	0	0	0	0	0	0	0	0	0	0	0	0	0	0	0	0	0	0	0	0	0	0	0	0	0
bc75153ed164c2dd8b0873a44ac4313f	0	0	0	0	0	0	0	1	0	0	0	0	0	0	0	0	0	0	0	0	0	0	0	0	0	0	0	0	17	0	0	0	0	9	0	0	0	120	0	0	0	0	0	0	0	0	0	0	106
a5815c42682dc2c92b97590e477e4a53	0	0	0	0	0	0	0	0	0	0	0	0	0	0	0	0	0	0	0	0	0	0	0	0	0	0	0	0	0	0	0	0	0	17	0	0	0	0	0	0	0	0	0	0	0	0	0	0	0
e7633f7cd02818be3e46bd6bae183eb2	0	0	0	47	0	0	0	0	0	0	0	0	0	0	0	0	0	0	0	0	0	0	0	0	0	68	0	0	0	0	0	279	0	0	0	0	0	0	0	0	0	0	0	0	0	0	0	0	0
cc794797793ba5388cf2f529730df190	0	0	0	0	0	0	0	0	0	0	0	0	0	0	0	0	0	0	0	0	0	0	0	0	0	0	0	0	0	0	0	0	0	0	0	0	0	0	0	0	0	0	0	0	0	0	0	0	0
0f762e7a14de70b9893f8480738dac48	0	0	0	0	0	0	0	0	0	0	0	0	0	0	0	0	0	0	0	0	0	0	0	0	0	0	0	0	0	0	0	0	0	0	0	0	0	0	0	0	0	0	0	0	0	0	0	0	0
848dc45ca5dc36a1c97ff57557e344b9	0	0	0	0	0	0	0	0	0	0	0	0	0	0	0	0	0	0	0	0	0	0	0	0	0	0	0	0	0	0	0	0	0	0	0	0	0	0	0	0	0	0	0	0	0	0	0	0	0
f7ceea80f004f729e40f731db1a8c061	0	0	0	0	382	0	0	0	0	0	0	0	0	0	0	0	0	0	0	0	0	0	0	0	0	0	0	0	0	0	0	0	0	0	0	0	0	0	0	0	0	0	0	0	0	0	0	0	0
05778c2938f4b17ea42b053175008d82	0	0	0	0	0	0	0	0	0	0	0	0	0	0	0	0	0	0	0	0	0	0	0	0	0	0	0	0	0	0	0	0	0	0	0	0	0	0	0	0	0	0	0	0	0	0	0	0	0
b69a1d9bf0d684a50627aceaa12fba5b	0	0	0	0	0	0	0	0	0	0	0	0	0	0	0	0	0	0	0	0	0	0	0	0	0	0	0	0	0	0	0	0	0	0	0	0	0	0	0	0	0	0	0	0	0	0	0	0	0
920b3e0e68b729c9a97684050473fb41	0	0	0	0	0	0	0	0	0	0	0	0	0	0	0	0	0	0	0	0	0	0	0	0	0	0	0	0	0	0	0	0	0	0	0	0	0	0	0	0	0	0	2	0	0	0	0	0	0
a05705095f325e3b1bf57af0b5058dce	0	0	0	0	0	0	0	51	0	0	0	0	0	0	0	0	0	0	0	0	0	0	0	0	0	0	0	0	0	0	0	0	0	0	0	0	0	0	0	0	0	0	0	0	0	0	0	0	0
0fb65b97cfcb0d59dfb10e73fc2e6e32	0	0	0	0	0	0	0	0	0	0	0	0	0	0	0	0	0	0	0	0	0	0	0	0	0	0	0	0	0	0	0	0	0	0	0	0	0	0	0	0	0	0	0	0	0	0	0	0	0
60560de7d871ef1a4fe9b3b339a833dc	0	0	0	0	0	0	0	0	0	0	0	0	0	0	0	0	0	0	0	0	0	0	0	0	0	0	0	0	0	0	0	0	0	0	0	0	0	0	0	353	0	0	0	0	0	0	0	0	0
7a5b875cf99ddb93b84ed03d5105530d	0	0	0	0	88	0	0	16	83	0	0	0	0	0	0	0	0	0	0	0	19	0	0	0	0	0	7	0	0	0	0	0	0	0	0	0	0	0	0	0	0	0	0	0	0	0	0	0	0
cd2b4d3fe02b4a086f503f690e3defc4	0	0	0	0	0	0	0	0	0	0	0	0	0	0	0	0	0	0	0	0	0	0	0	0	0	0	0	0	0	0	0	0	0	0	0	0	0	0	0	0	0	0	0	0	0	0	0	0	0
e1200054d6cbf50cd3afcc340f44c292	0	0	0	0	0	0	0	0	0	0	0	0	0	0	0	0	0	0	0	0	0	8	0	0	0	0	0	0	0	100	0	0	0	0	0	0	0	0	0	0	0	0	0	0	0	0	0	255	0
a480bf89002f70518926ec955d5b959c	0	0	0	0	0	0	0	0	0	0	0	0	0	0	0	0	0	348	0	0	0	0	0	0	0	0	0	0	0	0	0	0	0	0	0	0	0	0	0	0	0	0	0	0	0	0	0	0	0
9a4d67ac6f4dde2bc22321fa917e0e71	0	0	0	0	0	35	0	2	0	0	0	0	0	0	0	0	0	0	0	0	0	0	0	0	0	0	0	0	0	0	0	0	0	0	0	0	0	0	0	0	0	0	0	0	0	0	0	0	0
b63dd95938fb084ffad11bde6d243e72	0	0	0	0	0	0	0	0	0	0	0	0	0	0	0	0	0	0	0	0	0	0	0	0	0	0	0	0	349	0	0	0	0	0	0	0	0	0	0	0	0	0	0	0	0	0	0	0	0
2a4e56c0e0eccde5a807cef1d4506dd7	0	0	0	0	0	0	0	0	0	0	0	0	0	0	0	0	0	0	0	0	0	10	0	0	0	65	0	0	0	0	0	242	0	0	14	0	0	0	0	0	0	0	0	2	0	0	0	0	0
b814b2f09ca90d60d36e3a777ce8ed37	0	0	0	0	0	18	0	0	0	1	0	0	0	0	24	0	0	0	0	0	0	0	0	0	60	0	0	0	0	0	0	0	0	0	0	0	0	0	0	0	0	0	0	0	0	0	39	46	0
f1cfabc64083c2b388a68b60b0e790fb	334	0	0	0	0	0	0	0	0	0	0	0	0	0	0	0	0	0	0	0	0	0	0	0	0	0	0	0	0	0	0	0	0	0	0	0	0	0	0	0	0	0	0	0	0	0	0	0	0
6190181b7aea1f7016ec440ab6d9120a	0	0	0	0	225	0	0	0	6	0	0	0	0	0	0	0	0	0	0	0	0	0	0	0	0	0	1	11	0	0	0	0	0	0	0	0	0	0	0	0	0	0	0	0	0	0	0	0	0
9e4976b3f22f2889ea2348b491c0feb0	25	0	0	0	0	0	0	4	0	0	0	0	0	0	0	0	0	0	0	0	0	0	0	0	0	0	0	0	0	0	0	0	0	0	0	0	0	0	0	0	0	0	0	0	11	0	11	0	0
ac4676294cd8078b074fbb2c545e614a	0	0	0	2	0	71	0	0	0	5	0	0	0	0	0	0	0	0	0	0	0	0	0	0	9	0	2	0	0	0	0	12	0	0	0	0	0	34	0	0	0	37	0	0	13	0	0	6	0
501380540bab23a75a19924b746391d3	0	0	0	0	0	0	0	0	0	0	0	0	0	0	0	0	0	316	0	0	0	0	0	0	0	0	0	0	0	0	0	0	0	0	0	0	0	0	0	0	0	0	0	0	0	0	0	0	0
77da9058bac1ba7013dea202bed3a325	0	0	0	0	0	0	0	0	0	0	0	0	0	0	0	0	0	0	324	0	0	0	0	0	0	0	0	0	0	0	0	0	0	0	0	0	0	0	0	0	0	0	0	0	0	0	0	0	0
0b49ac64303dab0742b3623157119c9f	0	0	0	0	0	0	0	0	0	0	0	0	0	0	0	0	0	0	0	0	0	0	0	0	0	0	0	0	324	0	0	0	0	0	0	0	0	0	0	0	0	0	0	0	0	0	0	0	0
b88d03e5b9cfdb5c7153cf6a98cb2dff	0	0	0	0	0	0	0	0	0	0	0	0	0	0	0	0	0	0	0	0	0	0	0	0	0	0	4	266	0	0	0	0	0	0	0	0	0	0	0	0	0	0	0	0	0	0	0	0	0
73ffabeb7ccff66e868c476f080cffbc	0	0	0	0	0	0	0	0	0	0	0	0	0	0	0	0	0	0	0	0	0	0	0	0	0	0	0	0	0	0	0	0	0	0	0	0	0	0	141	0	0	0	0	0	0	0	0	0	0
f314307adbf1894c01fc9de79f3807d9	0	0	0	0	0	0	0	0	0	0	0	0	0	0	0	0	0	0	0	0	0	0	0	0	0	0	0	0	0	0	0	0	0	0	0	0	0	0	0	0	0	0	0	0	310	0	0	0	0
bd0edd1a93ed0169ba750ed99613ab36	0	0	0	0	0	0	0	0	0	0	0	0	0	0	0	0	0	0	0	0	0	0	0	0	0	0	0	0	0	0	0	0	0	0	0	0	0	0	0	0	0	0	0	0	0	0	0	0	0
e31db5b905a398676d8978a438d81d2c	0	0	0	0	29	24	0	0	227	0	0	0	0	0	0	0	0	0	0	0	0	0	0	0	0	0	0	0	0	0	0	0	0	0	0	0	0	0	0	0	0	0	0	0	0	0	0	0	0
c0aaf52839a3b29c60475b5327435ded	0	0	155	0	0	0	0	15	0	0	0	0	0	0	0	0	0	0	0	0	0	0	0	0	0	7	0	0	0	0	0	0	0	0	0	0	0	0	0	0	0	0	0	0	0	0	0	0	0
dd9fbbd35ec97fc7f95543d7cd9d4bfd	0	0	0	0	0	7	0	0	0	3	0	0	0	0	0	0	0	0	0	0	0	0	0	0	0	182	0	0	6	0	0	0	0	11	5	0	0	0	27	0	0	0	0	0	0	0	0	0	0
0e8476447ca39ae2c0a9d9304ebfa4ea	0	0	0	0	0	0	0	0	0	0	0	0	0	0	0	0	0	0	0	0	0	0	0	0	0	0	0	0	293	0	0	0	0	0	0	0	0	0	0	0	0	0	0	0	0	0	0	0	0
8a0425fa4b63b1d76723c52fe643513f	0	0	0	0	0	0	0	0	0	0	0	0	0	0	0	0	86	9	0	0	0	0	0	0	0	0	0	0	0	0	0	16	0	0	0	0	0	0	0	0	0	0	0	0	0	0	0	0	0
7ee492c1d6b97bd22060243f4cfd3f6f	0	0	0	0	0	0	0	0	0	0	4	0	0	38	0	0	109	0	0	0	0	0	0	0	0	0	35	0	0	0	0	0	0	0	0	0	0	0	6	0	0	0	0	0	13	0	0	0	10
62dfa87ae96978254cb09b4211eb0c34	0	0	0	0	0	0	1	0	0	0	0	0	20	0	0	160	0	0	32	0	0	0	0	0	0	9	0	0	0	0	0	0	0	3	0	0	0	0	0	50	0	1	0	0	0	0	0	0	0
bd3ad2a10bf360a0510c6a360ad4b9f1	0	0	0	0	0	0	0	0	0	0	0	0	0	0	0	0	0	277	0	0	0	0	0	0	0	0	0	0	0	0	0	0	0	0	0	0	0	0	0	0	0	0	0	0	6	0	0	0	0
8cec661d581fd542baa7becdb9df41d5	0	0	0	0	0	0	0	0	0	0	0	0	0	0	0	0	0	0	0	0	0	0	0	0	0	0	0	0	0	0	0	0	0	0	0	0	0	0	0	0	0	0	0	0	0	0	0	0	0
3f98d69e9f1b1d5be0f5019512faa316	0	0	0	0	0	32	0	0	0	0	0	0	0	0	41	0	0	0	0	0	0	0	0	0	31	0	0	0	0	0	0	0	0	0	0	0	0	12	0	0	0	0	0	0	0	0	34	56	0
6d0d52a86dcc2f159ec890dccf762c60	0	0	0	13	0	0	0	0	0	0	0	0	0	0	0	0	0	0	0	24	0	0	0	0	14	0	0	0	0	0	0	0	32	0	0	38	0	0	0	0	15	3	0	93	2	0	0	0	0
1d6400c4a4379408411b28c383c2b9f2	0	0	0	0	5	0	0	0	0	0	0	0	0	0	0	0	0	0	0	0	0	0	0	0	48	0	0	0	2	0	2	0	8	92	19	0	0	2	0	0	0	0	0	0	37	0	0	0	0
9021132ae1fa8c0a91293320f422561c	0	0	0	0	0	0	0	0	0	0	4	0	0	0	0	0	0	0	0	0	0	0	0	0	0	0	0	0	0	0	0	0	0	0	0	0	0	0	0	0	0	0	0	0	0	0	0	0	0
e69a69f80e3c0c23902b4ed9632b6b12	0	0	0	0	0	0	0	0	0	0	0	0	0	0	0	0	0	0	0	0	0	0	0	0	0	0	0	0	0	0	0	0	0	269	0	0	0	0	0	0	0	0	0	0	0	0	0	0	0
2a914f282caa87a0e3a0ee4f4848b10c	0	0	0	0	0	0	121	0	0	0	0	0	0	0	0	0	0	0	0	0	0	0	0	0	0	0	0	0	0	0	0	0	0	0	0	0	18	0	0	0	0	0	19	107	0	0	0	0	0
6f8b0a5a271bdb7752347c74f2ea1028	0	0	0	0	0	0	0	34	0	0	0	0	0	0	0	0	0	0	0	0	0	0	0	0	0	0	0	0	0	0	0	0	0	0	0	0	0	149	0	0	0	0	0	0	0	0	8	0	0
d1e7c970dac89bea848fc295abeb8624	0	0	0	0	0	0	0	0	0	0	0	0	0	0	0	0	0	0	0	0	0	0	0	0	0	0	0	0	0	0	0	0	0	0	0	0	0	0	0	0	0	0	0	0	0	0	0	0	0
458f5da254fed863d3135f35bb4c4f4f	0	0	0	0	0	0	0	0	0	0	0	0	0	0	0	0	0	0	0	0	0	0	0	0	0	0	0	0	0	0	0	0	0	0	0	0	0	0	0	0	0	0	0	0	0	0	0	0	0
5311695b1caad97461726c83ba792bc1	0	0	9	0	0	0	11	0	0	0	0	0	10	0	0	0	0	0	0	0	0	0	0	0	0	0	22	0	0	0	0	0	0	24	4	0	0	0	0	0	0	0	0	0	4	0	0	0	0
ceaec4b3e38be8caaaf3ba52277fc320	0	0	0	0	0	0	0	0	0	0	0	0	0	0	0	0	0	0	0	0	213	0	0	0	0	0	0	0	0	0	0	0	0	0	35	0	0	0	0	0	0	0	0	0	0	0	0	0	0
1bd76ce6b3887484744b60dea5092c4b	0	0	0	0	0	0	0	0	0	0	0	0	0	0	0	0	0	0	0	0	0	0	0	0	0	0	0	0	0	0	0	0	0	0	0	0	0	0	0	0	0	0	0	0	0	0	0	0	0
f3a26f2ab8e14123e9b85a4ee2d1b3d1	0	0	0	6	0	0	0	0	0	0	0	0	0	0	25	0	0	0	0	0	0	0	0	0	0	0	0	0	0	62	0	0	0	0	0	0	0	0	0	0	0	0	21	0	22	0	11	0	0
30ae4e4f73ba6ee31c15ef6fc3a9bf5e	0	0	0	0	0	0	0	0	0	0	0	0	0	0	0	0	0	0	0	0	0	0	0	0	0	0	0	0	0	0	0	0	0	0	0	0	0	0	0	0	0	0	0	0	0	0	0	0	0
c5527260b2a71b313b2fa5cbd80e70c8	0	0	0	0	0	0	0	0	0	0	0	0	0	0	0	0	0	0	0	0	0	0	0	0	0	0	0	0	0	0	0	0	0	0	0	0	0	0	0	0	0	0	0	0	0	0	0	0	0
f62b5e0561510a62e9da55586677354d	0	0	0	0	188	0	0	0	0	0	0	0	0	0	0	0	0	0	0	0	0	49	0	0	0	0	0	0	0	0	0	0	0	0	0	0	0	0	0	0	0	0	0	0	0	0	0	0	0
26672648de2181a2c04ca33e88a1afd1	0	0	0	0	0	0	0	0	35	0	0	0	0	0	0	0	0	0	0	0	0	0	0	0	0	0	0	0	0	0	0	0	0	0	0	0	0	0	0	0	0	0	0	0	0	0	0	0	0
9b57fdf1c3b9ac64f9490343cc4876f6	0	0	0	0	0	0	0	0	0	0	0	0	0	0	0	0	0	0	0	0	0	0	0	0	0	0	0	0	0	0	0	0	0	0	0	0	0	0	0	0	0	0	0	0	0	0	0	0	0
fb8e9117934ae646fbee563a76f03aae	16	0	0	3	48	3	0	0	0	1	0	0	0	0	0	0	0	0	0	0	0	0	0	0	0	5	0	0	0	0	0	0	0	0	0	0	37	0	0	0	0	0	0	0	0	0	0	0	0
ba125a586257083a166c4e8ae6e68882	0	0	0	0	0	0	0	0	0	0	0	0	0	0	0	0	0	0	0	0	0	0	127	0	0	0	0	0	6	0	0	0	0	0	0	0	0	0	0	0	0	0	0	0	0	0	0	0	0
e305e74913f284c93b4fbef9bee881f3	9	0	0	0	0	0	0	0	0	0	0	0	0	0	0	0	46	0	0	0	0	0	0	0	5	0	0	0	19	0	0	14	0	0	0	0	0	0	0	0	0	0	0	0	8	9	8	0	0
e926e73cb9002d9d0f8c18864bc04755	0	0	0	0	0	0	0	0	0	0	0	0	0	0	0	0	0	0	0	0	0	0	0	0	0	0	0	0	0	0	0	0	219	0	0	0	0	0	0	0	0	0	0	0	0	0	0	0	0
854750bea11f66578db88e55c0aaa97c	0	0	0	0	0	0	0	0	0	0	0	0	0	0	0	0	0	0	0	0	0	0	0	0	0	0	0	0	0	0	0	0	0	0	0	0	0	0	0	0	0	0	0	0	20	0	0	0	0
556265bdf83879a2d6d7674160c18b51	0	0	0	0	84	106	11	0	0	0	0	0	0	0	0	0	0	0	0	0	0	9	0	0	0	0	0	0	0	0	0	0	0	0	0	0	0	0	0	0	0	0	0	0	0	0	0	0	0
b5fcf07741298f886379e26efcb849be	0	0	0	0	0	0	0	0	0	0	0	0	0	0	0	0	0	0	0	0	0	0	213	0	0	0	0	0	0	0	0	0	0	0	0	0	0	0	0	0	0	0	0	0	0	0	0	0	0
1e3a83cdb1a5a2ede18c593a97c20337	0	0	0	0	0	0	0	0	0	0	0	0	0	0	0	0	0	0	0	0	0	0	0	0	0	0	0	0	0	0	0	0	0	0	0	0	0	0	0	0	0	0	0	0	0	0	0	0	10
09643f37c49f4e8a2d5701a9fea4040d	0	0	0	0	0	0	0	3	0	0	0	0	0	0	0	0	0	0	0	0	0	27	0	0	25	0	0	0	0	0	0	0	0	0	0	0	0	0	0	0	0	0	0	0	0	104	0	0	0
8a3c8b89fe08dec0816e352022612506	0	0	0	0	0	0	0	0	0	0	0	0	0	0	0	0	0	0	0	0	0	0	0	0	0	0	0	0	0	0	0	0	0	0	0	0	0	0	0	0	0	0	0	0	0	0	0	0	0
c564c36369beb3e9fd18ae4c8adbad34	0	0	0	0	0	0	0	0	0	0	0	0	0	0	0	0	0	0	0	0	0	0	0	0	0	0	0	0	0	0	0	0	0	0	0	0	0	0	0	0	0	0	0	0	0	0	0	0	0
d55b64807e7ffc581671f5ce1f0695c0	4	0	0	0	0	0	0	0	0	0	0	0	0	0	0	0	0	0	0	0	0	0	0	0	0	0	0	69	0	0	0	0	0	0	0	0	0	0	0	0	0	0	0	0	0	0	0	0	0
e57d09ad20155d359a9905681150bd85	0	0	0	0	0	0	0	0	0	0	0	0	0	0	0	0	0	0	0	0	0	0	0	0	0	0	0	0	0	0	0	0	0	0	0	0	0	0	0	0	0	0	0	0	0	0	0	0	0
fb9da7313184e763fa0676a6c1e34f1e	0	0	0	0	0	0	0	0	0	0	0	0	0	0	0	0	0	0	0	0	0	0	0	0	0	0	0	0	0	0	0	0	0	0	0	0	0	0	0	0	0	0	0	0	0	0	0	0	0
8d8ead89d441976725bebfbf03d5a854	0	0	0	0	0	0	0	0	0	0	0	0	0	0	0	0	0	0	0	0	0	0	0	0	0	0	0	0	0	0	0	0	0	0	0	0	0	0	0	0	0	0	0	0	0	0	0	0	0
401d0d838e825ec42ecff7dea7bb8e2b	0	0	0	0	0	7	0	0	0	0	0	0	0	0	8	0	0	0	0	0	0	0	0	0	0	0	0	0	0	0	85	0	0	0	0	6	16	0	0	0	0	0	0	0	42	0	4	0	0
82eccb19f381318690b9054e1c3e808c	0	0	0	0	0	0	0	0	0	0	0	0	0	0	0	0	0	0	0	0	0	0	0	0	0	0	0	0	52	16	0	2	0	0	0	0	0	0	0	0	0	0	0	0	0	0	61	0	0
f37e48f48250e5e0355e543220861bf5	0	0	0	0	0	188	0	0	0	0	0	0	0	0	0	0	0	0	0	0	0	0	0	0	0	0	0	0	0	0	0	0	0	0	0	0	0	0	0	0	0	0	0	0	0	0	0	0	0
09f037d394744813290731f24cf180c4	0	0	0	18	0	0	0	0	0	0	0	0	0	0	0	0	0	0	0	0	0	0	0	0	0	0	0	0	0	0	0	0	0	0	0	0	0	0	0	0	0	0	4	0	0	0	0	0	0
b10a89c30bf660a449eced49e529f133	0	0	0	0	0	0	0	0	0	0	0	0	0	0	0	0	0	0	0	0	0	0	0	0	0	0	0	0	186	0	0	0	0	0	0	0	0	0	0	0	0	0	0	0	0	0	0	0	0
bd702c0d78db44893962a4fac0bc2ead	0	0	0	0	0	0	0	0	0	0	0	0	0	0	0	0	0	0	0	0	0	0	0	0	0	0	0	0	0	0	0	0	0	0	0	0	0	0	0	0	0	0	0	0	0	0	0	0	0
14375f15bf7ad3f7dd318b5f9a8dbda2	0	0	0	0	0	0	0	0	0	0	0	0	0	0	0	0	0	0	0	0	0	0	0	0	0	0	0	0	0	0	0	0	0	0	0	0	0	0	0	0	0	0	0	0	0	0	0	0	0
c11907bbc42e8e896061bc4dc52de9e8	0	0	0	0	0	0	0	0	0	0	0	0	0	0	0	0	0	0	0	0	0	0	0	0	0	0	0	0	0	0	0	0	0	0	0	0	0	0	0	0	0	0	0	0	0	0	0	0	0
71eb0666483e7ab5d82b303b5e010327	0	0	181	0	0	0	0	0	0	0	0	0	0	0	0	0	0	0	0	0	0	0	0	0	0	0	0	0	0	0	0	0	0	0	0	0	0	0	0	0	0	0	0	0	0	0	0	0	0
97b90573b24c2124ba927c3f62bb8e08	0	0	0	0	0	21	0	0	0	0	0	0	0	0	0	0	0	0	0	0	0	0	0	0	0	0	0	0	0	0	0	0	0	0	0	0	0	0	0	0	0	0	0	0	16	0	0	0	0
a202e988a8d2a2330ec161f4527c2556	0	0	0	0	0	0	0	8	0	0	0	0	0	0	0	0	0	0	0	0	0	0	0	0	0	0	0	0	0	0	0	0	0	0	0	0	0	0	0	0	0	0	0	0	0	0	0	0	0
29d420591fa721bf7044dd6a7c7c934e	0	0	0	0	0	0	0	0	0	0	0	0	0	0	0	0	0	0	0	0	0	0	0	0	0	0	0	0	0	0	0	0	80	0	0	0	0	0	83	0	0	0	0	0	0	0	0	0	0
7e2b284ed7b430d2fc1e6294f8eb040d	0	0	0	3	0	0	0	2	17	0	0	0	0	0	0	0	0	0	0	0	0	0	0	0	0	0	0	0	0	0	0	0	0	86	0	0	0	0	0	0	0	0	0	0	0	20	0	0	0
bd2a41bdb797650b6551b36b3056c99b	0	0	0	0	0	0	0	0	0	0	0	0	0	0	0	0	0	0	0	0	0	0	0	0	0	0	0	0	175	0	0	0	0	0	0	0	0	0	0	0	0	0	0	0	0	0	0	0	0
8367b486cbe223f09725d9b02f4deb3d	0	0	0	0	0	0	0	0	0	0	0	0	0	0	0	0	0	0	0	0	0	0	0	0	0	0	0	0	0	0	0	0	0	0	0	0	0	0	0	0	0	0	0	174	0	0	0	0	0
afa4f2c0eb0b05f6a096c2442bdf6015	0	0	0	142	0	0	0	0	0	0	0	0	0	0	0	0	0	0	0	0	0	0	0	0	0	0	0	0	0	0	0	0	0	0	0	0	0	0	0	0	0	0	0	0	0	0	32	0	0
5e46ebd2fb5714a5ce8278bcdd8501be	0	0	0	0	0	10	0	0	0	0	0	0	0	0	0	0	0	14	0	0	0	0	0	0	0	0	0	0	0	0	0	0	0	0	0	23	0	0	0	0	0	0	0	0	81	0	0	0	0
8c059b775a9ed6a1eeaae9f7a7f9e3e3	0	0	0	0	0	0	0	19	0	0	0	0	0	0	0	0	0	0	0	0	0	0	0	0	0	0	0	0	10	0	0	0	0	0	0	0	0	0	0	15	0	61	0	0	0	0	0	0	0
62528f6fd850eb69b39ca27015abd543	19	0	0	0	0	0	0	3	0	0	0	0	0	0	0	0	0	0	0	0	0	0	0	0	0	0	0	0	0	0	0	0	0	0	0	0	0	0	0	0	0	0	13	0	0	0	12	0	0
8bb174a2f25bc907943167b6fdc6de9e	0	0	0	0	0	0	0	0	0	0	0	0	0	0	0	0	0	0	0	0	0	0	0	0	0	0	0	0	0	0	0	0	0	0	0	0	0	0	0	0	0	0	0	0	0	0	0	0	0
b282f2af163a78ef4ccb645e99b35273	0	0	0	0	47	0	0	0	0	0	0	0	31	0	0	51	0	0	0	0	0	0	0	0	0	0	0	0	0	0	0	0	0	0	0	0	0	0	0	0	0	0	0	0	0	0	0	0	0
22c94b400f29605c70ef4f4921325bf5	0	0	0	0	0	166	0	0	0	0	0	0	0	0	0	0	0	0	0	0	0	0	0	0	0	0	0	0	0	0	0	0	0	0	0	0	0	0	0	0	0	0	0	0	0	0	0	0	0
fa4e273bb595a9170d682e6336e8f6a6	0	0	75	0	0	0	0	0	0	0	0	0	0	0	0	0	0	0	0	0	0	0	0	0	0	0	0	0	0	0	0	0	0	0	0	0	0	0	0	0	0	0	0	0	0	0	0	0	0
353dc9e514176baefc24b952e1309bba	0	0	0	0	0	0	0	0	0	0	0	0	0	0	0	0	0	0	0	0	0	0	0	0	0	0	0	0	0	0	0	0	0	0	0	0	0	0	0	0	0	0	0	0	0	0	0	0	0
c159eac4c027aa485951e49ada334825	0	0	0	13	15	66	7	0	0	0	0	0	0	0	27	0	0	0	0	0	0	4	0	0	0	0	0	0	0	0	0	0	0	0	0	0	0	0	0	0	0	0	26	0	0	0	0	0	0
6934c4078e919ff1d88e477f2f9466b6	0	0	0	0	0	0	0	0	0	0	0	0	0	0	0	0	0	0	0	0	0	0	0	0	0	0	0	0	0	0	0	0	0	0	0	0	0	0	0	0	0	0	0	0	0	0	0	0	0
d059186b7dc360f86bf625de949e860b	0	0	0	0	0	0	0	0	0	0	0	0	0	0	0	0	0	0	0	0	0	0	0	0	0	0	0	0	0	0	0	0	0	0	0	0	0	0	0	0	0	0	0	0	0	0	0	0	0
6767e16043b41af5487d33c686beda34	0	0	0	0	0	0	24	0	0	0	0	0	0	0	0	0	0	0	0	0	0	0	0	0	0	0	28	0	0	0	0	0	0	11	0	0	0	0	0	0	0	0	0	0	0	0	0	0	10
6853fbca95f545b26507b06719194eb8	0	147	0	0	0	0	0	0	0	0	0	0	0	0	0	0	0	0	0	0	0	0	0	0	0	0	0	0	0	0	0	0	0	0	0	0	0	0	0	0	0	0	0	0	0	0	0	0	0
6ff8ea993aa6e0f4862af8304e6faf75	0	0	0	0	0	0	0	0	0	0	0	0	0	0	0	0	40	0	0	0	0	0	0	0	0	0	0	0	0	0	0	0	0	0	0	0	0	0	0	0	0	0	0	0	0	0	0	0	0
e8da7c0b0a7c6bd756ea184ea38114f1	54	0	0	0	6	16	0	0	0	0	0	0	0	0	0	0	0	0	0	0	0	0	0	0	7	0	0	0	1	1	0	4	22	0	0	0	0	0	0	0	0	14	17	0	0	0	0	0	0
7d90af90d0eea0f5924f9f4383e63a55	0	0	0	0	0	33	0	0	0	0	0	0	0	0	0	0	0	0	0	0	0	0	0	0	0	0	0	0	0	0	0	0	0	0	70	42	0	0	0	0	0	0	0	0	0	0	0	0	0
23ed042d90b29963f75f356105393ed8	0	0	0	0	0	0	0	0	0	0	105	0	0	0	0	0	0	0	0	0	0	0	0	0	0	0	0	0	0	0	0	0	40	0	0	0	0	0	0	0	0	0	0	0	0	0	0	0	0
9002efc8d0aae0e00570a0ef34a8f2f4	0	0	0	0	0	0	0	0	0	0	0	0	0	0	0	0	0	0	0	0	0	0	0	0	0	0	0	0	0	0	0	0	0	0	0	0	0	0	0	0	0	0	0	0	0	0	0	0	0
be588df4a02fa9db0ee23bee1bcfce00	0	0	0	0	0	12	0	0	0	0	0	0	0	0	0	0	0	0	0	0	0	0	0	0	0	0	0	0	0	0	0	0	0	0	0	0	0	0	0	0	0	0	0	0	67	0	0	0	0
0827fad6aaacfc047e06495921825441	0	0	0	0	0	0	0	0	0	0	0	0	0	0	0	0	0	0	0	0	0	0	0	0	0	0	0	0	24	0	0	0	0	0	0	0	0	0	0	0	0	0	0	0	0	0	0	0	0
07c03a5520d43ef782445ed7c1c0a939	0	0	0	0	0	0	0	0	0	0	0	0	0	0	0	0	0	0	0	0	0	0	0	0	0	0	0	0	0	0	0	0	0	0	0	0	0	0	0	0	0	0	0	0	0	0	0	0	0
97e33e9cfda42f29efa9fa928fa5746c	0	0	0	0	0	0	0	0	0	0	0	0	0	0	0	0	0	0	0	0	0	0	0	0	0	0	0	0	0	0	0	0	0	0	0	0	0	0	0	0	0	0	0	0	0	0	0	0	0
34fd304b1ca959d0c4c4b461ddb7735e	0	0	0	0	0	0	0	0	0	0	0	0	0	0	0	0	0	0	0	0	0	0	0	0	17	0	0	0	0	0	0	0	0	0	0	0	0	0	0	0	0	12	0	0	0	0	0	0	0
1b3a924ef8abcd7621a49923fc91d4f9	0	0	0	0	0	0	0	4	0	5	0	0	0	0	0	0	0	0	0	0	0	0	0	0	0	0	0	63	0	0	0	0	0	0	56	0	0	10	0	0	0	0	0	0	0	0	0	0	0
4eddc3dd3480cf0b8a043c82aed3d904	0	0	0	0	0	0	0	0	0	0	0	0	0	0	0	0	0	0	0	0	0	0	0	0	0	0	0	0	0	0	0	0	0	0	0	0	0	0	0	0	0	0	0	135	0	0	0	0	0
ad76834709145f8133814a6fd63ed39d	0	0	0	0	0	0	0	0	0	0	0	0	0	0	0	0	0	0	0	0	0	0	0	0	0	0	0	0	0	0	0	0	0	0	67	0	0	0	0	0	0	0	0	0	0	0	0	0	0
0fa439adbd71c65358fe583523cd2755	0	0	0	0	0	0	0	0	0	0	0	0	0	0	0	0	0	0	0	0	0	0	0	0	0	0	0	0	0	0	0	0	0	0	0	0	0	0	0	0	0	0	0	0	0	0	0	0	0
2b665dc2db3ef23e2b6a308e81860948	134	0	0	0	0	0	0	0	0	0	0	0	0	0	0	0	0	0	0	0	0	0	0	0	0	0	0	0	0	0	0	0	0	0	0	0	0	0	0	0	0	0	0	0	0	0	0	0	0
96552c20432e3185138186253a50f497	0	0	0	0	0	0	0	0	0	0	0	0	0	0	0	133	0	0	0	0	0	0	0	0	0	0	0	0	0	0	0	0	0	0	0	0	0	0	0	0	0	0	0	0	0	0	0	0	0
b902697b88fce2be4796d8f61b7a4699	133	0	0	0	0	0	0	0	0	0	0	0	0	0	0	0	0	0	0	0	0	0	0	0	0	0	0	0	0	0	0	0	0	0	0	0	0	0	0	0	0	0	0	0	0	0	0	0	0
28989e2e076ec8051371814e677813f2	0	0	0	5	13	7	0	0	0	0	0	0	0	0	5	0	0	0	0	0	0	0	0	0	0	0	0	0	0	0	0	55	0	0	5	0	3	0	0	0	0	0	0	0	0	0	0	0	0
067d37d563d341aca2e89e7679ffdce7	0	0	0	7	0	0	0	0	0	0	0	0	0	0	68	0	0	0	0	0	0	0	0	0	0	0	0	0	0	0	0	3	0	0	0	0	0	0	0	0	0	0	0	0	22	0	29	0	0
04ac88400bd3c5849d9e13d5ca606410	0	0	0	0	19	14	0	0	0	0	0	0	0	0	9	0	0	0	0	0	0	0	0	0	0	0	0	0	0	0	12	0	0	0	0	0	12	0	0	0	0	0	0	0	0	0	4	0	0
8da0de41b22366d6531c84b5522b8ae4	0	0	126	0	0	0	0	0	0	0	0	0	0	0	0	0	0	0	0	0	0	0	0	0	0	0	0	0	0	0	0	0	0	0	0	0	0	0	0	0	0	0	0	0	0	0	0	0	0
892a20bbdc3ce599dc0c5d9f0866c352	0	0	15	0	0	0	0	0	0	0	0	0	0	0	0	0	0	9	0	0	0	0	0	0	0	0	0	0	0	0	0	0	0	0	0	0	0	0	0	0	0	0	0	0	0	0	0	0	0
750bea107da9d594d1de3c9eaea6ffc9	32	0	0	0	0	0	0	3	0	0	0	0	0	0	0	0	0	0	0	0	0	0	0	0	0	0	0	0	0	0	0	0	0	0	0	0	0	0	0	0	0	0	0	0	14	0	23	0	0
926d367af9e07da22ed03d06ccb6c660	0	0	0	10	0	21	0	0	0	6	0	0	0	0	0	0	0	0	0	0	0	0	0	0	0	0	0	0	0	0	0	0	0	0	0	0	0	0	0	0	0	0	0	0	0	0	0	0	0
b6ce16b9cba47a869628eeaa55cd4ba9	0	0	0	0	0	0	0	0	0	0	0	0	0	0	0	0	0	0	0	0	0	0	0	0	0	0	0	0	0	0	0	0	0	0	0	0	0	0	0	0	0	0	0	0	0	0	0	0	0
9f791ebe7352a0c93256fd82f8a56584	0	0	0	0	0	0	0	0	0	0	0	0	0	0	0	0	0	0	0	0	0	0	0	0	0	0	0	0	0	0	0	0	0	0	0	0	0	0	0	0	0	0	0	0	0	0	0	0	0
4aec6df1ed08989f46881acf5a9d8cb9	0	0	21	0	0	0	0	0	0	0	0	0	0	0	0	0	0	0	0	0	0	0	0	0	0	69	0	0	0	0	0	0	0	0	0	0	0	0	0	0	0	0	0	15	0	0	0	0	0
297f3b1b73ce06d336b5a1f34d821cd1	0	0	0	0	0	0	0	0	0	0	0	0	0	0	0	0	7	0	0	0	0	0	0	0	0	0	0	0	0	0	0	0	0	0	0	0	0	0	0	0	0	0	0	0	0	0	0	0	0
7299292715c0e690b52f9a550772dabc	0	0	0	0	0	0	0	0	0	0	0	0	0	0	0	0	0	0	0	0	0	0	0	0	0	0	0	0	0	0	0	0	0	0	0	0	0	0	0	0	0	0	0	0	0	0	0	0	0
06a7596cc556c8e543d10e434dd398bb	0	0	0	0	0	0	0	0	0	0	2	0	0	0	0	0	0	0	0	0	0	0	0	0	0	0	0	0	0	0	0	0	0	0	0	0	0	0	43	0	0	0	0	0	0	0	71	0	0
e9777f5ed2b21b926cbe5542e2c20e96	0	0	0	0	0	0	0	0	0	0	0	0	0	0	0	0	0	0	0	0	0	0	0	0	0	0	0	0	0	0	0	0	0	0	0	0	0	0	0	0	0	0	0	0	0	0	0	0	0
59998ff68f4d65072635ebc1aadcf133	0	0	0	2	0	0	0	0	0	0	0	0	0	0	0	0	0	0	0	0	0	0	0	0	23	0	0	0	0	0	0	0	0	0	0	0	0	0	0	0	0	0	0	0	0	42	0	0	0
3bd5f59297d05f7903f83391238cb810	0	0	0	0	47	24	0	0	0	0	0	0	0	0	0	0	0	0	0	0	0	0	0	0	0	0	0	0	0	0	0	0	0	0	0	0	0	0	0	0	0	0	0	33	0	0	0	0	0
e72b4338585857ff16f36bfca6e10c9a	0	0	0	0	0	0	0	0	0	0	0	0	0	0	0	0	0	0	0	0	0	0	0	0	0	0	0	0	0	0	0	0	0	0	0	0	0	0	0	0	0	0	0	0	0	0	0	0	0
7c7cf61240822f4c84c9b3d15900ebe8	0	0	0	5	0	74	0	0	0	0	0	0	0	0	18	0	0	0	0	0	0	10	0	0	0	0	0	0	0	0	0	0	0	0	0	0	0	0	0	0	0	0	0	0	0	0	0	0	0
7e2d9a5f3acb6b1e200197beff1c27a5	0	0	0	0	0	0	0	0	0	0	0	0	0	0	0	0	0	0	0	0	0	0	0	0	0	0	0	0	0	0	0	0	0	0	0	0	0	0	0	0	0	0	0	0	0	0	0	0	0
1c89b94d0313e6a97b922223b0ffe4bc	0	0	0	0	44	0	0	0	0	0	0	0	0	0	0	0	0	0	0	0	0	0	0	0	0	0	0	0	0	3	0	5	0	0	0	0	0	0	0	0	0	12	0	0	0	0	41	0	0
7c7ecbeb69cacfb07a4f4d3559101ea3	0	0	0	0	0	0	0	4	0	0	0	0	0	0	0	0	0	0	0	0	0	4	0	0	14	0	0	0	0	0	0	5	0	0	0	0	0	0	0	0	0	9	0	0	0	4	19	12	0
5dd5c24670d9bd195f5604d431b5824c	0	0	0	0	0	0	0	0	0	0	100	0	0	0	0	0	0	0	0	0	0	0	0	0	0	0	0	0	0	0	0	0	0	0	0	0	0	0	0	0	0	0	0	0	0	0	0	0	0
a979f365926f5fd7e51607532c2143dd	0	0	105	0	0	0	0	0	0	0	0	0	0	0	0	0	0	0	0	0	0	0	0	0	0	0	0	0	0	0	0	0	0	0	0	0	0	0	0	0	0	0	0	0	0	0	0	0	0
b56df260f3c80e33478cdaeb62557400	0	0	0	0	0	0	0	0	0	0	0	0	0	82	0	0	0	0	12	0	0	0	0	0	0	0	0	0	10	0	0	0	0	0	0	0	0	0	0	0	0	0	0	0	0	0	0	0	0
8e758fab5a4814776f6159e5f1d40426	0	85	0	0	0	0	0	0	0	0	0	0	0	0	0	0	0	0	0	0	0	0	0	0	0	0	0	0	0	0	0	0	0	0	0	0	0	0	0	0	0	0	0	0	0	0	0	0	0
5ccfaa44c6eeeac980fb2efcc34654e5	0	0	0	0	0	0	0	0	0	0	0	0	0	0	0	0	0	0	0	0	0	0	0	0	0	0	0	0	42	35	0	0	0	0	0	0	0	0	0	0	0	0	0	0	0	0	0	0	0
66efe2a05f426c55869f6ed794074a7d	0	0	0	0	0	0	0	0	0	0	0	0	0	0	0	0	0	0	0	101	0	0	0	0	0	0	0	0	0	0	0	0	0	0	0	0	0	0	0	0	0	0	0	0	0	0	0	0	0
a080a3797529e552f08ce8253a52e9f0	0	0	0	0	0	0	0	0	0	0	0	0	0	0	0	100	0	0	0	0	0	0	0	0	0	0	0	0	0	0	0	0	0	0	0	0	0	0	0	0	0	0	0	0	0	0	0	0	0
ae17950b0fea3eabcfb092920b91564e	0	0	0	0	21	0	0	0	0	0	0	0	25	0	0	49	0	0	0	0	0	0	0	0	0	0	0	0	0	0	0	0	0	0	0	0	0	0	0	0	0	0	0	0	0	0	0	0	0
478eb14425d2366f906f395cf7576a35	0	0	0	0	0	0	0	0	0	0	0	0	0	0	0	0	0	0	0	0	0	0	0	0	0	0	0	0	0	0	0	0	0	0	0	0	0	0	0	0	0	0	0	0	0	0	0	0	0
bad8f159f7d8d7f5354eacdebf3999ed	0	0	0	0	0	0	0	0	0	0	0	0	0	0	0	0	0	0	0	0	0	0	0	0	0	0	0	0	0	0	0	0	0	0	0	0	0	0	0	0	0	0	0	0	0	0	0	0	0
11eebba732cdb71b9933780b598cfbc6	0	0	0	0	0	0	0	0	0	0	0	0	0	0	0	0	0	0	0	0	0	0	0	0	0	0	0	0	0	0	0	0	0	0	0	0	0	0	0	0	0	0	0	0	0	0	0	0	0
65a9fd0010309b40170653dbc9730bc1	0	0	0	17	5	0	0	0	0	0	0	0	0	0	12	0	0	0	0	0	0	0	0	0	0	0	0	0	0	0	0	24	0	0	0	0	0	0	0	0	0	1	3	0	0	0	17	0	0
411b1eaa9de0b652cdef3b774530d70c	0	0	0	0	0	0	0	0	0	0	0	0	0	0	0	0	0	0	0	0	0	0	0	0	0	0	0	0	0	0	0	0	0	0	0	0	0	0	0	0	0	0	0	0	0	0	0	97	0
020919253e8947a299938648debca1ef	0	0	0	0	0	0	0	0	0	0	0	0	0	0	0	0	0	0	0	0	0	0	0	0	0	0	0	0	0	0	0	0	0	0	0	0	0	0	0	0	0	0	0	0	0	0	0	0	0
5aca842f02fdb2463af67a967616311b	0	0	0	0	0	0	0	0	0	0	0	0	0	0	0	0	0	0	0	0	0	0	0	0	0	0	0	0	0	0	0	0	0	0	0	0	0	0	0	0	79	0	0	0	0	0	0	0	0
edb820a8dfbb79bff3e86b0def91cada	0	0	0	0	0	0	0	0	0	0	0	0	0	0	0	0	0	0	0	0	0	0	0	0	0	0	0	0	0	0	0	0	0	0	0	0	0	0	0	0	0	0	0	0	0	0	0	0	0
0cb2d26adb89b05e7be2792c5cdc3cb3	0	0	0	0	0	0	0	0	0	0	0	0	0	0	0	0	0	0	0	0	0	0	0	0	0	0	0	0	0	0	0	0	0	0	0	0	0	0	0	0	0	0	0	0	0	0	0	0	0
4347044fcd7aea3d0b42286324bb8304	0	0	0	0	0	0	0	0	0	0	0	0	0	0	0	0	0	0	0	0	0	0	0	0	0	0	0	0	0	0	0	0	0	0	0	0	0	0	0	0	0	6	0	0	0	0	0	0	0
6d1e0770443c5af44ce0ae8e884fa632	0	0	0	0	0	0	0	0	0	0	0	0	0	0	0	0	0	0	0	0	0	0	0	0	0	0	0	0	92	0	0	0	0	0	0	0	0	0	0	0	0	0	0	0	0	0	0	0	0
a2fa405752ae1856c8b5f2fad36c5eae	0	0	0	0	0	0	0	0	0	0	0	0	0	0	0	0	0	0	0	0	0	0	0	0	0	0	0	0	0	0	0	0	0	0	0	0	0	0	0	0	0	0	0	0	0	0	0	0	0
bcaa9e25d89a04038245cf8953842608	0	0	0	0	0	0	13	0	0	0	0	0	0	0	0	0	0	0	0	0	0	0	0	0	0	0	0	0	0	0	0	0	0	4	0	0	0	0	9	0	0	0	0	0	0	0	0	0	0
735fffdb6340f2c3ec9945fd43e0b3e1	0	0	0	0	0	0	0	0	0	0	0	0	0	0	0	0	0	0	0	0	0	0	0	0	0	0	0	0	0	0	0	0	0	0	0	0	0	0	0	0	0	0	0	0	0	0	0	0	0
ff1c787b304be626ab94f6997d599013	0	0	0	0	0	0	0	0	0	0	0	0	0	0	0	0	0	0	0	0	0	0	0	0	0	0	0	0	0	0	0	0	0	0	0	0	0	0	0	0	0	0	0	0	0	0	0	0	0
b36105432171ba4f0eaa5795f85ca191	0	0	0	0	0	0	0	0	0	0	0	0	0	0	0	0	0	0	0	0	0	0	0	0	0	0	0	0	0	0	0	0	0	0	0	0	0	0	0	0	0	0	0	0	0	0	0	0	0
b8310402149b61f1f97b03e9107a2db6	0	0	0	0	0	0	0	0	0	0	0	0	0	0	0	0	0	0	14	0	0	0	0	0	0	0	0	0	0	0	0	0	0	0	0	0	0	0	0	0	0	0	0	0	0	0	0	0	0
b2f76d128bfa41c5072fe922ba752a24	0	0	0	0	0	0	0	0	0	0	0	0	0	0	0	0	0	0	0	0	0	0	0	0	0	0	0	0	0	0	0	0	0	0	0	0	0	0	0	0	0	0	0	0	0	0	0	0	0
ba9bdc245fd9f2cb25f3d302a5e6c80d	0	0	0	0	0	0	0	0	0	0	0	0	0	0	0	0	0	0	0	0	0	0	0	0	0	0	0	0	0	0	0	0	0	0	0	0	0	0	0	0	0	0	0	0	0	0	0	0	0
8a4fc9c7e6d29d206b2b008eded92b02	0	0	0	0	0	0	0	0	0	0	0	0	0	0	0	0	0	0	0	0	0	0	0	0	0	0	0	0	0	0	0	0	0	0	0	0	0	0	0	0	0	0	0	0	0	0	0	0	0
57deac991d3b59496e01f85814370088	0	0	0	0	0	0	0	0	0	0	0	0	0	0	0	0	0	0	0	0	0	0	0	0	0	0	0	0	0	0	0	0	0	0	0	0	0	0	0	0	0	0	0	0	0	0	0	0	0
f31f239b7c2b1cb7cbdebc09c58c69a6	0	0	0	0	0	0	0	0	0	0	0	0	0	0	0	0	0	0	0	0	0	0	0	86	0	0	0	0	0	0	0	0	0	0	0	0	0	0	0	0	0	0	0	0	0	0	0	0	0
8afc5e47f43fd44c66a3a3ac10c5143f	0	0	0	0	0	0	0	0	0	0	0	0	0	0	0	0	0	0	0	0	0	0	0	0	0	86	0	0	0	0	0	0	0	0	0	0	0	0	0	0	0	0	0	0	0	0	0	0	0
a6f6ee1874110be0fcbfc1c633cb2b1b	0	0	0	0	0	0	0	0	0	0	0	0	0	0	0	83	0	0	0	0	0	0	0	0	0	0	0	0	0	0	0	0	0	0	0	0	0	0	0	0	0	0	0	0	0	0	0	0	0
87c5f6e16f6c665d5a848da88a5d5e48	49	0	0	0	0	12	0	0	0	0	0	0	0	0	0	0	0	0	0	0	0	0	0	0	0	0	0	0	0	0	0	0	0	0	0	0	0	0	0	0	0	15	0	0	0	0	0	0	0
cdfc1ccb1c1bdd14dbcc978dbb03bd74	0	0	0	0	0	0	0	0	0	0	0	0	0	0	0	0	0	0	0	0	0	0	0	0	0	0	0	0	0	0	0	0	0	0	0	0	0	0	0	0	0	0	0	0	0	0	0	0	0
997c7bacd99c4f2e40145dbfd37c696e	0	0	0	0	0	0	0	0	0	0	0	0	0	0	0	0	0	0	0	0	0	0	82	0	0	0	0	0	0	0	0	0	0	0	0	0	0	0	0	0	0	0	0	0	0	0	0	0	0
4e4177f337f875d4c38ce8f5d6629418	0	0	0	0	0	0	0	0	0	0	0	0	0	0	0	0	0	0	0	0	0	0	0	0	0	0	0	0	0	0	0	0	0	0	0	0	0	0	0	0	0	0	0	0	0	0	0	0	0
901ad567efe221bce85a31112cf9171b	27	0	0	0	0	0	0	0	0	0	0	0	2	0	0	0	0	0	0	18	0	0	0	0	0	0	0	0	0	0	0	0	0	0	0	0	0	0	0	0	0	0	0	2	0	0	0	0	0
9b081a9fe5d6de2beee4d1fa54729c1b	0	0	0	0	0	0	0	0	0	0	0	0	0	0	0	0	0	0	0	0	0	0	0	0	0	0	0	0	0	0	0	0	0	0	0	0	0	0	0	0	80	0	0	0	0	0	0	0	0
1cd13d8b090365cadd24288d9d38df3d	0	0	0	0	0	0	0	0	0	0	0	0	0	0	0	0	0	0	0	0	0	0	0	0	0	0	0	0	0	0	0	0	0	0	81	0	0	0	0	0	0	0	0	0	0	0	0	0	0
7e02d38233adf1b2ee5749da47ff2216	0	0	0	0	0	0	0	0	0	0	0	0	0	0	0	0	0	0	0	0	0	0	0	0	0	0	0	0	0	0	0	0	0	0	0	0	0	0	0	0	0	0	0	80	0	0	0	0	0
6ce864de64ce568d7b91af77ff81bd8f	0	0	0	0	0	0	80	0	0	0	0	0	0	0	0	0	0	0	0	0	0	0	0	0	0	0	0	0	0	0	0	0	0	0	0	0	0	0	0	0	0	0	0	0	0	0	0	0	0
608b78d2aea05c3118c06c67aa2ff4d2	0	0	0	0	0	0	0	0	0	0	0	0	0	0	0	0	0	79	0	0	0	0	0	0	0	0	0	0	0	0	0	0	0	0	0	0	0	0	0	0	0	0	0	0	0	0	0	0	0
bd5a874fc88855ee30eab09d1a723ba7	0	0	0	0	0	0	0	0	0	0	0	78	0	0	0	0	0	0	0	0	0	0	0	0	0	0	0	0	0	0	0	0	0	0	0	0	0	0	0	0	0	0	0	0	0	0	0	0	0
26c5fa782d1c76744bd05f10e01b9375	0	0	0	0	0	0	0	0	0	0	0	0	0	0	0	0	0	0	0	0	0	0	0	0	0	0	0	0	0	0	0	0	0	0	0	0	0	0	77	0	0	0	0	0	0	0	0	0	0
742563fee3fdb471a9abb3b02a6420af	0	0	0	0	12	0	0	0	0	0	0	0	0	0	0	0	0	0	0	22	0	0	0	0	0	0	0	0	0	0	0	0	0	0	0	0	0	0	0	0	0	0	0	0	0	0	0	0	0
d4e40677b8059eb19abf623fca7542ce	0	0	0	0	0	0	0	0	0	0	0	0	0	0	0	0	0	0	0	0	0	0	0	0	0	0	0	0	0	0	0	0	0	8	0	0	0	13	0	0	0	0	0	0	0	0	0	0	0
37caf0e628101a4e6918ab493d7b53d9	0	0	0	0	0	0	0	0	0	0	0	0	0	0	0	0	0	0	0	0	0	0	0	0	0	0	0	0	0	0	0	0	0	0	0	0	0	0	0	0	0	0	0	0	0	0	0	0	0
4bdf2f1b843ced74201f5cc155594c67	0	0	0	0	0	0	0	0	0	0	0	0	0	0	0	0	0	0	0	0	0	0	0	0	0	0	0	0	0	0	0	42	0	31	0	0	0	0	0	0	0	0	0	0	0	0	0	0	0
ba0524ffea306c85d1a476e59d2a9abf	0	0	0	0	0	0	0	0	0	0	0	0	0	0	0	0	0	0	0	0	0	0	0	0	0	0	0	0	0	0	0	0	0	0	0	0	0	0	0	0	0	0	0	0	73	0	0	0	0
36fc94f9203eabe0a57e8da20ef7db69	0	0	0	0	0	0	0	0	0	0	0	0	0	0	0	0	0	0	0	0	0	0	0	0	0	0	0	0	73	0	0	0	0	0	0	0	0	0	0	0	0	0	0	0	0	0	0	0	0
2e93a34c122556f8e96d3b5634c1cf8d	0	0	0	0	0	0	0	0	0	0	0	0	0	0	0	0	0	0	0	0	0	0	0	0	0	0	0	0	0	0	0	0	0	0	0	0	0	0	0	0	0	0	0	0	0	0	0	0	0
0a809120745a8dacbc47531143b28401	0	0	0	0	0	0	0	0	0	0	0	0	0	0	0	0	0	0	0	0	0	19	0	0	0	0	0	0	0	0	0	0	0	0	18	0	0	0	0	0	0	0	0	0	0	0	0	0	0
57d02a67565e38cc3121a24010be31ef	0	0	0	0	0	0	0	0	0	0	0	0	0	0	0	0	0	0	0	0	0	0	0	0	0	0	1	0	0	0	0	0	0	43	7	0	0	0	0	0	0	0	0	0	14	0	0	0	0
b87b7fbb38387e189c77b53611dbf0f4	0	0	0	0	0	0	0	0	0	0	0	0	0	13	0	0	0	0	0	0	0	0	0	0	0	0	0	0	0	0	0	0	0	0	0	0	0	0	0	13	0	0	0	0	0	0	0	0	0
89f5989e31dce56e1087afbfdc5f2f12	0	0	0	0	0	0	0	0	0	0	0	0	0	0	0	0	0	0	0	0	0	0	0	0	67	0	0	0	0	0	0	0	0	0	0	0	0	0	0	0	0	0	0	0	0	0	0	4	0
62c76fc809cd88ff73d5c5c89305f2d8	0	0	0	70	0	0	0	0	0	0	0	0	0	0	0	0	0	0	0	0	0	0	0	0	0	0	0	0	0	0	0	0	0	0	0	0	0	0	0	0	0	0	0	0	0	0	0	0	0
35b32c5b595ab6e61729e43956d92063	0	0	0	0	0	0	0	0	0	0	0	0	0	0	0	0	0	0	0	0	0	0	0	0	0	0	0	0	0	0	0	0	0	0	0	0	0	0	0	0	0	0	0	0	0	0	0	0	0
21c3a91d4dd296442ceb49218badc51d	0	0	0	0	0	0	0	0	0	0	0	0	0	0	0	0	0	0	0	0	0	0	0	0	0	0	0	0	0	0	0	0	0	0	40	0	0	18	0	0	0	0	0	0	0	0	0	0	0
1ebf553f5df2db4ba44830da82011537	0	0	0	69	0	0	0	0	0	0	0	0	0	0	0	0	0	0	0	0	0	0	0	0	0	0	0	0	0	0	0	0	0	0	0	0	0	0	0	0	0	0	0	0	0	0	0	0	0
08bb7da6d48d598136a8fa5012b07900	0	0	0	2	0	0	0	0	0	0	0	0	0	0	0	0	0	0	0	0	0	0	0	0	0	0	0	0	0	0	0	8	0	0	0	0	0	0	0	0	0	1	18	0	0	0	0	0	0
90303f76205b674e8b7af62a30cbe8e3	0	0	0	0	0	0	0	0	0	0	0	0	0	0	0	0	0	0	0	0	0	0	0	0	0	0	0	0	0	0	0	0	0	0	0	0	0	0	0	0	0	0	0	0	43	0	0	0	0
2f4e83da118b37b4802b63c84e7bcc9e	0	0	0	0	0	0	0	0	0	0	0	0	0	0	0	0	0	0	0	0	0	0	0	0	0	0	0	0	0	0	0	0	0	0	0	0	0	0	0	0	0	0	0	0	0	0	0	0	0
052ba7abaeaa968c4f79e3f97d1f0a2f	0	0	0	0	7	0	0	0	0	0	0	0	0	0	0	0	0	0	0	0	0	0	0	0	0	0	0	0	0	0	0	0	0	0	0	0	0	0	0	0	0	0	0	0	0	0	2	0	0
a171bed549a7a222eb66c535eb26f6f1	0	0	0	0	0	0	0	0	0	0	0	0	0	0	0	0	0	0	0	0	0	0	0	0	0	0	0	0	0	0	0	0	0	0	0	0	0	0	0	0	0	0	0	0	0	0	0	0	0
15318ef23ab68840e3368e4d318f95ad	0	0	41	0	0	0	0	0	0	0	0	0	0	0	0	0	0	0	0	0	0	0	0	0	0	0	1	0	0	0	0	0	0	0	0	0	0	0	0	0	0	0	0	0	0	0	0	0	0
90c1ae30dde9d7fd3c5ef60974e63108	0	0	0	0	0	0	1	0	0	0	0	0	0	0	0	0	0	0	0	0	0	0	0	0	0	0	0	0	0	0	0	0	16	0	0	0	0	0	0	0	0	0	0	0	0	0	4	0	0
5be5d0d4e03003f1b08186287b4a8f70	0	0	0	8	0	0	0	0	0	9	0	0	0	0	0	0	0	0	0	0	0	0	0	0	0	0	0	0	0	0	0	0	0	0	48	0	0	0	0	0	0	0	0	0	0	0	0	0	0
2eb09f326830467697297b07589a5f42	0	0	0	1	0	0	0	1	0	0	0	0	0	0	0	0	0	0	0	0	0	0	0	0	3	0	0	0	0	0	0	0	0	0	0	0	0	0	0	0	0	0	0	0	7	10	0	0	0
bd019753054cf5a8b3462d3dbbcb8185	0	0	0	0	0	64	0	0	0	0	0	0	0	0	0	0	0	0	0	0	0	0	0	0	0	0	0	0	0	0	0	0	0	0	0	0	0	0	0	0	0	0	0	0	0	0	0	0	0
b02a8d33d018119dedb2db15db887bfd	0	0	0	0	0	0	0	0	0	0	0	0	0	0	0	0	0	0	0	0	0	0	0	0	0	0	0	0	0	0	0	0	0	0	0	0	0	0	0	0	0	0	0	0	0	0	0	0	0
aa8ee67d57f709568a7bfed36a306313	0	0	0	2	0	0	0	0	0	0	0	0	0	0	0	0	0	0	0	0	0	0	0	0	0	0	0	0	0	0	0	0	0	0	0	0	0	0	0	0	0	0	0	0	0	0	0	0	0
b1a123a2b5d7785f34f76fc25f70243a	0	0	0	0	0	0	0	0	0	0	0	0	0	0	0	0	0	0	0	0	0	0	0	0	0	0	0	0	0	0	0	0	0	0	0	0	0	0	0	0	0	0	0	0	63	0	0	0	0
dc0542de2396a1891b0beec59c4a8bee	0	0	0	0	0	0	0	0	0	0	0	0	0	0	0	0	0	0	0	0	0	0	0	0	0	0	0	0	0	0	0	0	0	0	0	0	0	0	0	0	0	0	0	0	63	0	0	0	0
8533ef8cbe19f59f8bd785df0f4fd704	0	0	0	0	0	0	0	0	0	0	0	0	0	0	0	0	0	0	0	0	0	0	0	0	0	0	0	0	0	0	0	0	0	0	0	0	0	0	0	0	0	0	0	0	0	0	0	0	0
d701984c26acfdc3b3a6b015512f8bac	0	0	0	0	0	0	0	0	0	28	0	0	0	0	0	0	0	0	0	0	0	0	0	0	0	0	0	0	0	2	0	0	0	0	0	0	15	0	0	0	0	0	0	0	0	0	4	0	0
141ec01a9ae35f6e7e62e4484a4614cf	0	0	0	0	0	0	0	0	0	0	0	0	0	0	0	0	0	0	0	0	0	62	0	0	0	0	0	0	0	0	0	0	0	0	0	0	0	0	0	0	0	0	0	0	0	0	0	0	0
19992710f7fd2173db47a061af7a489b	0	0	0	0	0	0	0	0	0	0	0	0	0	0	0	0	0	0	0	0	0	0	0	0	0	0	0	0	0	0	0	0	0	0	0	0	0	0	0	0	0	0	0	0	0	0	0	0	0
14e891fd30ce2142e86e838200c17060	0	0	0	0	0	0	0	0	0	0	0	0	0	0	0	0	0	0	0	0	0	0	0	0	0	0	0	0	0	0	0	0	0	0	0	0	0	0	0	0	0	0	0	0	0	0	0	0	0
6fd9189d2d7139a39a66123f0bafbfae	0	0	0	0	0	0	0	0	0	0	0	0	61	0	0	0	0	0	0	0	0	0	0	0	0	0	0	0	0	0	0	0	0	0	0	0	0	0	0	0	0	0	0	0	0	0	0	0	0
83dd9b1cfd0475f99e82e2c39991228c	0	0	0	0	0	0	0	0	0	0	0	0	0	0	0	0	0	0	0	0	0	0	0	0	0	0	0	0	61	0	0	0	0	0	0	0	0	0	0	0	0	0	0	0	0	0	0	0	0
f89697a90224389bf065f5333cfa884c	0	0	0	0	0	0	0	0	0	0	0	0	0	0	0	0	0	0	0	0	0	0	0	0	0	0	0	0	0	0	0	0	0	0	0	0	0	0	0	0	0	0	0	0	0	0	0	0	0
40af26b0417b28dee8093013bb0c1d9c	0	0	0	0	0	0	0	0	0	0	0	0	0	0	0	0	0	0	0	0	0	0	0	0	0	0	0	0	0	0	0	0	0	0	0	0	0	0	0	0	0	0	0	0	0	0	0	0	0
673379cd9d82317b181de0b060da4477	0	0	0	0	0	0	0	0	0	0	0	0	0	0	0	0	0	0	0	0	0	0	0	0	0	0	0	0	0	0	0	0	0	0	0	0	0	0	0	0	0	0	0	0	0	0	0	0	0
49706dfc6e51ac080cd71ed83d587f68	0	0	0	0	0	0	0	0	0	0	0	0	0	0	0	0	0	0	0	0	0	0	0	0	0	0	0	0	0	0	0	0	0	0	0	0	0	0	0	0	0	0	0	0	0	0	0	0	0
2560beb2e1f53a4f1f595c6f09297ac6	0	0	0	0	0	0	0	0	0	0	0	0	0	0	0	0	0	0	0	0	0	0	0	0	0	0	0	0	0	0	0	0	0	0	0	0	0	0	0	0	0	0	0	0	0	0	0	0	0
a2360078698454b86c92701171e935eb	0	0	0	0	0	0	0	0	0	0	0	0	0	0	0	0	0	0	0	0	0	0	0	0	57	0	0	0	0	0	0	0	0	0	0	0	0	0	0	0	0	0	0	0	0	0	0	0	0
43bd45f03bdb0e458f6d1ca04b30af89	0	0	0	0	0	0	0	0	0	0	0	0	56	0	0	0	0	0	0	0	0	0	0	0	0	0	0	0	0	0	0	0	0	0	0	0	0	0	0	0	0	0	0	0	0	0	0	0	0
d493a106e7a5c0132bc677a4a5022c1b	0	0	0	21	5	0	0	0	0	0	0	0	0	0	9	0	0	0	0	0	0	0	0	0	0	0	0	0	0	0	0	0	0	0	0	0	0	0	0	0	0	0	1	0	0	0	13	0	0
6eabacf9f7777db68d5a77c7f5848e8a	0	0	0	0	0	0	0	0	0	0	0	0	0	0	0	0	0	0	0	0	0	0	0	0	0	0	0	0	0	0	0	0	0	0	0	0	0	0	0	0	0	0	0	0	0	0	0	0	0
434037128d4e5d06c10eacdb9876c50d	0	0	0	0	0	0	0	0	0	0	0	0	0	0	0	0	0	0	0	0	0	0	0	0	0	0	0	0	0	0	0	0	0	0	0	0	0	0	0	0	0	0	0	0	0	0	0	0	0
334ffcf351318c368f1de1f7b2044c7a	0	0	0	0	0	0	0	0	0	0	0	0	0	0	0	0	0	0	0	0	0	0	0	0	0	0	0	0	0	0	0	0	0	0	0	0	0	0	0	0	0	0	0	0	0	0	0	0	0
12ce9c9a8b0d3bf2aee9a76655919f27	0	0	0	0	0	0	0	10	0	0	0	0	0	0	0	0	0	0	0	0	0	43	0	0	0	0	0	0	0	0	0	0	0	0	0	0	0	0	0	0	0	0	0	0	0	0	0	0	0
a890d5568ab359197d15b29b5dcbd634	0	0	0	0	0	0	0	0	0	0	0	0	0	0	0	0	0	0	0	0	0	0	0	0	0	0	0	0	0	0	0	0	0	0	0	0	0	0	0	0	0	0	0	0	0	0	0	0	0
8e47b740fef76a2b195b68e04a4818d9	53	0	0	0	0	0	0	0	0	0	0	0	0	0	0	0	0	0	0	0	0	0	0	0	0	0	0	0	0	0	0	0	0	0	0	0	0	0	0	0	0	0	0	0	0	0	0	0	0
39ead027e3204ff4f50ec98642f3d563	0	53	0	0	0	0	0	0	0	0	0	0	0	0	0	0	0	0	0	0	0	0	0	0	0	0	0	0	0	0	0	0	0	0	0	0	0	0	0	0	0	0	0	0	0	0	0	0	0
a961a0c9be6cc81a3a5b3431b8a5a270	0	0	0	0	0	0	0	0	13	0	0	0	40	0	0	0	0	0	0	0	0	0	0	0	0	0	0	0	0	0	0	0	0	0	0	0	0	0	0	0	0	0	0	0	0	0	0	0	0
08183a395cf3780b62d139518d438bd0	0	0	0	0	0	0	0	0	0	0	0	0	0	0	0	0	0	0	0	0	0	0	0	0	0	0	0	0	0	0	0	0	0	0	0	0	0	0	0	53	0	0	0	0	0	0	0	0	0
b0466c3784a4eadb85369a71b208dfcc	0	0	53	0	0	0	0	0	0	0	0	0	0	0	0	0	0	0	0	0	0	0	0	0	0	0	0	0	0	0	0	0	0	0	0	0	0	0	0	0	0	0	0	0	0	0	0	0	0
a27632d062a8286dbfb728d622c2782f	0	0	0	0	14	0	0	0	15	0	0	0	0	0	0	0	0	0	0	0	0	0	0	0	0	0	0	0	0	0	0	0	0	0	5	0	0	0	0	0	0	0	0	0	0	0	0	0	0
4f928ad6c8600e56b92b73e8e2d227ea	0	0	0	0	0	0	0	0	0	0	0	0	0	0	0	0	0	0	0	0	0	0	0	0	0	0	0	0	0	0	0	0	0	51	0	0	0	0	0	0	0	0	0	0	0	0	0	0	0
c44fe6d305cc80906a53b40d46203eed	0	0	0	0	0	0	0	50	0	0	0	0	0	0	0	0	0	0	0	0	0	0	0	0	0	0	0	0	0	0	0	0	0	0	0	0	0	0	0	0	0	0	0	0	0	0	0	0	0
448956b6f80037ff360026acbfb637ee	0	0	0	0	0	0	0	0	0	0	0	0	0	0	0	50	0	0	0	0	0	0	0	0	0	0	0	0	0	0	0	0	0	0	0	0	0	0	0	0	0	0	0	0	0	0	0	0	0
0d605b4ab9a343a2aa8aad4a89e9a612	0	0	0	0	0	0	0	0	0	0	0	0	0	0	0	0	0	0	0	0	0	0	0	0	0	0	0	0	0	0	0	0	0	0	0	0	0	0	0	0	0	0	0	0	0	0	0	0	0
80443a9d9a80b43d3ceae7d8cfc59df3	0	0	0	0	0	0	0	0	0	0	0	0	0	0	0	0	0	0	0	0	0	0	0	0	0	0	0	0	0	0	0	0	0	0	0	0	0	0	0	0	0	0	0	0	0	0	0	0	0
527917d30bfcc65cc5d9c9d43d5286ac	0	0	50	0	0	0	0	0	0	0	0	0	0	0	0	0	0	0	0	0	0	0	0	0	0	0	0	0	0	0	0	0	0	0	0	0	0	0	0	0	0	0	0	0	0	0	0	0	0
efa41b031ceb80e75591c033cd658b6c	0	0	0	0	0	0	0	0	0	0	0	0	0	0	0	0	0	0	0	0	0	0	0	0	0	0	0	0	0	0	0	0	0	0	0	0	0	0	0	0	0	0	0	0	0	0	0	0	0
58c5b875d410f992749b0bfda9021f6a	0	0	0	0	0	0	0	0	0	0	0	0	0	0	0	0	0	0	0	0	0	0	0	0	0	0	0	0	0	0	0	0	0	0	0	0	0	0	0	0	0	0	0	0	0	0	0	0	0
ac86b48dfe126e0277b00e17a48d2342	0	0	0	0	0	0	0	0	0	0	0	0	0	0	0	0	0	0	0	0	0	0	0	0	0	0	0	0	0	0	0	0	0	0	0	0	0	0	49	0	0	0	0	0	0	0	0	0	0
2b31bd5d74786a55b806680e42a14890	0	0	0	0	0	0	0	0	0	0	0	0	0	0	0	0	0	0	0	0	0	0	0	0	0	0	0	0	0	0	0	0	0	0	0	0	0	0	0	0	0	0	0	0	0	0	0	0	0
20dc7dfaf67c0427a6e4e16f245bd82c	0	0	0	0	0	0	0	0	0	0	0	0	0	0	0	0	0	0	0	0	0	0	0	0	0	0	0	0	0	0	0	0	0	0	0	0	0	0	0	0	0	0	0	0	0	0	0	0	0
807250cd09596c0d0e18f82cb0dacda1	0	0	0	0	0	0	0	0	0	0	0	0	0	0	0	0	0	0	0	0	0	0	0	0	0	0	0	0	0	0	0	0	0	0	0	0	0	0	0	0	0	0	0	0	0	0	0	0	0
098ee5862f8973e705dead5f33d30b58	0	0	0	0	0	0	0	0	0	4	0	0	0	0	0	0	0	0	0	0	0	0	0	21	0	0	0	0	0	0	0	0	0	0	22	0	0	0	0	0	0	0	0	0	0	0	0	0	0
9d95414a97965576bdd9baa249699513	0	0	0	0	0	0	0	0	0	0	0	0	0	0	0	0	0	0	0	0	0	0	0	0	0	0	0	0	0	0	0	0	0	0	0	7	0	0	0	0	0	0	0	0	40	0	0	0	0
176167e36294d5530ea1d2365e930693	0	0	0	0	0	0	0	0	0	0	0	0	0	0	0	0	0	0	0	0	0	0	0	0	0	47	0	0	0	0	0	0	0	0	0	0	0	0	0	0	0	0	0	0	0	0	0	0	0
94accf238f0501a1715b0811c72c5a33	0	0	47	0	0	0	0	0	0	0	0	0	0	0	0	0	0	0	0	0	0	0	0	0	0	0	0	0	0	0	0	0	0	0	0	0	0	0	0	0	0	0	0	0	0	0	0	0	0
c0975f7ca5988524fffc584723730284	0	0	0	0	0	0	0	0	0	0	0	0	0	0	0	0	0	0	0	0	0	0	0	0	0	0	0	0	25	0	0	0	0	0	0	0	0	0	0	0	0	0	0	0	0	0	0	0	0
fe55ff211876fbb50050f00dde4e93e7	0	0	0	0	0	0	0	0	0	0	0	0	0	0	0	0	0	0	0	0	0	0	0	0	0	0	0	0	0	0	0	0	0	0	0	0	0	0	0	0	0	0	0	0	0	0	0	0	0
d0c4a44b8ca7ef41148be9cc781a097f	0	0	0	0	0	0	0	0	0	0	0	0	0	0	0	0	0	0	0	0	46	0	0	0	0	0	0	0	0	0	0	0	0	0	0	0	0	0	0	0	0	0	0	0	0	0	0	0	0
6c460169e5e4c324078634845320c5f0	0	0	0	0	0	4	0	0	0	0	0	0	0	0	0	0	0	0	0	0	0	0	0	0	0	0	0	0	0	0	0	42	0	0	0	0	0	0	0	0	0	0	0	0	0	0	0	0	0
22786a82c58a9b4eb8d26ac7c488053e	0	0	0	0	0	0	0	0	0	0	0	0	0	0	0	0	0	0	0	0	0	0	0	0	0	0	0	0	0	0	0	0	0	0	0	0	0	0	0	0	0	0	0	0	0	0	0	0	0
e2843d5ce47a3b13561662809a99dcc3	0	0	0	0	0	0	0	0	0	0	0	0	0	0	0	0	0	0	0	0	0	0	0	0	0	0	0	0	0	0	0	0	0	0	0	0	0	0	0	0	0	0	0	0	0	0	0	0	0
2a654cd1f52ad45b44937921edb0ada0	0	0	0	0	0	0	0	0	0	0	0	0	0	0	0	0	0	0	0	0	0	0	0	0	0	0	0	0	0	0	0	0	0	0	0	0	0	0	0	0	0	0	0	0	0	0	45	0	0
4cb29441c28915e67b2c1ef403f38a0d	0	0	0	0	0	0	0	0	0	0	0	0	0	0	0	0	0	0	0	0	0	0	0	0	0	0	0	45	0	0	0	0	0	0	0	0	0	0	0	0	0	0	0	0	0	0	0	0	0
58b586ed150dc2d78da4d4c1a298ab78	0	0	0	0	0	0	0	0	0	0	0	28	0	0	0	0	0	0	0	0	0	0	0	0	0	6	10	0	0	0	0	0	0	0	0	0	0	0	0	0	0	0	0	0	0	0	0	0	0
a73962079056987720205a584191ebcb	0	0	0	0	0	0	0	0	0	0	0	0	0	0	0	0	0	0	0	0	0	0	0	0	0	0	0	0	0	0	0	0	0	0	0	0	0	0	0	0	0	0	0	0	0	44	0	0	0
4fdd4505bf739068c11417f1f7ff2d39	0	0	0	0	0	0	0	0	0	0	0	0	0	0	0	0	0	0	0	0	0	0	44	0	0	0	0	0	0	0	0	0	0	0	0	0	0	0	0	0	0	0	0	0	0	0	0	0	0
28e42960394033f3bd36d4a6c72646f9	0	0	0	0	0	0	0	0	0	0	0	0	0	0	0	0	0	0	0	0	0	0	0	0	0	0	0	0	0	0	0	0	0	0	0	0	0	0	0	0	0	0	0	0	0	0	0	0	0
2ea9a7a51fef009cb91effe3ed2ca815	0	0	0	0	0	0	0	0	0	0	0	0	0	0	0	0	0	0	0	0	0	0	0	0	0	0	0	0	0	0	0	0	0	0	0	0	0	0	0	0	0	0	0	0	0	0	0	0	0
25d3a65410693b08f35736cd73ac4d23	0	0	0	0	0	0	0	0	0	0	0	0	0	0	0	0	0	0	0	0	0	0	0	0	0	0	0	0	0	0	0	0	0	0	0	0	0	0	0	0	0	0	0	0	0	0	0	0	0
fcd62ae0000090afea4a663d7bc8dc2e	0	0	0	0	0	0	0	0	0	0	0	0	0	0	0	0	0	0	0	0	0	0	0	0	0	0	0	0	0	0	0	0	0	0	0	0	0	0	0	0	0	0	0	0	0	0	0	0	0
b5a9434f1cdba4879f82c8000ab00e87	0	0	0	0	0	0	0	0	0	0	0	0	0	0	0	0	0	0	0	0	0	0	0	0	0	0	0	0	0	0	0	0	0	0	0	0	0	0	0	0	0	0	0	0	0	0	0	0	0
deff14217e0f0570bb3fdb2cd32d41f8	0	0	0	0	0	0	0	0	0	0	0	0	0	0	0	0	0	0	0	0	0	0	0	0	0	0	0	0	0	0	0	30	0	12	0	0	0	0	0	0	0	0	0	0	0	0	0	0	0
de8cdc82f41180553053c96b17ccd6cd	0	0	0	0	0	0	0	0	0	0	0	0	0	0	0	0	0	0	0	0	0	0	0	0	0	0	0	0	0	0	0	29	0	13	0	0	0	0	0	0	0	0	0	0	0	0	0	0	0
33912d87bf459f6d72002098f6f232a9	0	0	0	0	0	0	0	0	0	0	0	0	0	0	0	0	0	0	0	0	0	0	0	0	0	0	0	0	0	0	0	0	0	0	0	0	0	0	0	0	0	0	0	27	0	0	0	0	0
f5995e72189f25249e2024c72d531244	0	0	0	0	0	0	0	0	0	0	0	0	0	0	0	0	0	0	0	0	0	0	0	0	0	0	0	0	0	0	0	0	0	0	0	0	0	0	0	0	0	0	0	0	0	0	0	0	0
e2f6a531bc64c892b56a06d2aed991f7	0	0	0	0	0	0	0	0	0	0	0	0	0	0	0	0	0	0	0	0	0	0	0	0	0	0	0	0	0	0	0	0	0	0	0	0	0	0	0	0	0	0	0	0	0	0	0	0	0
61ed2e3a1e3e3f0ac71046a8acf0b286	41	0	0	0	0	0	0	0	0	0	0	0	0	0	0	0	0	0	0	0	0	0	0	0	0	0	0	0	0	0	0	0	0	0	0	0	0	0	0	0	0	0	0	0	0	0	0	0	0
05fa61b7d8f075ca6929d84d2ef40ab8	0	0	0	0	0	37	0	0	0	0	0	0	0	0	0	0	0	0	0	0	0	0	0	0	0	0	0	0	0	0	0	0	0	0	0	0	0	0	0	0	0	0	0	0	0	0	0	0	0
d68668ca53aaa0bbd4e3074f105cd1b0	0	0	0	0	0	0	0	0	0	0	0	0	0	0	0	0	0	0	0	0	0	0	0	0	0	0	0	0	0	0	0	0	41	0	0	0	0	0	0	0	0	0	0	0	0	0	0	0	0
c27071a3ace23b27c66978948a39d2a4	0	41	0	0	0	0	0	0	0	0	0	0	0	0	0	0	0	0	0	0	0	0	0	0	0	0	0	0	0	0	0	0	0	0	0	0	0	0	0	0	0	0	0	0	0	0	0	0	0
c5dd5ce5f4d2402a0b80152220bd2b49	0	0	0	0	0	0	0	0	0	0	0	0	0	0	0	0	0	0	0	0	0	0	0	0	0	0	0	0	41	0	0	0	0	0	0	0	0	0	0	0	0	0	0	0	0	0	0	0	0
617657182a758a425da9ea59c8e14767	0	0	0	0	0	0	0	0	0	0	0	0	0	0	0	0	0	0	0	0	0	0	0	0	0	0	40	0	0	0	0	0	0	0	0	0	0	0	0	0	0	0	0	0	0	0	0	0	0
b5d321efbece10522de67ec86be75c0d	0	0	0	0	0	0	0	0	0	0	0	0	0	0	0	0	0	0	0	0	0	0	0	0	0	0	0	0	0	0	0	0	0	0	0	0	0	0	0	0	0	0	0	0	0	0	0	0	0
7a73ebdcc29a0bcd838fc0ffd90aed18	0	0	0	0	0	0	0	0	0	0	0	0	0	0	0	0	0	18	0	0	0	0	0	0	0	0	0	0	0	0	0	0	0	0	0	0	0	0	0	0	0	0	0	0	0	0	0	0	0
6432f15ea123dc0cb72bda61ad25f2ad	0	0	0	0	0	0	0	0	0	0	0	3	0	0	0	0	0	0	0	0	0	0	0	0	0	0	0	0	0	0	0	0	0	29	0	0	0	0	0	0	0	0	0	0	0	0	0	0	0
f91c4df790a3cf0cc3b049560279949d	0	0	0	0	0	0	0	0	0	0	0	0	0	0	0	0	0	0	0	0	0	0	0	0	40	0	0	0	0	0	0	0	0	0	0	0	0	0	0	0	0	0	0	0	0	0	0	0	0
c9cb975c46670eabbedad8051efa9f07	0	0	0	0	0	0	0	0	0	0	0	0	0	0	0	0	0	0	0	0	0	0	0	0	0	0	0	0	0	0	0	0	0	0	0	0	0	0	0	0	0	0	0	0	0	0	0	0	0
81b50cbc69b355d6a2207d370e9634c5	0	0	0	0	0	0	0	0	0	0	0	0	0	0	0	0	0	0	0	0	0	0	0	0	0	0	0	0	0	0	0	0	0	0	0	0	0	0	0	0	0	0	0	0	0	0	0	0	0
4c7a497eca1fa3081f152adbbce602fb	0	0	0	0	0	0	0	0	0	0	0	0	0	0	0	0	0	0	0	0	0	0	0	0	0	0	0	0	0	0	0	0	0	0	0	0	0	0	0	0	0	0	0	0	0	0	0	0	0
84eae4f9ac2d55f90bb07b61b438534b	0	0	0	0	0	0	0	0	0	0	0	0	0	0	0	0	0	0	0	0	0	0	0	0	9	0	0	0	0	0	0	0	0	0	0	0	0	0	0	0	0	0	0	0	0	0	0	0	0
a90241ba0152ae37a246d1a655dd764e	0	0	0	0	0	0	0	0	0	0	0	0	0	0	0	0	0	0	0	0	0	0	0	0	0	0	0	0	0	0	0	0	0	0	0	0	0	0	0	0	0	0	0	0	0	0	0	0	0
5ed8cbf249c92bfbab9cce52916607a0	0	0	0	0	0	0	0	0	0	4	0	0	0	0	0	0	0	0	0	0	0	0	0	0	0	0	0	0	0	0	0	6	0	0	0	0	0	0	0	0	0	0	21	0	0	0	0	0	0
2aff21c2c0170a1ac311fb61fe0d4968	0	0	0	0	0	0	0	0	0	0	0	0	0	0	0	0	0	0	0	0	0	0	0	0	39	0	0	0	0	0	0	0	0	0	0	0	0	0	0	0	0	0	0	0	0	0	0	0	0
c156b93ca8719ac07af13624ae651beb	0	39	0	0	0	0	0	0	0	0	0	0	0	0	0	0	0	0	0	0	0	0	0	0	0	0	0	0	0	0	0	0	0	0	0	0	0	0	0	0	0	0	0	0	0	0	0	0	0
02feecf5c17e34dd2bdb798e68d321f6	0	0	0	0	0	0	0	0	0	0	0	0	0	0	0	0	0	0	0	0	0	0	0	0	0	0	0	0	0	0	0	0	0	0	0	0	0	0	0	0	0	0	0	0	0	0	0	0	0
a5b20332ecc2d1daf31ae559d1e54429	0	0	0	0	38	0	0	0	0	0	0	0	0	0	0	0	0	0	0	0	0	0	0	0	0	0	0	0	0	0	0	0	0	0	0	0	0	0	0	0	0	0	0	0	0	0	0	0	0
83500249a91efe4fb2285ffc0dfc617e	0	0	0	0	0	0	0	0	0	0	0	0	0	0	0	0	0	0	0	0	0	0	0	0	0	0	37	0	0	0	0	0	0	0	0	0	0	0	0	0	0	0	0	0	0	0	0	0	0
475d6a6820e48599e31d72cd2cd4d836	0	0	0	0	0	0	0	0	0	0	0	0	0	0	0	0	0	0	0	0	0	0	0	0	0	0	0	0	0	0	0	0	0	0	0	0	0	0	0	0	0	0	0	0	0	0	0	0	0
27e6f328c69cec46a561c29ed5677190	0	0	0	0	0	0	0	0	0	0	0	0	0	0	0	0	0	0	34	0	0	0	0	0	0	0	0	0	0	0	0	0	0	0	0	0	0	0	0	0	0	3	0	0	0	0	0	0	0
44b959a0fbc5ba88f6daa259913723d4	0	0	0	0	0	0	0	1	0	0	0	0	0	0	0	0	0	0	0	0	0	0	23	0	0	0	0	0	0	0	0	0	0	0	0	0	0	0	0	0	0	0	0	0	0	0	0	0	0
a7776727849b7c9ba6800fa530be34fc	0	0	0	0	0	0	0	0	0	0	0	0	0	0	0	0	0	0	0	0	0	0	0	0	0	37	0	0	0	0	0	0	0	0	0	0	0	0	0	0	0	0	0	0	0	0	0	0	0
b1ab01d1d9ef8453fd0fa732b3d5419e	0	0	0	0	0	0	0	0	0	0	0	0	0	0	0	0	0	0	0	0	0	0	0	0	0	0	0	0	0	0	0	0	0	0	0	0	0	0	0	0	0	0	0	0	0	0	0	0	0
b60f28ad1b4ffd30841c348f988c4ac3	0	0	0	0	0	0	0	0	0	0	0	0	0	0	0	0	0	0	0	0	0	0	0	0	0	0	0	0	0	0	0	0	0	0	0	0	0	0	0	0	0	0	8	0	0	0	10	18	0
dab22da60351498afd819c9bb5fe334c	0	0	0	0	0	0	0	0	0	0	0	0	0	0	0	0	0	0	0	0	0	0	0	0	0	0	0	0	0	0	0	0	0	0	0	0	0	0	0	0	0	0	0	0	0	0	0	0	0
919b532172c46bbbeb75cf8fe50567c8	0	0	0	0	0	0	4	0	0	0	0	0	0	0	0	0	0	0	0	0	0	0	0	0	0	0	0	0	0	0	0	0	0	0	0	0	0	0	0	0	0	31	0	0	0	0	0	0	0
aabc8f4a04c980d3b1377e86380e62d9	0	0	0	0	0	0	0	0	0	0	0	0	0	0	0	0	0	0	0	0	0	0	0	0	0	0	0	0	0	0	0	0	0	0	0	0	0	0	0	0	0	0	0	35	0	0	0	0	0
eaa7f45bda120966a9cdf2e3a3fbd7ea	0	0	0	0	0	0	0	0	0	0	0	0	0	0	0	0	0	0	0	0	0	0	0	0	0	0	0	0	0	0	0	0	0	0	0	0	0	0	0	0	0	0	0	0	0	0	0	0	0
eb6f71b2ea0e62b23437146d0483f06a	0	0	0	0	0	0	0	0	0	0	0	0	0	0	0	0	0	0	0	0	0	0	0	0	0	0	0	0	0	0	0	0	0	0	0	0	0	0	0	0	0	0	0	0	0	0	0	0	0
351cb5727d10fbf97b878c19ba3e1f75	0	0	0	0	0	0	0	0	0	4	0	0	0	0	0	0	0	0	0	0	0	0	0	0	0	0	0	0	0	0	0	9	0	0	0	0	0	0	0	0	0	0	19	0	0	0	0	0	0
b91332e18dfc35c8006c31269a718a9a	0	0	0	0	0	0	0	0	0	0	0	0	0	0	0	0	0	0	0	0	0	0	0	0	0	0	0	0	0	0	0	0	0	0	0	0	0	0	0	0	0	0	0	0	0	0	0	0	0
7efe6a023098df801f99c46526df315d	0	0	0	0	0	0	0	0	0	0	0	0	35	0	0	0	0	0	0	0	0	0	0	0	0	0	0	0	0	0	0	0	0	0	0	0	0	0	0	0	0	0	0	0	0	0	0	0	0
e9407f72f7801e677b1b28a4672fd719	0	0	0	0	0	0	0	0	0	0	0	0	0	0	0	0	0	0	0	0	0	0	0	0	0	0	0	0	0	0	0	0	0	0	0	0	0	0	0	0	0	0	0	0	0	0	0	0	0
6293ea5eb966502c205f13872ac2ec2d	0	0	0	0	0	0	0	0	0	0	0	0	0	0	0	0	0	0	0	0	0	0	0	0	0	0	0	0	0	0	0	0	0	0	0	0	0	0	0	0	0	0	0	0	0	0	0	0	0
aeea3e3efbc42cdcac3792bd491008cb	0	0	0	0	0	0	0	0	0	0	0	0	0	0	0	0	0	0	0	0	0	0	0	0	0	0	0	0	0	0	0	0	0	0	0	0	0	0	0	0	0	0	0	0	0	0	0	0	0
600d4d6caebe0f6bb30ed2837ef27534	0	0	0	0	0	0	0	0	0	0	0	0	0	0	0	0	0	0	0	0	0	0	0	0	0	0	0	0	0	0	0	0	0	0	0	0	0	0	0	0	0	0	0	0	0	0	0	0	0
50c9e25fb5a7270a5201bcf28c20b257	0	0	34	0	0	0	0	0	0	0	0	0	0	0	0	0	0	0	0	0	0	0	0	0	0	0	0	0	0	0	0	0	0	0	0	0	0	0	0	0	0	0	0	0	0	0	0	0	0
cf8c35c6d9816b26bd7b0b6033164e14	0	0	0	0	0	0	0	0	0	0	0	0	0	0	0	0	0	0	0	0	0	0	0	0	0	0	33	0	0	0	0	0	0	0	0	0	0	0	0	0	0	0	0	0	0	0	0	0	0
46dbcc8d5117c34c3bb8287dbbf1836f	0	0	0	0	0	0	0	0	0	0	0	0	0	0	0	0	0	0	0	0	0	0	0	0	0	0	0	0	0	0	0	0	0	0	0	0	0	0	0	0	0	0	0	0	0	0	0	0	0
eeac7482170977fc16626c15ce0fbc39	0	0	0	0	0	0	0	0	0	0	0	0	0	0	0	0	0	0	0	0	0	0	0	0	0	0	0	0	0	0	0	0	0	0	0	0	0	0	0	0	0	0	0	0	0	0	0	0	0
983e5961624710f490da0199df4b6dc2	0	0	0	0	0	0	0	0	0	0	0	0	0	0	0	0	0	0	0	0	0	0	0	0	33	0	0	0	0	0	0	0	0	0	0	0	0	0	0	0	0	0	0	0	0	0	0	0	0
d3184d358360774c8ad505d5dbf5771c	0	0	0	0	0	0	0	0	0	4	0	0	0	0	0	0	0	0	0	0	0	0	0	0	0	0	0	0	0	1	0	0	0	0	0	0	0	0	0	0	0	0	0	0	8	0	0	0	0
e9bb43f16c68d42682b62bfaca8c9e62	0	0	0	0	0	0	0	0	0	0	0	0	0	0	0	0	0	0	0	0	0	0	0	0	0	0	0	0	0	0	0	0	0	0	0	0	0	0	0	0	0	0	0	0	0	0	0	0	0
e85d042b8c32fce2247377ed1e2d752d	0	0	0	0	0	0	0	0	0	0	0	0	0	0	0	0	0	0	0	0	0	0	0	0	0	0	0	0	0	0	0	0	0	0	0	0	0	0	0	0	0	0	0	0	0	0	0	0	0
473b8a4700fc2b001b9cd97aa0dd814e	0	0	0	0	0	0	15	0	0	0	0	0	0	0	0	0	0	0	0	0	0	0	0	0	0	0	0	0	0	0	0	0	0	0	0	0	7	0	0	0	0	0	7	2	0	0	0	0	0
fbb4b7f223d9323c7a3e88276b8f95bc	0	0	0	0	0	0	0	0	0	0	0	0	0	0	0	0	0	0	0	0	0	0	0	0	0	0	0	0	0	0	0	0	0	0	0	0	0	0	0	0	0	0	0	0	0	0	0	0	0
3ae33711896cb5408c721d273d0f39e8	0	0	0	0	0	0	0	0	0	0	0	0	0	0	0	0	0	0	0	0	0	0	0	0	32	0	0	0	0	0	0	0	0	0	0	0	0	0	0	0	0	0	0	0	0	0	0	0	0
6ceb8641079e2f1a6e87ece347a3b6b7	0	0	0	0	0	0	0	0	32	0	0	0	0	0	0	0	0	0	0	0	0	0	0	0	0	0	0	0	0	0	0	0	0	0	0	0	0	0	0	0	0	0	0	0	0	0	0	0	0
016aaadf52b1e2e5362689032fac9c49	0	0	0	0	0	0	0	0	0	0	0	0	0	0	0	0	0	0	0	0	0	0	0	0	0	0	31	0	0	0	0	0	0	0	0	0	0	0	0	0	0	0	0	0	0	0	0	0	0
1d096279885f979dee6a1281048dbcef	0	0	0	0	0	0	0	0	0	0	0	0	0	0	0	0	0	0	0	0	0	0	0	0	0	0	0	0	0	0	0	0	0	0	0	0	0	0	0	0	0	0	0	0	0	0	0	0	0
f49b00e2fa1340a4ff41c283d3feac0b	0	0	0	0	0	0	0	0	0	0	0	0	0	0	0	0	0	0	0	0	0	0	0	0	31	0	0	0	0	0	0	0	0	0	0	0	0	0	0	0	0	0	0	0	0	0	0	0	0
5ab2b0b65ab1324d99c845e7713e562f	0	0	0	0	0	0	0	0	0	0	0	0	0	0	0	0	0	0	0	0	0	0	0	0	0	0	0	0	0	0	0	0	0	0	31	0	0	0	0	0	0	0	0	0	0	0	0	0	0
9a6db65531cd756b4cf91f5d70120197	0	0	0	0	0	0	0	0	0	0	0	0	0	0	0	0	0	0	0	0	0	0	31	0	0	0	0	0	0	0	0	0	0	0	0	0	0	0	0	0	0	0	0	0	0	0	0	0	0
83c855c1dc96b8c702aa2f3420f2eb9f	0	0	0	0	0	0	0	0	0	0	0	0	0	0	0	0	0	0	0	0	0	0	0	0	0	0	30	0	0	0	0	0	0	0	0	0	0	0	0	0	0	0	0	0	0	0	0	0	0
2ba182829bd068808f4b923fa0281b26	0	0	0	0	0	0	0	0	0	0	0	0	0	0	0	0	0	0	0	0	0	0	0	0	0	0	0	0	0	0	0	0	0	0	0	0	0	0	0	0	0	0	0	30	0	0	0	0	0
8c16fa8cc35bc670090cf928a9530407	0	0	0	6	0	0	11	0	0	0	0	0	0	0	0	0	0	0	0	0	0	0	0	0	0	0	0	0	0	0	0	0	0	0	0	0	0	0	0	0	0	0	0	1	0	0	12	0	0
62a19e70e54ae94d350871bee2c77b96	0	0	0	0	0	0	0	0	0	0	0	0	0	0	0	0	0	0	0	0	0	0	0	0	0	0	0	0	0	0	0	0	0	0	0	0	0	0	0	0	0	0	0	0	0	0	0	0	0
2c41f636d448d4d8133652622c797c90	0	0	0	0	0	0	0	0	0	0	0	0	0	0	0	0	0	0	0	0	0	0	0	0	0	0	0	0	0	0	0	0	0	0	30	0	0	0	0	0	0	0	0	0	0	0	0	0	0
8125841a1df74c6b345ee337dc805346	0	0	0	0	0	0	0	0	0	0	0	0	30	0	0	0	0	0	0	0	0	0	0	0	0	0	0	0	0	0	0	0	0	0	0	0	0	0	0	0	0	0	0	0	0	0	0	0	0
c764cc62d3383be1d93bc49a44b42705	0	0	0	0	0	0	0	0	0	0	0	0	0	0	0	0	0	0	30	0	0	0	0	0	0	0	0	0	0	0	0	0	0	0	0	0	0	0	0	0	0	0	0	0	0	0	0	0	0
da5e2be3a46b8559b7028bced10a5ed7	0	0	0	0	0	0	0	0	0	0	0	0	0	0	0	0	0	0	0	0	0	0	0	0	0	0	29	0	0	0	0	0	0	0	0	0	0	0	0	0	0	0	0	0	0	0	0	0	0
81aad6ace4d295234777dc05b7601d95	0	0	0	0	0	0	0	0	0	0	0	0	0	0	0	0	0	0	0	0	0	0	0	0	0	0	0	0	0	0	0	0	0	0	0	0	0	0	0	0	0	0	0	29	0	0	0	0	0
79a3353f4d9be9077e06eabe94415c78	0	0	0	0	0	0	0	0	0	0	0	0	0	0	0	0	0	0	0	0	0	0	0	0	0	0	0	0	0	0	0	0	0	0	0	0	0	0	0	0	0	0	0	0	0	0	0	0	0
4e2026c66d4bffd1570a20c03589a3e1	0	0	0	0	0	0	0	0	0	0	0	0	0	0	0	0	0	0	0	0	0	0	0	0	0	0	0	0	0	0	0	0	0	0	0	0	0	0	0	0	0	0	0	0	0	0	0	0	0
5282377fee5f91039641d3fefea34f86	0	0	0	0	0	0	0	0	0	0	0	0	0	0	0	0	0	0	0	0	0	0	0	0	0	0	0	0	0	0	0	0	0	0	0	0	0	0	0	0	0	0	0	0	0	0	0	0	0
e0da76339797ee2a99f08ac921c2fc48	0	0	0	0	0	0	0	0	0	0	0	0	0	0	0	0	0	0	0	0	0	0	0	0	0	0	0	0	0	0	0	0	0	0	0	0	0	0	0	0	0	0	0	0	0	0	0	0	0
bcc3683dec312316c946bbfe7473c526	0	0	0	0	0	0	0	0	0	0	0	0	0	0	0	0	0	0	0	0	0	0	0	0	0	0	0	0	0	0	0	0	0	0	0	0	0	0	0	0	0	0	0	0	0	0	0	0	0
7b48c5b08e1e3d89f18b58a2365a056e	0	0	0	0	0	0	0	0	0	0	0	0	0	0	0	0	0	27	0	0	0	0	0	0	0	0	0	0	0	0	0	0	0	0	0	0	0	0	0	0	0	0	0	0	0	0	0	0	0
b1d7b844cd800f14af2f99f2e9ae9da3	0	0	0	0	16	0	0	0	0	0	0	0	0	0	0	0	0	0	0	0	0	0	0	0	0	0	0	0	0	0	0	0	0	0	0	0	0	0	0	0	0	0	0	0	0	0	0	0	0
9ef2cbd41296e4a8fb5b54d1302b5ed7	0	0	0	0	0	0	0	0	0	0	0	0	0	0	0	0	0	0	29	0	0	0	0	0	0	0	0	0	0	0	0	0	0	0	0	0	0	0	0	0	0	0	0	0	0	0	0	0	0
57aaf232fc4b0000399da4ae094b71c3	0	0	29	0	0	0	0	0	0	0	0	0	0	0	0	0	0	0	0	0	0	0	0	0	0	0	0	0	0	0	0	0	0	0	0	0	0	0	0	0	0	0	0	0	0	0	0	0	0
8683981befc606d07ae5d340294195cc	0	0	29	0	0	0	0	0	0	0	0	0	0	0	0	0	0	0	0	0	0	0	0	0	0	0	0	0	0	0	0	0	0	0	0	0	0	0	0	0	0	0	0	0	0	0	0	0	0
ca73676494d2b9b14b4c7546f530d805	0	0	0	0	0	0	0	0	0	0	0	0	0	0	0	0	0	0	0	0	0	0	0	0	0	0	0	0	0	0	0	0	0	0	0	0	0	0	0	0	0	0	0	0	0	0	0	0	0
735fbcfc54261346e77b3d4dd3a61f1c	0	0	0	0	0	0	0	0	0	0	0	0	0	0	0	0	0	28	0	0	0	0	0	0	0	0	0	0	0	0	0	0	0	0	0	0	0	0	0	0	0	0	0	0	0	0	0	0	0
2dc8ce98fff92c4d078a982bbc8d85a3	0	0	0	0	0	0	0	0	0	0	0	0	0	0	0	0	0	0	0	0	0	0	0	0	0	0	0	0	0	0	0	0	0	0	0	0	0	0	0	0	0	0	0	0	0	0	0	0	0
1227c16875257b8285164f92c0fc1d91	0	0	0	0	0	0	0	0	0	0	28	0	0	0	0	0	0	0	0	0	0	0	0	0	0	0	0	0	0	0	0	0	0	0	0	0	0	0	0	0	0	0	0	0	0	0	0	0	0
0e5ed950eaacc20bad58d74cc2e80fab	0	0	0	0	0	0	0	0	0	0	0	0	0	0	0	0	0	0	0	0	0	0	0	0	0	0	0	0	0	0	0	0	0	0	0	0	0	0	0	0	0	0	0	0	0	0	0	0	0
5f29b5ab483a31abb5bc5427197ccc0c	0	0	0	0	0	0	0	0	0	0	0	0	0	0	0	0	0	0	0	0	0	0	0	0	0	0	0	0	0	0	0	0	0	0	0	0	0	0	0	0	0	0	0	0	0	0	0	0	0
559cc8814d0d7014d710d4feaf789d4d	0	0	0	0	0	0	0	0	0	0	0	0	0	0	0	0	0	0	0	0	0	0	0	0	0	0	0	0	0	0	0	0	0	0	0	0	0	0	0	0	0	0	0	0	0	0	0	0	0
504c32666dea621618db3d22666d9ae3	0	0	0	0	0	0	0	0	0	0	0	0	0	0	0	0	0	0	0	0	0	0	0	0	0	0	0	0	0	0	0	0	0	0	0	0	0	0	0	0	0	0	0	0	0	0	0	0	0
89b02cd6f54dcf411260f5b5ea96e0a8	0	0	0	0	0	6	0	0	0	0	0	0	0	0	0	0	0	0	0	0	0	0	0	0	0	0	0	0	0	0	5	0	1	0	0	0	0	0	0	0	0	0	0	0	6	0	7	0	0
904ebaf23442650816bcaaeffbe71bb5	0	0	0	0	0	0	0	0	0	0	0	0	0	0	0	0	0	0	0	0	0	0	0	0	0	0	0	0	0	1	11	0	0	0	0	1	6	0	0	0	0	0	0	0	0	0	7	1	0
0c0e88dec990520425818a417a948e0b	0	0	0	0	0	0	0	0	0	0	0	0	0	0	0	0	0	0	0	0	0	0	0	0	0	0	0	0	0	0	0	0	0	0	0	0	0	0	0	0	0	0	0	0	0	0	0	0	0
8abf270d73ee5f25ef68416287be42fa	0	0	0	0	0	0	0	0	0	0	0	0	0	0	0	0	0	0	0	0	0	0	0	0	0	0	0	0	0	0	0	0	0	0	0	0	0	0	0	0	0	0	0	0	0	0	27	0	0
5eb925cc71844ce2ce2206e3588e8069	0	0	0	0	0	0	0	0	0	0	0	0	0	0	0	0	0	0	0	0	0	0	0	0	0	0	0	0	0	0	0	0	0	0	0	0	0	0	0	0	0	0	0	0	27	0	0	0	0
3b2e7a644f9b948c07643c93cacbc8f2	0	0	0	0	0	0	0	0	0	0	0	0	0	0	0	0	0	0	0	0	0	0	0	0	0	0	0	0	0	0	0	0	0	0	0	0	0	0	0	0	0	0	0	0	0	0	0	0	0
3642664ffe9c3f9f41c035d0ec9d81b2	0	0	0	0	0	0	0	0	0	0	0	0	0	0	0	0	0	0	0	0	0	0	0	0	0	0	0	0	0	0	0	0	0	0	0	0	0	0	0	0	0	0	0	0	0	0	0	0	0
d29c8ec64673a8cf0e33865bb3325485	0	0	0	0	0	0	0	0	0	0	0	0	0	0	0	0	0	0	0	0	0	0	0	0	0	0	0	0	0	0	0	3	0	0	0	0	0	0	0	0	0	0	0	0	0	0	0	0	0
ce1569bcf528c0fe19493996bb47112b	0	0	0	0	0	0	0	0	0	0	0	0	0	0	0	0	0	0	0	0	0	0	0	0	0	0	0	0	0	0	0	0	0	0	0	0	0	0	0	0	0	0	0	0	0	0	0	0	0
cd5e66f84342704257e801096a9966cc	0	0	0	0	0	0	0	0	0	0	0	0	0	0	0	0	0	0	0	0	26	0	0	0	0	0	0	0	0	0	0	0	0	0	0	0	0	0	0	0	0	0	0	0	0	0	0	0	0
9f570bced058dd287511c5f76bbce940	0	0	0	0	0	0	0	0	0	2	0	0	0	0	0	0	0	0	0	0	0	0	0	0	0	0	0	0	0	0	4	20	0	0	0	0	0	0	0	0	0	0	0	0	0	0	0	0	0
d0549af1c971bd0ece131d2c6e9f7cd1	0	0	0	0	0	0	0	0	0	0	0	0	0	0	0	0	0	0	0	0	0	0	0	0	0	0	0	0	0	0	0	0	0	0	0	0	0	0	0	0	26	0	0	0	0	0	0	0	0
c315fc07f72138075af79ad1290c86bd	0	0	0	0	0	0	0	0	0	0	0	0	0	0	0	0	0	0	0	0	0	0	0	0	0	0	25	0	0	0	0	0	0	0	0	0	0	0	0	0	0	0	0	0	0	0	0	0	0
4697de686b6db8365aceb3dd1c20df14	0	0	0	0	0	0	0	0	0	0	0	0	0	0	0	0	0	0	0	0	0	0	0	0	0	0	0	0	0	0	0	0	0	0	0	0	0	0	0	0	0	0	0	0	0	0	0	0	0
824ec3a5f6dea69ec2bf75e240ae7f9c	0	0	0	0	0	0	0	0	0	0	0	0	0	0	0	0	0	0	0	0	0	0	0	0	0	0	0	0	0	0	0	0	0	0	0	0	0	0	0	0	0	0	0	0	0	0	0	0	0
6600be0e8d2f8f912459fd6b6e836837	0	0	0	0	0	0	0	0	0	0	0	0	0	0	0	0	0	0	0	0	0	0	0	0	0	0	0	0	0	0	0	0	0	0	0	0	0	0	0	0	0	0	0	0	0	0	0	0	0
d00b0ec2a8e03c334ef4f42afc08c4e7	0	0	0	0	0	0	0	0	0	0	0	0	0	0	0	0	0	0	0	0	0	0	0	0	0	0	0	0	0	0	0	0	0	0	0	0	0	0	0	0	0	0	0	0	0	25	0	0	0
319ec275f5c144c238d00290f719a728	0	0	25	0	0	0	0	0	0	0	0	0	0	0	0	0	0	0	0	0	0	0	0	0	0	0	0	0	0	0	0	0	0	0	0	0	0	0	0	0	0	0	0	0	0	0	0	0	0
2c067b9a9742b7768df1f9e7d4e71ed3	0	0	0	0	0	0	0	0	0	0	0	0	0	0	0	0	0	0	0	0	0	0	0	0	0	0	0	0	0	0	0	0	0	0	0	0	0	0	0	0	0	0	0	24	0	0	0	0	0
071c0eb23c8f01f2f5c2765846ea1aac	0	0	0	0	0	0	0	0	0	0	0	0	0	0	0	0	0	0	0	0	0	0	0	0	0	0	0	0	0	0	0	0	0	0	0	0	0	0	0	0	0	0	0	24	0	0	0	0	0
74465b89e65f403ae63ea79e1aa9f55c	0	0	0	0	0	0	0	0	0	0	0	0	0	0	0	0	0	0	0	0	0	0	0	0	0	0	0	0	0	0	0	0	0	0	0	0	0	0	0	0	0	0	0	0	0	0	0	0	0
9ab9db54bc27307c4e2cf79120e8b13e	0	0	0	0	0	0	0	0	0	0	0	0	0	0	0	8	0	0	16	0	0	0	0	0	0	0	0	0	0	0	0	0	0	0	0	0	0	0	0	0	0	0	0	0	0	0	0	0	0
c1d06095eaad69ddba6e274897a48081	0	0	0	0	0	0	0	0	0	0	0	0	0	0	0	0	0	0	0	0	0	0	0	0	0	0	0	0	0	0	0	0	0	0	0	0	0	0	0	0	0	0	0	0	0	0	0	0	0
93d31dd33d826ae29f16294f0b3e3f95	0	0	0	0	0	0	0	0	0	0	0	0	0	0	0	0	0	0	0	0	0	0	0	0	0	0	0	0	0	0	0	0	0	0	0	0	0	0	0	0	0	0	0	0	0	0	0	0	0
091d94d89865f66a5b3f046a1668bc9d	0	0	0	0	0	0	0	0	0	0	0	0	0	0	0	0	0	0	0	0	0	0	0	0	0	0	0	0	0	0	0	0	0	0	0	0	0	0	0	0	0	0	0	0	0	0	0	0	0
65c45beeeaaa1c015d51c8a86765b1f5	0	0	0	0	0	0	0	0	0	0	0	0	0	0	0	0	0	0	0	0	0	0	0	0	0	0	0	0	0	0	0	0	0	0	0	0	0	0	0	0	0	0	0	0	0	0	0	0	0
d101918d8f6984d06f05691092069a1d	0	0	0	0	0	0	0	0	0	0	0	0	0	0	0	0	0	0	0	0	0	0	0	0	0	0	0	0	0	0	0	0	0	0	0	20	0	0	0	0	0	0	0	0	0	0	0	0	0
979a5810ef57d03be074d98bd8512efd	0	0	0	1	0	0	0	0	0	0	0	0	0	0	0	0	0	0	0	0	0	2	0	0	0	0	0	0	0	0	0	0	0	0	17	0	0	0	0	0	0	0	0	0	0	0	0	0	0
e2a41204784b006f1ebf7e77ca0a8ae5	0	0	0	0	0	0	0	0	0	0	0	0	0	0	0	0	0	0	0	0	0	0	0	0	0	0	0	0	0	0	0	0	0	0	0	0	0	0	0	0	0	0	0	0	0	0	0	0	0
0c091ba15caadf9ee01c96a9a70b26c1	0	0	0	0	0	0	0	0	0	0	0	0	0	0	0	0	0	0	0	0	0	0	0	0	0	0	0	0	0	0	0	0	0	0	0	0	0	0	0	0	0	0	0	0	0	0	0	0	0
26bfc39c59ca8de2f17c8ae3e8c9efee	0	0	0	0	0	0	0	0	0	0	0	0	0	0	0	0	0	0	0	0	0	0	0	0	0	0	0	0	0	0	0	0	0	0	0	0	0	0	0	0	0	0	0	0	0	0	0	0	0
9a50d4fcde8ad09b850a23cabaeff8c1	0	0	0	0	0	0	0	0	0	0	0	0	0	0	0	0	0	0	0	0	0	0	0	0	0	0	0	0	0	0	0	0	0	0	0	0	0	0	0	0	0	0	0	0	0	0	0	0	0
65a39540f5ecf99b7b5140a6e984823d	0	0	0	0	0	0	0	0	0	0	0	0	0	0	0	0	0	0	23	0	0	0	0	0	0	0	0	0	0	0	0	0	0	0	0	0	0	0	0	0	0	0	0	0	0	0	0	0	0
9ec59f2e602a8b8804d9bada68700195	0	0	0	0	0	0	0	0	0	0	0	0	0	0	0	0	0	0	0	0	0	0	0	0	0	0	0	0	0	0	0	0	0	0	0	0	0	0	0	0	0	0	0	0	0	0	0	0	0
bf6b32910aa5a6c3a9f825e881061e99	0	0	0	0	0	0	0	0	0	0	0	0	0	0	0	0	0	0	0	0	0	0	0	0	0	0	0	0	0	0	0	0	0	0	0	0	0	0	0	0	0	0	0	0	0	0	0	0	0
5915357d53c24ac821e566d77e61ef92	0	0	0	0	0	0	0	0	0	0	0	0	0	0	0	0	0	0	0	0	0	0	0	0	0	0	0	0	0	0	0	0	0	0	0	0	0	0	0	0	0	0	0	0	0	0	0	0	0
f127fede2f3714af662b14e1ce695402	0	0	0	0	0	0	0	0	0	0	0	0	0	0	0	0	0	0	0	0	0	0	0	0	0	0	0	0	0	0	0	0	0	0	0	0	0	0	0	0	0	0	0	0	0	0	0	0	0
673b782e73d665bc7dfedb0e4785f04f	0	0	0	0	0	0	0	0	0	0	0	0	0	0	0	0	0	0	0	0	0	0	0	0	0	0	0	0	0	0	0	0	0	0	0	0	0	0	0	0	0	0	0	0	0	0	0	0	0
6e9b0e05cd945bbec9a9d8d43202bbbc	0	0	0	0	0	0	0	0	0	0	0	0	0	0	0	0	0	0	0	0	0	0	0	0	0	0	0	0	0	0	0	0	0	0	0	0	0	0	0	0	0	0	0	0	0	0	0	0	0
0f9a57c0fe6b0124213b479caab6da30	22	0	0	0	0	0	0	0	0	0	0	0	0	0	0	0	0	0	0	0	0	0	0	0	0	0	0	0	0	0	0	0	0	0	0	0	0	0	0	0	0	0	0	0	0	0	0	0	0
b4189a58b7a7babd4a31db1ab20c3a75	0	0	22	0	0	0	0	0	0	0	0	0	0	0	0	0	0	0	0	0	0	0	0	0	0	0	0	0	0	0	0	0	0	0	0	0	0	0	0	0	0	0	0	0	0	0	0	0	0
c4d751c740cab0adc984779ab5a28e6e	0	0	0	21	0	0	0	0	0	0	0	0	0	0	0	0	0	0	0	0	0	0	0	0	0	0	0	0	0	0	0	0	0	0	0	0	0	0	0	0	0	0	0	0	0	0	0	0	0
72503066918d2b0afd8e0b53745590c5	0	0	0	21	0	0	0	0	0	0	0	0	0	0	0	0	0	0	0	0	0	0	0	0	0	0	0	0	0	0	0	0	0	0	0	0	0	0	0	0	0	0	0	0	0	0	0	0	0
1a11fe0e86a7ac5f822de160d8009c8a	0	0	0	0	0	0	0	3	0	0	0	0	0	0	0	0	0	0	0	0	0	0	0	0	0	0	0	0	0	6	0	0	0	0	0	0	0	9	0	0	0	0	0	0	0	0	0	0	0
eeed08bb95e7099196542c87685a07c3	0	0	0	0	0	0	0	0	0	0	0	0	0	0	0	0	0	0	0	0	0	0	0	0	0	0	0	0	0	0	0	0	0	0	0	0	0	0	0	0	0	0	0	0	0	0	0	0	0
e2ccfc3e65bb0e9b56e6b8f32508b918	0	0	0	0	0	0	0	0	0	0	0	0	0	0	0	0	0	0	0	0	0	0	0	0	0	0	0	0	0	0	0	0	0	0	0	0	0	0	0	0	0	0	0	0	0	0	0	0	0
11b0469a2e452ef5b61302785f95bbe0	0	0	0	0	0	0	0	0	0	0	0	0	0	0	0	0	0	0	0	0	0	0	0	0	0	0	0	0	0	0	0	0	21	0	0	0	0	0	0	0	0	0	0	0	0	0	0	0	0
d11f5c88a3af9b35d44b94c6307670a7	0	0	0	0	21	0	0	0	0	0	0	0	0	0	0	0	0	0	0	0	0	0	0	0	0	0	0	0	0	0	0	0	0	0	0	0	0	0	0	0	0	0	0	0	0	0	0	0	0
a16aea3ef41c638720bdbc64786f7471	0	0	0	0	0	0	0	0	0	0	0	0	0	0	0	0	0	0	0	0	0	0	0	0	0	0	0	0	0	0	0	0	0	0	0	0	0	0	0	0	0	0	0	0	0	0	0	0	0
7b4d1988faaa595811e6b07f253c767c	0	0	0	0	0	0	0	0	0	0	0	0	0	0	0	0	0	0	0	0	0	0	0	0	0	0	0	0	0	0	0	0	0	0	0	0	0	0	0	0	0	0	0	0	0	0	0	0	0
bdb07b29bdcf8882a094926972e28693	0	0	21	0	0	0	0	0	0	0	0	0	0	0	0	0	0	0	0	0	0	0	0	0	0	0	0	0	0	0	0	0	0	0	0	0	0	0	0	0	0	0	0	0	0	0	0	0	0
82c668069eb9208c51bf555a389e8d6b	0	0	0	4	0	0	0	0	0	0	0	0	0	0	0	0	0	0	0	0	0	0	0	0	0	0	0	0	0	0	0	0	0	0	0	0	0	0	0	0	0	5	6	0	0	0	5	0	0
8a848334cea98a87a607dfd1d49d6ae4	0	0	0	0	0	0	0	0	0	0	0	0	0	0	0	0	0	0	0	0	0	0	0	0	0	0	0	0	0	0	0	0	0	0	0	0	0	0	0	0	0	0	0	0	0	0	0	0	0
2d644fbb5faa82e9c15ac42415ae4f83	0	0	0	0	0	0	0	0	0	0	0	0	0	0	0	0	0	0	0	0	0	0	0	0	0	0	0	0	0	0	0	0	0	0	0	0	0	0	0	0	0	0	0	0	0	0	0	0	0
93f0318cca8248967752078053ff3490	0	0	0	0	0	0	0	3	0	0	0	0	0	0	0	0	0	0	0	0	0	17	0	0	0	0	0	0	0	0	0	0	0	0	0	0	0	0	0	0	0	0	0	0	0	0	0	0	0
7641400808c87d8a32837dccdea93be3	0	0	0	0	0	0	0	0	0	0	0	0	0	0	0	0	0	0	0	0	0	0	0	0	0	0	0	0	0	0	0	0	0	0	0	0	0	0	0	0	0	0	0	0	0	0	0	0	0
cbd82c276d5f2b59d5fbecc023931c18	0	0	0	0	0	0	0	0	0	0	0	0	0	0	0	0	0	0	0	0	0	0	0	0	0	0	0	0	0	0	0	0	0	0	0	0	0	0	0	0	0	0	0	0	0	0	0	0	0
f347ea73b4a53f4b3fe4a6ee4bcf778a	0	0	0	0	0	0	0	0	0	0	0	0	0	0	0	0	0	0	0	0	0	0	0	0	0	0	0	0	0	0	0	0	0	0	0	0	0	0	0	0	0	0	0	0	0	0	0	0	0
fbe58b63b1d4b1e664116ed9aba96379	0	0	0	0	0	0	0	0	0	0	0	0	0	0	0	0	0	0	0	0	0	0	0	0	0	0	0	0	0	0	0	0	0	0	0	0	0	0	0	0	0	0	0	0	0	0	0	0	0
15f4c699e17c897b285f3b139b887726	0	0	0	0	0	0	0	0	0	0	0	0	0	0	0	0	0	0	0	0	0	0	0	0	0	0	0	0	0	0	0	0	0	0	0	0	0	0	0	0	0	0	0	0	0	0	0	0	0
5d28b290066dc8661ba8fd811bd72fc5	0	0	0	0	0	0	0	0	0	0	0	0	0	0	0	0	0	0	0	0	0	0	0	0	0	0	0	0	0	0	0	0	0	0	0	0	0	0	0	0	0	0	0	0	0	0	0	0	0
7b0a997f7fe667c1ae9b22663fe6bb73	0	0	0	0	0	0	0	0	0	0	0	0	0	0	0	0	0	0	0	0	0	0	0	0	0	0	0	0	0	0	0	0	0	0	0	0	0	0	0	0	0	0	0	0	0	0	0	0	0
bd71b1145378d42d013e5b0f32063e37	0	0	0	0	0	0	0	0	0	0	0	0	0	0	0	0	0	0	0	0	0	0	0	0	0	0	0	0	0	0	0	20	0	0	0	0	0	0	0	0	0	0	0	0	0	0	0	0	0
b8392d628e6c040abb18b236886082d7	0	0	0	0	0	0	0	0	0	0	0	0	0	0	0	0	0	0	0	0	0	0	0	0	0	0	0	0	0	0	0	0	0	20	0	0	0	0	0	0	0	0	0	0	0	0	0	0	0
4162eae8d6910f46c4d01cd8f519282e	0	0	0	0	0	0	0	0	0	0	0	0	0	0	0	0	0	0	0	0	0	0	0	0	0	0	0	0	0	0	0	0	0	0	6	0	0	0	0	9	0	0	0	0	0	0	0	0	0
2b3bbf693904a75176e5d2d2acf19b4f	0	0	0	0	0	0	0	0	0	0	0	0	0	0	0	0	0	0	0	0	0	0	0	0	0	0	0	0	0	0	0	0	0	0	0	0	0	0	0	0	0	0	0	0	0	0	0	0	0
629c0ecb96bed8d1a2bc0489868c7e8d	0	0	0	0	0	0	0	0	0	0	0	0	0	0	0	0	0	0	0	0	0	0	0	0	0	0	0	0	0	0	0	0	0	0	0	0	0	0	0	0	0	0	0	0	0	0	0	0	0
688e9f8264d4e6589e9dfe6a86dc0902	0	0	0	5	0	0	0	0	0	0	0	0	0	0	0	0	0	0	0	0	0	0	0	0	0	0	0	0	0	2	0	0	0	0	0	0	0	8	0	0	0	0	0	0	0	0	0	0	0
a3920328ba4ad0f7f6d0df9812723c69	0	0	0	0	0	0	0	0	0	0	0	0	0	0	0	0	0	0	0	0	0	0	0	0	0	0	0	0	0	19	0	0	0	0	0	0	0	0	0	0	0	0	0	0	0	0	0	0	0
e01ccd749960b04699eef783119e25ae	0	0	0	0	0	0	0	0	0	0	0	0	0	0	0	0	0	0	0	0	0	0	0	0	0	0	0	0	0	0	0	0	0	0	0	0	0	0	0	0	0	0	0	0	0	0	0	0	0
dd9689741ebda527b61bdd3ec4194c2a	0	0	0	0	0	0	0	0	0	0	0	0	0	0	0	0	0	0	0	0	0	0	0	0	0	0	0	0	0	0	0	0	0	0	0	0	0	0	0	0	0	0	0	0	0	0	0	0	0
01ab33d7ce459612948f0d9892de8047	0	0	0	0	0	11	0	0	0	0	0	0	0	0	0	0	0	0	0	0	0	0	0	0	0	0	0	0	0	0	0	0	0	0	0	0	0	0	0	0	0	0	0	0	0	0	0	0	0
20387e0e30f93b0ea8d292c49fcb516e	0	0	0	0	0	0	0	0	0	0	0	0	0	0	0	0	0	0	0	0	0	0	0	0	0	0	0	0	0	0	0	0	0	0	0	0	0	0	0	0	0	0	0	0	0	0	0	0	0
7f1d5de97cadfc91fdbd299d9bf80c72	0	0	0	0	0	0	0	0	7	0	0	0	0	0	0	0	0	0	0	0	0	0	0	0	0	0	0	0	0	0	0	0	0	0	0	0	0	0	0	0	0	0	0	0	0	0	0	0	0
0712714c994730b52d7129d0712f32bd	0	0	0	0	0	0	0	0	0	0	0	0	0	0	0	0	0	16	0	0	0	0	0	0	0	0	0	0	0	0	0	0	0	0	3	0	0	0	0	0	0	0	0	0	0	0	0	0	0
eafca88c43681ce5f7e2f0bb592dd8f5	0	0	0	0	0	0	0	0	0	0	0	0	0	0	0	0	0	0	0	0	0	0	0	0	0	0	0	0	0	0	0	0	0	0	0	0	0	0	0	12	0	0	0	0	0	0	0	0	0
afbb178f1394ee60cc45761662642748	0	0	0	0	0	0	0	0	0	0	0	0	0	0	0	0	0	0	0	0	0	0	0	0	0	0	0	0	0	0	0	0	0	0	0	0	0	19	0	0	0	0	0	0	0	0	0	0	0
71d05697096da96f0c97f290a63ba909	0	0	0	0	0	0	0	0	0	0	0	0	0	0	0	0	0	0	0	0	0	0	0	0	0	0	0	0	0	0	0	19	0	0	0	0	0	0	0	0	0	0	0	0	0	0	0	0	0
aff751cf1f9fa11486971ddc039a8c46	0	0	0	0	0	0	0	0	0	0	0	0	0	0	0	0	0	0	0	0	0	0	0	0	0	0	0	0	0	0	0	0	0	0	19	0	0	0	0	0	0	0	0	0	0	0	0	0	0
a272ecc11916fa91ba2979a1d21a1f5a	0	0	0	0	0	0	0	0	0	0	0	0	0	0	0	0	0	0	0	0	0	0	0	0	0	0	0	0	0	0	0	0	0	2	0	0	0	0	0	0	0	0	0	0	0	0	0	0	0
54a81f8f8a544e0cd687748862ad5ef4	0	0	0	0	7	0	0	0	0	0	0	0	0	0	0	0	0	0	0	0	0	0	0	0	0	0	0	0	0	0	0	0	0	0	0	0	0	0	0	0	0	0	0	0	0	0	0	0	0
4f4bf3ca4d15cc6329976b38d48fecb4	0	0	0	0	0	0	0	0	0	0	0	0	0	0	0	0	0	0	0	0	0	0	0	0	0	0	0	0	0	0	0	0	0	0	0	0	0	0	0	0	0	0	0	0	0	0	0	0	0
d9f4917ffb87129ee910d466c899741d	0	0	0	0	0	0	0	0	0	0	0	0	0	0	0	0	0	0	0	0	0	0	0	0	0	0	0	0	0	0	0	0	0	0	0	0	0	18	0	0	0	0	0	0	0	0	0	0	0
17750fa7263751417bcab07788e50185	0	0	0	0	0	0	0	0	0	0	0	0	0	0	0	0	12	0	0	0	0	0	0	0	0	0	0	0	0	0	0	6	0	0	0	0	0	0	0	0	0	0	0	0	0	0	0	0	0
d18ab172a643d749108718c232dfdabf	0	0	0	0	18	0	0	0	0	0	0	0	0	0	0	0	0	0	0	0	0	0	0	0	0	0	0	0	0	0	0	0	0	0	0	0	0	0	0	0	0	0	0	0	0	0	0	0	0
190c9591404c7675c97ed289630e6cd2	0	0	0	0	0	0	0	0	0	0	0	0	0	0	0	0	0	0	0	0	0	0	0	0	0	0	0	0	0	0	0	0	0	0	0	0	0	18	0	0	0	0	0	0	0	0	0	0	0
25f98e87f8ee9002e0c14a48e09d955b	0	0	0	0	0	0	0	0	0	0	0	0	0	0	0	0	0	0	0	18	0	0	0	0	0	0	0	0	0	0	0	0	0	0	0	0	0	0	0	0	0	0	0	0	0	0	0	0	0
0f37a42a9797328fbffc761d9fcbd08f	0	0	0	0	8	0	0	0	0	0	0	0	0	0	0	0	0	0	0	0	0	0	0	0	0	0	0	0	0	0	0	0	0	0	0	0	0	0	0	0	0	0	0	0	10	0	0	0	0
b8f13390e154c658a9bccc652f9779c7	0	0	0	0	0	0	0	0	0	0	18	0	0	0	0	0	0	0	0	0	0	0	0	0	0	0	0	0	0	0	0	0	0	0	0	0	0	0	0	0	0	0	0	0	0	0	0	0	0
6799ade60722142d8d2300b498854edc	0	0	0	0	0	0	0	0	0	0	0	0	0	0	0	0	0	0	0	0	0	0	0	0	0	0	0	0	0	0	0	0	0	0	0	0	0	0	0	0	0	0	0	0	0	0	0	0	0
f736a5c4b0d31528da4a53365bd67b63	0	0	0	0	0	0	0	0	0	0	0	0	0	0	0	0	0	0	0	0	0	0	0	0	0	0	0	0	0	0	0	0	0	0	0	0	0	0	0	0	0	0	0	0	0	0	0	0	0
3c94306fa8cea7f0fa297c54c46351c0	0	0	0	0	0	0	0	0	0	0	0	0	0	0	0	0	0	0	0	0	0	0	0	0	0	0	0	0	0	0	0	0	0	0	0	0	0	0	10	0	0	0	0	0	0	0	0	0	0
15c0e77371d01dc55cf924275b0a9132	0	0	0	0	0	0	0	0	0	0	0	0	0	0	0	0	0	0	0	0	0	17	0	0	0	0	0	0	0	0	0	0	0	0	0	0	0	0	0	0	0	0	0	0	0	0	0	0	0
f964d4abcd856ce807c4c1002e3e7b49	0	0	0	0	0	17	0	0	0	0	0	0	0	0	0	0	0	0	0	0	0	0	0	0	0	0	0	0	0	0	0	0	0	0	0	0	0	0	0	0	0	0	0	0	0	0	0	0	0
593345b81e948df32c2f8e74bfc24413	0	0	0	0	0	0	0	0	0	0	0	0	0	0	0	0	0	0	0	0	0	0	0	0	0	0	0	0	0	0	0	0	0	0	0	0	0	0	0	0	0	0	0	0	0	0	17	0	0
7630c9c16f4d7e491afe44b147e61ac3	0	0	0	0	17	0	0	0	0	0	0	0	0	0	0	0	0	0	0	0	0	0	0	0	0	0	0	0	0	0	0	0	0	0	0	0	0	0	0	0	0	0	0	0	0	0	0	0	0
cf04d0f375c4f2a56fc992b6ab0c8e44	0	0	0	0	0	0	0	0	0	0	0	0	0	17	0	0	0	0	0	0	0	0	0	0	0	0	0	0	0	0	0	0	0	0	0	0	0	0	0	0	0	0	0	0	0	0	0	0	0
cab291c1b9f342df06a4f607857362f5	0	0	0	0	0	0	0	0	0	0	0	0	0	0	0	0	0	0	0	0	0	0	4	0	0	0	0	0	0	0	0	3	0	2	0	0	0	0	0	0	0	0	0	0	0	0	0	0	0
c7165412b654883f521429405a61de47	0	0	0	0	0	0	0	0	0	0	0	0	0	0	0	0	0	0	0	0	0	0	0	0	0	17	0	0	0	0	0	0	0	0	0	0	0	0	0	0	0	0	0	0	0	0	0	0	0
d4c15c66228d62d07a90a9a5e8cb966a	0	0	0	0	0	0	0	0	0	0	0	0	0	0	0	0	0	0	0	0	0	0	0	0	0	0	16	0	0	0	0	0	0	0	0	0	0	0	0	0	0	0	0	0	0	0	0	0	0
d9f1f6eaa200d03404eb3b68226b7dca	0	0	0	0	0	0	0	0	0	0	0	0	0	0	0	0	0	0	0	0	0	0	0	0	0	0	0	0	0	0	0	0	0	0	0	0	0	0	0	0	0	0	0	0	0	0	0	0	0
63acf8d8b005836f59003d60290e8482	0	0	0	0	0	0	0	0	0	0	0	0	0	0	0	0	0	0	0	0	0	0	0	0	0	0	0	0	0	0	0	0	0	0	0	0	0	0	0	0	0	0	0	0	0	0	0	0	0
995e59234250fa1a72a8ffc6d8d9fa12	0	0	0	0	0	0	0	0	0	0	0	0	0	0	0	0	0	0	0	0	0	0	0	0	0	0	0	0	0	0	0	0	0	0	0	0	0	0	0	0	0	0	0	0	0	0	0	0	0
6d1855ada01dff3b9d02ea4c427c3787	0	0	0	0	0	0	0	0	0	0	0	0	0	0	0	0	0	0	0	0	0	0	0	0	0	0	0	0	0	0	0	0	0	0	0	0	0	0	0	0	0	0	0	0	0	0	0	0	0
493498d778106aeb7d87931e8cc1f308	0	0	0	0	0	0	0	0	0	0	0	0	0	0	0	0	0	0	0	0	0	0	0	0	0	0	0	0	0	0	0	0	0	0	0	0	0	0	0	0	0	0	0	0	0	0	0	0	0
30cd4ad86816284cae28033918b5da5f	0	0	0	0	0	0	0	0	0	0	0	0	0	0	0	0	0	0	0	0	0	0	0	0	0	0	0	0	0	16	0	0	0	0	0	0	0	0	0	0	0	0	0	0	0	0	0	0	0
f1e7d3b0b6a08003b52a56546b25e5ae	0	0	0	0	0	0	0	0	0	0	0	0	0	0	0	0	0	0	0	0	0	0	0	0	0	0	0	0	0	0	0	0	0	0	0	0	3	0	0	0	0	0	0	0	0	0	0	0	0
07ff0dc220769c4542240d7c266ce355	0	0	0	0	0	0	0	0	0	0	0	0	0	0	0	0	0	0	0	0	0	0	0	0	0	0	0	0	0	0	0	0	0	0	0	0	0	0	0	0	0	0	0	0	0	0	0	0	0
cd48295afdb9479fd74a6955b2eee275	0	0	0	0	0	0	0	0	0	0	0	0	0	0	0	0	0	0	0	0	0	0	0	0	0	0	0	0	0	0	0	0	0	0	0	0	0	0	0	0	0	0	0	0	0	0	0	0	0
d1ae7f18ff0ceb7a151975501058036a	0	0	0	0	0	0	0	0	0	0	0	0	0	0	0	0	0	0	0	0	0	0	0	0	0	0	0	0	0	0	0	0	0	0	0	0	0	0	0	0	0	0	0	0	0	0	0	0	0
ea62e2cc287e54ba0d6f3779833d90fe	0	0	0	0	0	0	0	0	0	0	0	0	0	0	0	0	0	0	0	0	0	0	0	0	0	0	0	0	0	0	0	0	0	0	0	0	0	0	0	0	0	0	0	0	0	0	0	0	0
db7dd322869e3947aade560736e83fbd	0	0	0	0	0	0	0	0	0	0	0	0	0	0	12	0	0	0	0	0	0	4	0	0	0	0	0	0	0	0	0	0	0	0	0	0	0	0	0	0	0	0	0	0	0	0	0	0	0
6cd372fc1cba55e6c408a04426b79787	0	0	0	0	0	0	0	0	0	0	0	0	0	0	0	0	0	0	0	0	0	0	0	0	0	0	0	0	0	0	0	0	0	0	0	0	0	0	0	0	0	0	0	0	0	0	0	0	0
622f1250c334420a4ca3dc4e0e659139	0	0	0	0	0	0	0	0	0	0	0	0	0	0	0	0	0	0	0	0	0	0	0	0	0	0	0	0	0	0	0	0	16	0	0	0	0	0	0	0	0	0	0	0	0	0	0	0	0
4a088b323d8b8ed28a5e9f365ca48b09	0	0	0	0	0	0	0	0	0	0	0	0	0	0	0	0	0	0	0	0	0	0	0	0	0	0	0	0	0	0	0	0	0	0	0	0	0	0	0	0	0	0	0	0	0	0	0	0	0
82859bbd704927a844bbe33e8ef7b475	0	0	0	0	0	0	0	0	0	0	0	0	0	0	0	0	0	0	0	0	0	0	0	0	0	0	0	0	0	0	0	0	0	0	0	0	0	0	0	0	0	0	0	0	0	0	0	0	16
0542609f4e4144c9453b1bd906139bba	0	0	0	0	0	0	0	0	0	0	0	0	0	0	0	0	0	0	0	0	0	0	0	0	0	0	0	0	0	0	0	16	0	0	0	0	0	0	0	0	0	0	0	0	0	0	0	0	0
7e537c12b9af4d0e06d9c229f25d2176	0	0	0	0	0	2	0	0	14	0	0	0	0	0	0	0	0	0	0	0	0	0	0	0	0	0	0	0	0	0	0	0	0	0	0	0	0	0	0	0	0	0	0	0	0	0	0	0	0
d1175decbf69b1c61f6b0d49ece9628b	0	0	0	0	0	0	0	0	0	0	0	0	0	16	0	0	0	0	0	0	0	0	0	0	0	0	0	0	0	0	0	0	0	0	0	0	0	0	0	0	0	0	0	0	0	0	0	0	0
44b0c022a86cd2504382f260392cac74	0	0	0	0	0	0	0	0	0	0	0	0	0	0	0	0	0	0	0	0	0	0	0	0	0	0	0	0	0	0	0	0	0	0	16	0	0	0	0	0	0	0	0	0	0	0	0	0	0
ce5f82def15edc0bf55a22297cd06416	0	0	16	0	0	0	0	0	0	0	0	0	0	0	0	0	0	0	0	0	0	0	0	0	0	0	0	0	0	0	0	0	0	0	0	0	0	0	0	0	0	0	0	0	0	0	0	0	0
19acc6d2a54fa0c147d16ca0d4cc3546	0	0	0	0	0	0	0	15	0	0	0	0	0	0	0	0	0	0	0	0	0	0	0	0	0	0	0	0	0	0	0	0	0	0	0	0	0	0	0	0	0	0	0	0	0	0	0	0	0
e2c0553559ff5f64a7f45cde6622bd33	0	0	0	0	0	0	0	0	0	0	0	0	0	0	0	0	0	0	0	0	0	0	0	0	0	0	0	0	0	0	0	0	0	0	0	0	0	0	0	0	0	0	0	0	0	0	0	0	0
d6062b45d4c050e429df967a5fbf7ccc	0	0	0	0	0	0	0	0	0	0	0	0	0	0	0	15	0	0	0	0	0	0	0	0	0	0	0	0	0	0	0	0	0	0	0	0	0	0	0	0	0	0	0	0	0	0	0	0	0
7eb04d6d43cd877a5d6f1024b6e683cc	0	0	0	0	0	0	0	0	0	0	0	0	0	0	0	0	0	0	0	0	0	0	0	0	0	0	0	0	0	0	0	0	0	0	0	0	0	0	0	0	0	0	0	0	0	0	0	0	0
7734c5cd6965c7494b03b1b75aa1bb2c	0	0	0	0	0	0	0	0	0	0	0	0	0	0	0	0	0	0	0	0	0	0	0	0	0	0	0	0	0	0	0	0	0	0	0	0	0	0	0	0	0	0	0	0	0	0	0	0	0
e10bbebd8df23b57287581e48a498ad7	0	0	0	0	0	0	0	0	0	0	0	0	0	0	0	0	0	0	0	0	0	0	0	0	0	0	0	0	0	15	0	0	0	0	0	0	0	0	0	0	0	0	0	0	0	0	0	0	0
b2f1d52878e8f4dfb52b728e25af9c3e	0	0	0	0	0	0	0	0	0	0	0	0	0	0	0	0	0	0	0	0	0	0	0	0	0	0	0	0	0	0	0	0	0	0	0	0	0	0	0	0	0	0	0	0	0	0	0	0	0
10ba7c9515bb70c2dbb7f65f84c83f7e	0	0	0	0	0	0	0	0	0	0	0	0	0	0	0	0	0	0	0	0	0	0	0	0	0	0	0	0	0	0	0	0	0	0	0	0	0	0	0	0	0	0	0	0	0	0	0	0	0
2b97f663cf4d05c26ac10ce0ced5f042	0	0	0	0	0	0	0	0	0	0	0	0	0	0	0	0	0	0	0	0	0	0	0	0	0	0	0	0	0	0	0	0	0	0	0	0	0	0	0	0	0	0	0	0	0	0	0	0	0
a3c82ebb2be0891fee1045c8f93fa0a0	0	0	0	0	0	0	0	0	0	0	0	0	0	0	0	0	0	0	0	0	15	0	0	0	0	0	0	0	0	0	0	0	0	0	0	0	0	0	0	0	0	0	0	0	0	0	0	0	0
c24f78bcc2a726a43b77ad6e8f4f89d1	0	0	0	0	0	0	0	0	0	0	0	0	0	0	0	0	0	0	0	0	0	0	0	0	0	0	0	0	0	0	0	15	0	0	0	0	0	0	0	0	0	0	0	0	0	0	0	0	0
186a314f077c7cfe8dfbfede1342f0eb	0	0	0	0	0	0	0	0	0	0	0	0	0	0	0	0	0	0	0	0	0	0	0	0	0	0	0	0	0	0	0	15	0	0	0	0	0	0	0	0	0	0	0	0	0	0	0	0	0
8101a83830ce317c269232800501f1c2	0	0	0	0	0	0	0	0	0	0	0	0	0	0	0	0	0	0	0	0	0	0	0	0	0	0	0	0	0	0	0	0	0	15	0	0	0	0	0	0	0	0	0	0	0	0	0	0	0
99b91fac09479501084bf63e13005571	0	0	0	0	0	0	15	0	0	0	0	0	0	0	0	0	0	0	0	0	0	0	0	0	0	0	0	0	0	0	0	0	0	0	0	0	0	0	0	0	0	0	0	0	0	0	0	0	0
27f9baabd7d6e53bde7851573e42bb8a	0	0	0	0	0	0	0	0	0	0	0	0	0	0	0	0	0	0	0	0	0	0	0	0	0	0	0	0	0	0	0	0	0	0	0	0	0	0	0	0	0	0	0	0	0	0	11	4	0
9cae2a718c24f91b4ebb8be712627aa9	0	0	0	0	0	0	0	0	0	0	0	0	0	0	0	0	0	0	0	0	0	0	0	0	0	0	0	0	0	0	0	15	0	0	0	0	0	0	0	0	0	0	0	0	0	0	0	0	0
d3576e925985ba989d2a48dc37c1134f	0	0	0	0	0	0	0	0	0	0	0	0	0	0	0	0	0	0	0	15	0	0	0	0	0	0	0	0	0	0	0	0	0	0	0	0	0	0	0	0	0	0	0	0	0	0	0	0	0
494aa3bb3a237a20949b7a69cce817ac	0	0	0	0	0	0	0	0	0	0	0	0	0	0	0	0	0	0	0	0	0	0	0	0	0	0	0	0	15	0	0	0	0	0	0	0	0	0	0	0	0	0	0	0	0	0	0	0	0
9635a86dc515b889348477f38ce1cce6	0	0	0	0	0	0	0	0	11	0	0	0	0	0	0	0	0	0	0	0	0	0	0	0	0	0	0	0	0	0	0	0	0	0	0	0	0	0	0	4	0	0	0	0	0	0	0	0	0
4ac44daafb051012a9952fb9ecb85d7a	0	0	0	14	0	0	0	0	0	0	0	0	0	0	0	0	0	0	0	0	0	0	0	0	0	0	0	0	0	0	0	0	0	0	0	0	0	0	0	0	0	0	0	0	0	0	0	0	0
94eba98adff26629a49c35f4077bc589	0	0	0	0	0	0	0	0	0	0	0	0	0	0	0	0	0	0	0	0	0	0	0	0	0	0	0	0	0	0	0	0	0	0	0	0	0	0	0	0	0	0	0	0	0	0	0	0	0
879815b1626853f4af4a4f0e85703fd2	0	0	0	0	0	0	0	0	0	0	0	0	0	0	0	0	0	0	0	0	0	0	0	0	0	0	0	0	0	0	0	0	0	0	0	0	0	0	0	0	0	0	0	0	0	0	0	0	0
750d2399348b9270fd1cc1d4d056dc20	0	0	0	0	0	0	0	0	0	0	0	0	0	0	0	0	0	0	0	0	0	0	0	0	0	0	0	0	0	0	0	0	0	0	0	0	0	0	0	0	0	0	0	0	0	0	0	0	0
a93267806c6173f542351ffcf2a54391	0	0	0	0	0	0	0	0	0	0	0	0	0	0	0	0	0	0	0	0	0	0	0	0	0	0	0	0	0	0	0	0	0	0	0	0	0	0	0	0	0	0	0	0	0	0	0	0	0
a3eb965915904fca83341edc85f0ceff	0	0	0	0	0	0	0	0	0	0	0	0	0	0	0	0	0	0	0	0	0	0	0	0	0	0	0	0	0	0	0	0	0	0	0	0	0	0	0	0	0	0	0	0	0	0	0	0	0
fcfa30c33785e4781c302ee80edec890	0	0	0	0	0	0	0	0	0	0	0	0	0	0	0	0	0	0	0	0	0	0	0	0	0	0	0	0	0	0	0	0	0	0	0	0	0	0	0	0	0	0	0	0	0	0	0	0	0
725e17c5fe98f4a687c9b8de1b764b1d	0	0	0	0	0	0	0	0	0	0	0	0	0	0	0	0	0	0	0	0	0	0	0	0	0	0	0	0	0	0	0	0	0	0	0	0	0	0	0	0	0	0	0	0	0	0	0	0	0
05c4d13311b9bff706d432aa2d86826a	0	0	0	0	0	0	0	0	0	0	0	0	0	0	0	0	0	0	0	0	0	0	0	0	0	0	0	0	0	0	0	0	0	0	0	0	0	0	0	0	0	0	0	0	0	0	0	0	0
b1cf96c5a4e5a7776227391077d39ccf	0	0	0	0	0	0	0	0	0	0	0	0	0	0	0	0	0	0	0	0	0	0	0	0	0	0	0	0	0	0	0	0	0	0	0	0	0	0	0	0	0	0	0	0	0	0	6	0	0
7c1a8f12bfa14883ac6ee45cd6f7522a	0	0	0	0	14	0	0	0	0	0	0	0	0	0	0	0	0	0	0	0	0	0	0	0	0	0	0	0	0	0	0	0	0	0	0	0	0	0	0	0	0	0	0	0	0	0	0	0	0
741421156017263474d5375c6170ea1f	0	0	0	0	0	0	0	0	0	0	0	0	0	0	0	0	0	0	0	0	14	0	0	0	0	0	0	0	0	0	0	0	0	0	0	0	0	0	0	0	0	0	0	0	0	0	0	0	0
c9487d1561f34541a1e2fd56918320dd	0	0	0	0	0	0	0	0	0	0	0	0	0	14	0	0	0	0	0	0	0	0	0	0	0	0	0	0	0	0	0	0	0	0	0	0	0	0	0	0	0	0	0	0	0	0	0	0	0
6b3627d9edaf6b9b30dc30c2bcd893c4	0	0	0	0	0	0	0	8	0	0	0	0	0	0	0	0	0	0	0	0	0	0	0	0	0	0	0	0	0	0	0	0	0	0	0	0	0	0	0	0	0	0	0	0	0	0	0	0	0
ad92ad01913d03e96072b0628a4f9dd6	0	0	0	0	0	0	0	0	0	0	0	0	0	0	0	0	0	0	0	0	0	0	0	0	0	0	0	0	0	0	0	0	0	0	0	0	0	0	0	0	0	0	0	0	0	0	0	0	0
f123f22a16ddb9ce727fa71d821e5cc5	0	0	0	0	0	0	0	0	0	0	0	0	0	0	0	0	0	0	0	0	0	0	0	0	0	0	0	0	0	8	0	0	0	0	0	0	0	0	0	0	0	0	0	0	0	0	0	0	0
6e7317c14238561fe5865674e3a3206d	0	0	0	0	0	0	0	0	0	0	0	0	0	0	0	0	0	0	0	0	0	0	0	0	0	0	0	0	0	0	0	0	0	0	0	0	0	0	0	0	0	0	0	0	0	0	0	0	0
f7c998be9b7edf73280f97d9c9f8f61e	0	0	0	0	0	0	0	0	0	0	0	0	0	0	0	0	0	0	0	0	0	0	0	0	0	0	0	0	0	0	0	0	0	0	0	0	0	0	0	0	0	0	0	0	0	0	0	0	0
aa0afd5979f6bc96c857501999b00a7f	0	0	0	0	0	0	0	0	0	0	0	0	0	0	0	0	0	0	0	0	0	0	0	0	0	0	0	0	0	0	0	0	0	0	0	0	0	0	0	0	0	0	0	0	0	0	0	0	0
30b73c5a438eb3e1325febdf6d7e50c2	0	0	0	0	0	0	0	0	0	0	0	0	0	0	0	0	0	0	0	0	0	0	0	0	0	0	0	0	0	0	0	0	0	0	0	0	0	0	0	0	0	0	0	0	0	0	0	0	0
936f98f86c68e320cfd320889d139db8	0	0	0	0	0	0	0	0	0	0	0	0	0	0	0	0	0	0	0	0	0	0	0	0	0	0	0	0	0	0	0	0	0	0	0	0	0	0	0	0	0	0	0	0	0	0	0	0	0
387349bbf301de818017a263010277fa	0	0	0	0	0	0	0	0	0	0	0	0	0	0	0	0	0	0	0	0	0	0	0	0	0	0	0	0	0	0	0	0	0	0	0	0	0	0	0	0	0	0	0	0	0	0	0	0	0
2a222cb75165e7a0fd02c15c29cf6cb9	0	0	0	0	0	0	0	0	0	0	0	0	0	0	0	0	0	0	0	0	0	0	0	0	0	0	0	0	0	0	0	0	0	0	0	0	0	0	0	0	0	0	0	0	0	0	0	0	0
ebcb625f7254778dda8c267859b89983	0	0	0	0	0	0	0	0	0	0	0	0	0	0	0	0	0	0	0	0	0	0	0	0	0	0	0	0	0	0	0	0	0	0	0	0	0	0	0	12	0	0	0	0	1	0	0	0	0
4686b1fba998d35e0a574d69c9a637bd	0	0	0	0	0	0	0	0	0	0	0	0	0	13	0	0	0	0	0	0	0	0	0	0	0	0	0	0	0	0	0	0	0	0	0	0	0	0	0	0	0	0	0	0	0	0	0	0	0
a2aaf86ba376d2f33a8a5f2556d5ae16	0	0	0	0	0	0	0	0	0	0	0	0	0	0	0	0	13	0	0	0	0	0	0	0	0	0	0	0	0	0	0	0	0	0	0	0	0	0	0	0	0	0	0	0	0	0	0	0	0
13c28d744482edbd793636d02040ca65	0	0	0	7	0	0	0	0	0	0	0	0	0	0	0	0	0	0	0	0	0	0	0	0	0	0	0	0	0	0	0	0	0	0	0	0	0	0	0	0	0	0	0	0	0	0	0	0	0
ad6142e1c70aa948ed4dd67ed09ec655	0	0	0	0	0	0	0	0	0	0	0	0	0	0	0	0	0	0	0	0	0	0	0	0	0	0	0	0	0	0	0	0	0	0	0	0	0	0	0	0	0	0	0	0	0	0	0	0	0
7dbd8de22a8bb1641383763cdd5b2c43	0	0	0	0	0	0	0	0	0	0	0	0	0	0	0	0	0	0	0	0	0	0	0	0	0	0	0	0	0	0	0	0	0	0	0	0	0	0	0	0	0	0	0	0	0	0	0	0	0
9de9d60b8ba6ae509f52718247aff475	0	0	0	0	0	0	0	0	0	0	0	0	0	0	0	0	0	0	0	0	0	0	0	0	0	0	0	0	0	0	0	0	0	0	0	0	0	0	0	0	0	0	0	0	0	0	0	0	0
11cec081136bccf8ad2c3150bd969d8a	0	0	0	0	0	0	0	0	0	0	0	0	0	0	0	0	0	0	0	0	0	0	0	0	0	0	0	0	0	0	0	0	0	0	0	0	0	0	0	0	0	0	0	0	0	0	0	0	0
565b4f421328126f98e9f2aff31630f1	0	0	0	0	0	0	0	0	0	0	0	0	0	0	0	0	0	0	0	0	0	0	0	0	0	0	0	0	0	0	0	0	0	0	0	0	0	0	0	0	0	0	0	0	0	0	0	0	0
84cc3bfd1fc78a3b3420f8025131b81b	0	0	0	0	0	0	0	0	0	0	0	0	0	0	0	0	0	0	0	0	0	0	0	0	0	0	0	0	0	0	0	0	0	0	0	0	0	0	0	0	0	0	0	0	0	0	0	0	0
e445ffafa0ea199ed26dd94bc58ca7dc	0	0	0	0	0	0	0	0	0	0	0	0	0	0	0	0	0	0	0	0	0	0	0	0	0	0	0	0	0	0	0	0	0	0	0	0	0	0	0	0	0	0	0	0	0	0	0	0	0
cc3972883fd7f6156ba7a61c2172183b	0	0	0	0	0	0	0	0	0	0	0	0	0	0	0	0	0	0	0	0	0	0	0	0	0	0	0	0	0	0	0	0	0	0	0	0	0	0	0	0	0	0	0	0	0	0	0	0	0
00263c937de6e17c0d30a738a61b4af6	0	0	0	0	0	0	0	0	0	0	0	0	0	0	0	0	0	0	0	0	0	0	0	0	0	0	0	0	0	0	0	0	0	0	0	0	0	0	0	0	0	0	0	0	0	0	0	0	0
d92eae432855431ef35b63b2c64e190b	0	0	0	0	0	0	0	0	0	0	0	0	0	0	0	0	0	0	0	0	0	0	0	0	0	0	0	0	0	0	0	0	0	0	0	0	0	0	0	0	0	0	0	0	0	0	0	0	0
73b94ddfbe9dcf26dc4d909b13c8af22	0	0	0	0	0	0	12	0	0	0	0	0	0	0	0	0	0	0	0	0	0	0	0	0	0	0	0	0	0	0	0	0	0	0	0	0	0	0	0	0	0	0	0	0	0	0	0	0	0
236fe2f17149d964e1929e18bc4fb783	0	0	0	0	0	0	0	0	0	0	0	0	0	0	0	0	0	0	0	5	0	0	0	0	0	0	0	0	0	0	0	0	0	0	0	0	0	0	0	0	7	0	0	0	0	0	0	0	0
fed8c3cc805c0dce26bbbe2fb3b5dde6	0	0	0	0	0	0	0	0	0	0	0	0	12	0	0	0	0	0	0	0	0	0	0	0	0	0	0	0	0	0	0	0	0	0	0	0	0	0	0	0	0	0	0	0	0	0	0	0	0
5a0706a382ec63b5401399d7d1ea1598	0	0	0	0	0	0	0	0	0	0	0	0	0	0	0	0	0	0	0	0	0	0	0	0	0	0	0	0	0	0	0	0	0	0	0	0	0	0	0	0	0	0	0	0	0	0	0	0	0
75fb1f530e2faab8aa4cbc5f91ad9298	0	0	0	0	0	0	0	0	0	0	0	0	0	0	0	0	0	0	0	0	0	0	0	0	0	0	0	0	0	0	0	0	0	0	0	0	0	0	0	0	0	0	0	0	12	0	0	0	0
a429ce92f65f4d8e3aef3f421fa15f90	0	0	0	0	0	0	0	0	0	0	0	0	0	0	0	0	0	0	0	0	0	0	0	0	0	0	0	12	0	0	0	0	0	0	0	0	0	0	0	0	0	0	0	0	0	0	0	0	0
0c8f4b39466738b7216659d44ee25bfe	0	0	0	0	0	0	0	0	0	0	0	0	0	0	0	0	0	0	0	0	0	0	0	0	0	0	0	0	12	0	0	0	0	0	0	0	0	0	0	0	0	0	0	0	0	0	0	0	0
fdac1f8932a07a6b4bb6b932c8214130	0	0	0	0	0	0	0	0	0	0	0	0	0	0	0	0	0	0	0	0	0	0	0	0	0	0	0	0	0	0	0	0	0	0	0	0	0	0	0	0	0	0	0	11	0	0	0	0	0
06af01932173cc2e9e560eb60de1b994	0	0	0	0	0	0	0	0	0	0	0	0	0	0	0	0	0	0	0	0	0	0	0	0	0	0	0	0	0	0	0	0	0	0	0	0	0	0	0	0	0	0	0	0	0	0	0	0	0
4401201bbbbba23e72a34a46883c9f12	0	0	0	0	0	0	0	0	0	0	0	0	0	0	0	0	0	0	0	0	0	0	0	0	0	0	0	0	0	0	0	0	0	0	0	0	0	0	0	0	0	0	0	0	0	0	0	0	0
04f51c147499684d1839ea0dbf66d7a9	0	0	0	0	0	0	0	0	0	0	0	0	0	0	0	0	0	0	0	0	0	0	0	0	0	0	0	0	0	0	0	0	0	0	0	0	0	0	0	0	0	0	0	0	0	0	0	0	0
0d23d485b6b9bd2ff3519bbc312d85cb	0	0	0	0	0	0	0	0	0	0	0	0	0	0	0	0	0	0	0	0	0	0	0	0	0	0	0	0	0	0	0	0	0	0	0	0	0	0	0	0	0	0	0	0	0	0	0	0	0
30202a26922940ad13dcab13133252b8	0	0	0	0	0	0	0	0	0	0	0	0	0	0	0	0	0	0	0	0	0	0	0	0	0	0	0	0	0	0	0	0	0	0	0	0	0	0	0	0	0	0	0	0	0	0	0	0	0
c11c3f77bc0e4552aa80359aa0e233ad	0	0	0	0	0	0	0	0	0	0	0	0	0	0	0	0	0	0	0	0	0	0	0	0	0	0	0	0	0	0	0	0	0	0	0	0	0	0	0	0	0	0	0	0	0	0	0	0	0
7af5540fe74aa917215ef255c519174d	0	0	0	1	0	0	0	0	0	0	0	0	0	0	0	0	0	0	0	0	0	0	0	0	0	0	0	0	0	0	0	0	0	0	0	0	0	0	0	0	0	1	0	2	0	0	0	0	0
b435d2493fd7577d87e2885e91d8e0f1	0	0	0	0	0	0	0	0	0	0	0	0	0	0	0	0	0	0	0	0	0	0	0	0	0	0	0	0	0	0	0	0	0	0	0	0	0	0	0	0	0	0	0	0	0	0	0	0	0
2243c63e48c54779b58b60a461182ca0	0	0	0	0	0	0	0	0	0	0	0	0	0	0	0	0	0	0	0	0	0	0	0	0	0	0	0	0	0	0	0	0	0	0	0	0	0	0	0	0	0	0	0	0	0	0	0	0	0
21af411716742122d9c385a95b4835d5	0	0	0	0	0	0	0	0	0	0	0	0	0	0	0	0	0	0	0	0	0	0	0	0	0	0	0	0	0	0	0	0	0	0	0	0	0	0	0	0	0	0	0	0	0	0	0	0	0
2f5e5e9c0a96ce57bd8946c7ba502678	0	0	0	0	0	0	0	0	0	0	0	0	0	0	0	0	0	0	0	0	0	0	0	0	0	0	0	0	0	0	0	0	0	0	0	0	0	0	0	0	0	0	0	0	0	0	0	0	0
f1dcb1d56c71475e7fbe60f8f43e3246	0	0	0	0	0	0	0	0	0	0	0	0	0	0	0	0	0	0	0	0	0	0	0	0	0	0	0	0	0	0	0	0	0	0	0	0	0	0	0	0	0	0	0	0	0	0	0	0	0
e34276b44d8d2a733fe0ec6b77b2a761	0	0	0	0	0	0	0	0	0	0	0	0	0	0	0	0	0	0	0	0	0	0	0	0	0	0	0	0	0	0	0	0	0	0	0	0	0	0	0	0	0	0	0	0	0	0	0	0	0
253a7230f2465f29a4f710bbbf490c22	0	0	0	0	0	0	0	0	0	0	0	0	0	0	0	0	0	0	0	0	0	0	0	0	0	0	0	0	0	0	0	0	0	0	0	0	0	0	0	0	0	0	0	0	0	0	0	0	0
c280271a79561218e52e2e7ba06e973f	0	0	0	0	0	0	0	0	0	0	0	0	0	0	0	0	0	0	0	0	0	0	0	0	0	0	0	0	0	0	0	0	0	0	0	0	0	0	0	0	0	0	0	0	0	0	0	0	0
2206da8ab57834baf73893cb733dc130	0	0	0	0	0	0	0	0	0	0	0	0	0	0	0	0	0	0	0	0	0	0	0	0	0	0	0	0	0	0	0	0	0	0	0	0	0	0	0	0	0	0	0	0	0	0	0	0	0
e33e63469fb31cf03be1922bf07c29fc	0	0	0	0	0	0	0	0	0	0	0	0	0	0	0	0	0	0	0	0	0	0	0	0	0	0	0	0	0	0	0	0	0	0	0	0	0	0	0	0	0	0	0	0	0	0	0	0	0
62b1da2aa2ad275916679386ba52a950	0	0	0	0	0	0	0	0	0	0	0	0	0	0	0	0	0	0	0	0	0	0	0	0	0	0	0	0	0	0	0	0	0	0	0	0	0	0	0	0	0	0	0	0	0	0	0	0	0
c0013fd145da61ce1e16d47e1fb33456	0	0	0	0	0	0	0	0	0	0	0	0	0	0	0	0	0	0	0	0	0	0	0	0	0	0	0	0	0	0	0	0	0	0	0	0	0	0	0	0	0	0	0	0	0	0	0	0	0
c248295f4a6876b1dc6e9efa68f54bfc	0	0	0	0	0	0	0	0	0	0	0	0	0	0	0	0	0	0	0	0	0	0	0	0	0	0	0	0	0	0	0	0	0	0	0	0	0	0	0	0	0	0	0	0	11	0	0	0	0
5e78a4b813393ceb38696216322a10dc	0	0	0	0	0	0	0	0	0	0	0	0	0	0	0	0	0	0	0	0	0	0	0	0	0	0	0	0	0	0	0	0	0	0	0	0	0	0	0	0	0	0	0	0	0	0	0	0	0
b795dffab2994a1897b861df4c050d7d	0	0	0	0	0	0	0	0	0	0	0	0	0	0	0	0	0	0	0	0	0	0	0	0	0	0	0	0	0	0	0	0	0	0	0	0	0	0	0	0	11	0	0	0	0	0	0	0	0
b6c1a8ba78f65c4a4e96627ccc53ac86	0	0	0	0	0	0	0	0	0	0	0	0	0	0	0	0	0	0	0	0	0	0	0	0	0	0	0	0	11	0	0	0	0	0	0	0	0	0	0	0	0	0	0	0	0	0	0	0	0
24b1555b8a056f2005578395449e2be9	0	0	0	0	0	0	0	0	0	0	0	0	0	0	0	0	0	0	0	0	0	0	0	0	0	0	0	0	0	0	0	0	0	0	11	0	0	0	0	0	0	0	0	0	0	0	0	0	0
3200c22d7405ed61c89b5bed89da0ec0	0	0	0	0	0	0	0	0	11	0	0	0	0	0	0	0	0	0	0	0	0	0	0	0	0	0	0	0	0	0	0	0	0	0	0	0	0	0	0	0	0	0	0	0	0	0	0	0	0
01954cf7aebc10d45612f237903df8e7	0	0	0	0	0	0	0	0	0	0	0	0	0	0	0	0	0	0	0	0	0	0	0	0	0	0	0	0	0	0	0	0	0	0	0	0	0	0	0	0	0	0	0	10	0	0	0	0	0
829e5724d17005268a4bff4d49a0eec4	0	0	0	0	0	0	0	0	0	0	0	0	0	0	0	0	0	0	0	0	0	0	0	0	0	0	0	0	0	0	0	0	0	0	0	0	0	0	0	0	0	0	0	10	0	0	0	0	0
8f164ae09a8a06ec36831c5d32c1621e	0	0	0	2	5	0	0	0	0	0	0	0	0	0	0	0	0	0	0	0	0	0	0	0	0	0	0	0	0	0	0	0	0	0	0	0	0	0	0	0	0	3	0	0	0	0	0	0	0
2624026134662388c349b14af3a6c2ec	0	0	0	0	0	0	0	0	0	0	0	0	0	0	0	0	0	0	0	0	0	0	0	0	0	0	0	0	0	0	0	0	0	0	0	0	0	0	0	0	0	0	0	0	0	0	0	0	0
bd4730d06c9957f64a34625e821af5b0	0	0	0	0	0	0	0	0	0	0	0	0	0	0	0	0	0	0	0	0	0	0	0	0	0	0	0	0	0	0	0	0	0	0	0	0	0	0	0	0	0	0	0	0	0	0	0	0	0
262d3f3f98887dd8716c4d1af55de22d	0	0	0	0	0	0	0	0	0	0	0	0	0	0	0	0	0	0	0	0	0	0	0	0	0	0	0	0	0	0	0	0	0	0	0	0	0	0	0	0	0	0	0	0	0	0	0	0	0
cdd7cdf07cbf8e9d11f135320f48954f	0	0	0	0	0	0	0	0	0	0	0	0	0	0	0	0	0	0	0	0	0	0	0	0	0	0	0	0	0	0	0	0	0	0	0	0	0	0	0	0	0	0	0	0	0	0	0	0	0
5003d2dd4c625562ff6b7e5662a9a7d8	0	0	0	0	0	0	0	0	0	0	0	0	0	0	0	0	0	0	0	0	0	0	0	0	0	0	0	0	0	0	0	0	0	0	0	0	0	0	0	0	0	0	0	0	0	0	0	0	0
a6e0ffd142d5039df13dd51f38cc05e5	0	0	0	0	0	0	0	0	0	0	0	0	0	0	0	0	0	0	0	0	0	0	0	0	0	0	0	0	0	0	0	0	0	0	0	0	0	0	0	0	0	0	0	0	0	0	0	0	0
3e36a3a4af5281350e40c14c20c8cfeb	0	0	0	0	0	0	0	0	0	0	0	0	0	0	0	0	0	0	0	0	0	0	0	0	0	0	0	0	0	0	0	0	0	0	0	0	0	0	0	0	0	0	0	0	0	0	0	0	0
e64afb2ca7d2f51d117d7f8cb6fe5e7c	0	0	0	0	0	0	0	0	0	0	0	0	0	0	0	0	0	0	0	0	0	0	0	0	0	0	0	9	0	0	0	0	0	0	0	0	0	0	0	0	0	0	0	0	0	0	0	0	0
729da09d25f277dd00ec595722a375de	0	0	0	0	10	0	0	0	0	0	0	0	0	0	0	0	0	0	0	0	0	0	0	0	0	0	0	0	0	0	0	0	0	0	0	0	0	0	0	0	0	0	0	0	0	0	0	0	0
b5f714081b97c8faebef0e04099eba87	0	0	0	0	0	0	0	0	0	0	0	0	0	0	0	0	0	0	0	10	0	0	0	0	0	0	0	0	0	0	0	0	0	0	0	0	0	0	0	0	0	0	0	0	0	0	0	0	0
c0d1a83efdcd23d33f238c92c24b36af	0	0	0	0	0	0	0	0	0	0	0	0	0	0	0	0	0	0	0	0	0	0	0	0	0	0	0	0	0	0	0	0	0	0	0	0	0	0	0	0	0	0	0	0	0	0	0	0	0
dfb6fd16b4e8c05c731ab4583ebe9602	0	0	0	0	0	0	0	0	0	0	0	0	0	0	0	0	0	0	0	0	0	0	0	0	0	0	0	0	10	0	0	0	0	0	0	0	0	0	0	0	0	0	0	0	0	0	0	0	0
59b0571481f73343a9041d02e9a62030	0	0	0	0	0	0	0	0	0	0	0	0	0	0	0	0	0	0	0	0	0	0	0	0	0	0	0	0	10	0	0	0	0	0	0	0	0	0	0	0	0	0	0	0	0	0	0	0	0
c33fde14e845ebf580711a9b79cb003f	0	0	0	0	0	0	0	0	0	0	0	0	0	10	0	0	0	0	0	0	0	0	0	0	0	0	0	0	0	0	0	0	0	0	0	0	0	0	0	0	0	0	0	0	0	0	0	0	0
5fb1c51a3f1f03cc6329afa08198f854	0	0	0	9	0	0	0	0	0	0	0	0	0	0	0	0	0	0	0	0	0	0	0	0	0	0	0	0	0	0	0	0	0	0	0	0	0	0	0	0	0	0	0	0	0	0	0	0	0
9fae180100965f03f0705863528e069d	0	0	0	0	0	0	0	0	0	0	0	0	0	0	0	0	0	0	0	0	0	0	0	0	0	0	0	0	0	0	0	0	0	0	0	0	0	0	0	0	0	0	0	0	0	0	0	0	0
3e6c3901f2b43425669933ee38a82ead	0	0	0	0	0	0	0	0	0	0	0	0	0	0	0	0	0	0	0	0	0	0	0	0	0	0	0	0	0	0	0	0	0	0	0	0	0	0	0	0	0	0	0	9	0	0	0	0	0
799167961963d5484e5c63126eb3d40c	0	0	0	0	0	0	0	1	0	0	0	0	0	0	0	0	0	0	0	0	0	5	0	0	0	0	0	0	0	0	0	0	0	0	0	0	0	0	0	0	0	3	0	0	0	0	0	0	0
4e2cd5be6c0409671af393609f8943eb	0	0	0	0	0	0	0	0	0	0	0	0	0	0	0	0	0	0	0	0	0	0	0	0	0	0	0	0	0	0	0	0	0	0	0	0	0	0	0	0	0	0	0	0	0	0	0	0	0
480f7f87d69bd21b828562c56689915a	0	0	0	0	0	0	0	0	0	0	0	0	0	0	0	0	0	0	0	0	0	0	0	0	0	0	0	0	0	0	0	0	0	0	0	0	0	0	0	0	0	0	0	0	0	0	0	0	0
29386cc2e4b2caa3971ede885bcb72aa	0	0	0	0	0	0	0	0	0	0	0	0	0	0	0	0	0	0	0	0	0	0	0	0	0	0	0	0	0	0	0	0	0	0	0	0	0	0	0	0	0	0	0	0	0	0	0	0	0
a17e2164ac3c5610c19c9ac0c0a18b56	0	0	0	0	0	0	0	0	0	0	0	0	0	0	0	0	0	0	0	0	0	0	0	0	0	0	0	0	0	0	0	0	0	0	0	0	0	0	0	0	0	0	0	0	0	0	0	0	0
747e55e7326c826e8251fba572d53b28	0	0	0	0	0	0	0	0	0	0	0	0	0	0	0	0	0	0	0	0	0	0	0	0	0	0	0	0	0	0	0	0	0	0	0	0	0	0	0	0	0	0	0	0	0	0	0	0	0
dd3a7c0a090c117c85962ae64cc070e2	0	0	0	0	0	0	0	0	0	0	0	0	0	0	0	0	0	0	0	0	0	0	0	0	0	0	0	0	0	0	0	0	0	0	0	0	0	0	0	0	0	0	0	0	0	0	0	0	0
3bb6c45e6acf0416948138bf7a82b03f	0	0	0	0	0	0	0	0	0	0	0	0	0	0	0	0	0	0	0	0	0	0	0	0	0	0	0	0	0	0	0	0	0	0	0	0	0	0	0	0	0	0	0	0	0	0	0	0	0
b6a05272752955f1d8f8b8c99ef0fcf8	0	0	0	0	0	0	0	0	0	0	0	0	0	0	0	0	0	0	0	0	0	0	0	0	0	0	0	0	0	0	0	0	0	0	0	0	0	0	0	0	0	0	0	0	0	0	0	0	0
f1ba776af13b0089794c7758ed393033	0	0	0	0	0	0	0	0	0	0	0	0	0	0	0	0	0	0	0	0	0	0	0	0	0	0	0	0	0	0	0	0	0	0	0	0	0	0	0	0	0	0	0	0	0	0	0	0	0
51fd296592443b614c4284ad82e9a6b0	0	0	0	0	0	0	0	0	0	0	0	0	0	0	0	0	0	0	0	0	0	0	0	0	0	0	0	0	0	0	0	0	0	0	0	0	0	0	0	0	0	0	0	0	0	0	0	0	0
8b237ff3cda5e6aeeb60cab4bfd6f7cb	0	0	0	0	0	0	0	0	0	0	0	0	0	0	0	0	0	0	0	0	0	0	0	0	0	0	0	0	0	0	0	0	0	0	0	0	0	0	0	0	0	0	0	0	0	0	0	0	0
a62e49d6c96f0775f66618fe504639d3	0	0	0	0	0	0	0	0	0	0	0	0	0	0	0	0	0	0	0	0	0	0	0	0	0	0	0	0	0	0	0	0	0	0	0	0	0	0	0	0	0	0	0	0	0	0	0	0	0
77ea6c5007d96139cab3e6c8130e6195	0	0	0	0	0	0	0	0	0	0	0	0	0	0	0	0	0	0	0	0	0	0	0	0	0	0	0	0	0	0	0	0	0	0	0	0	0	0	0	0	0	0	0	0	0	0	0	0	0
c25df0bb6037e78cc95b12ce17b8391c	0	0	0	0	0	0	0	0	0	0	0	0	0	0	0	0	0	0	0	0	0	0	0	0	0	0	0	0	0	0	0	0	0	0	0	0	0	0	0	0	0	0	0	0	0	0	0	0	0
c6f4a89ecac95f9dabc2992119eab9e9	0	0	0	0	0	0	0	0	0	0	0	0	0	0	0	0	0	0	0	0	0	0	0	0	0	0	0	0	0	9	0	0	0	0	0	0	0	0	0	0	0	0	0	0	0	0	0	0	0
9abcd9e8f4235de3189b446d5651544d	0	0	0	0	0	0	0	0	0	0	0	0	0	0	0	0	0	0	0	0	0	7	0	0	0	0	0	0	0	0	0	0	0	0	0	0	0	0	0	0	0	2	0	0	0	0	0	0	0
a6694448f4b5f465459d3adc8fb9947c	0	0	0	0	0	0	0	0	0	0	0	0	0	0	0	0	0	0	0	0	0	0	0	0	0	0	0	0	0	0	0	0	0	0	0	0	0	0	0	0	0	0	0	0	0	0	0	0	0
800457d34399f6722f16876db1aece14	0	0	0	0	0	0	0	0	0	0	0	0	0	0	0	0	0	0	0	0	9	0	0	0	0	0	0	0	0	0	0	0	0	0	0	0	0	0	0	0	0	0	0	0	0	0	0	0	0
8b632d2c0fb9becb176c7fbed0bd2b3f	0	0	0	0	0	0	0	0	0	0	0	0	0	0	0	0	0	0	0	0	0	0	0	0	0	0	0	0	0	0	0	0	0	0	0	0	0	0	0	0	0	0	0	0	0	0	0	0	0
d292da900204284c572c18dae0f97221	0	0	0	0	0	0	0	0	0	0	0	0	0	0	0	0	0	0	0	0	9	0	0	0	0	0	0	0	0	0	0	0	0	0	0	0	0	0	0	0	0	0	0	0	0	0	0	0	0
205bdd2a90c2b8c3b06348c861fa45be	0	0	0	0	0	0	0	0	0	0	0	0	0	0	0	0	0	0	0	0	0	0	0	0	0	0	0	0	0	0	0	0	0	0	0	0	0	0	0	0	0	0	0	0	0	0	0	0	0
82679a8d46c49ab530f1500e07f33610	0	0	0	0	0	0	0	0	0	0	0	0	0	0	0	0	0	0	0	0	0	0	0	0	0	0	0	0	0	0	0	0	0	0	0	0	0	0	0	0	0	0	0	0	0	0	0	0	0
a835177a5c65b35b3776d3d2da40484c	0	0	0	0	0	0	0	0	0	0	0	0	0	0	5	0	0	0	0	0	0	0	0	0	0	0	0	0	0	4	0	0	0	0	0	0	0	0	0	0	0	0	0	0	0	0	0	0	0
686368b9982db891c32d276979aa49b9	0	0	0	0	0	0	0	0	0	0	0	0	0	0	0	0	0	0	0	0	0	0	0	0	0	0	0	0	0	0	0	0	0	0	0	0	0	0	0	0	0	0	0	0	0	0	0	0	0
5a4b42dc827bfe9d2c5d56dedfbf26a1	0	0	0	0	0	0	0	0	0	0	0	0	0	0	0	0	0	0	0	0	0	0	0	0	0	0	0	0	0	0	0	0	0	0	0	0	0	0	0	0	0	0	0	0	0	0	0	0	0
58ea7e942e167eedc61309b825f16ac8	0	0	0	0	0	0	0	0	0	0	0	0	0	0	0	0	0	0	0	0	0	0	0	0	0	0	0	0	0	0	0	0	0	0	0	0	0	0	0	0	0	0	0	0	9	0	0	0	0
f6bd906c6fb1a4667ee1f3efc6fd49b0	0	0	0	0	0	0	0	0	0	0	0	0	0	0	0	0	0	0	0	0	0	0	0	0	0	0	0	0	0	0	0	0	0	0	0	0	0	0	0	0	0	0	0	0	0	0	0	0	0
9dbc68469744e4403328ac65a6578561	0	0	0	0	0	0	0	0	0	0	0	9	0	0	0	0	0	0	0	0	0	0	0	0	0	0	0	0	0	0	0	0	0	0	0	0	0	0	0	0	0	0	0	0	0	0	0	0	0
2b965c54c9435486f4c03a3ed3c3ebbd	0	0	0	0	0	0	0	0	0	0	0	0	0	9	0	0	0	0	0	0	0	0	0	0	0	0	0	0	0	0	0	0	0	0	0	0	0	0	0	0	0	0	0	0	0	0	0	0	0
a11e20ee1093ddd45f9530853a58b45c	0	0	0	0	0	0	0	0	0	0	0	0	0	0	0	0	0	0	0	0	0	0	0	0	0	0	0	0	9	0	0	0	0	0	0	0	0	0	0	0	0	0	0	0	0	0	0	0	0
7608a9bac00991c2ead61bf01357dea4	0	0	0	0	0	0	0	0	0	0	0	0	0	0	0	0	0	0	0	0	0	0	0	0	0	0	0	0	0	0	0	0	0	0	9	0	0	0	0	0	0	0	0	0	0	0	0	0	0
845b5a62af9360eea12343678454a540	0	0	0	0	0	0	0	0	0	0	0	0	0	0	0	0	0	0	0	0	0	0	0	0	0	0	8	0	0	0	0	0	0	0	0	0	0	0	0	0	0	0	0	0	0	0	0	0	0
dd3bb88075cd565f7bacfc36e37e62f2	0	0	0	0	0	0	0	0	0	0	0	0	0	0	0	0	0	0	0	0	0	0	0	0	0	0	0	0	0	0	0	0	0	0	0	0	0	0	0	0	0	0	0	0	0	0	0	0	0
f63e1fba9ec699df470714e98a45f653	0	0	0	0	0	0	0	0	0	0	0	0	0	0	0	0	0	0	0	0	0	0	0	0	0	0	0	0	0	0	0	0	0	0	0	0	0	0	0	0	0	0	0	0	0	0	0	0	0
6732a60148a5c3c3bef378e3a3084aa3	0	0	0	0	0	0	0	0	0	0	0	0	0	0	0	0	0	0	0	0	0	0	0	0	0	0	0	0	0	0	0	0	0	0	0	0	0	0	0	0	0	0	0	0	0	0	0	0	0
1510cd32d7902b6ea70fbb718566e636	0	0	0	0	0	0	0	0	0	0	0	0	0	0	0	0	0	0	0	0	0	0	0	0	0	0	0	0	0	0	0	0	0	0	0	0	0	0	0	0	0	0	0	0	0	0	0	0	0
d12ebfef78271ba3f7592b303e57cb44	0	0	0	0	0	0	0	0	0	0	0	0	0	0	0	0	0	0	0	0	0	0	0	0	0	0	0	0	0	0	0	0	0	0	0	0	0	0	0	0	0	0	0	0	0	0	0	0	0
cd3ed818a026cf6b92550ea26ab68f3f	0	0	0	0	0	0	0	0	0	0	0	0	0	0	0	0	0	0	0	0	0	0	0	0	0	0	0	0	0	0	0	0	0	0	0	0	0	0	0	0	0	0	0	0	0	0	0	0	0
cfb18f83d5423df41a4add9786dcfd9e	0	0	0	0	0	0	0	0	0	0	0	0	0	0	0	0	0	0	0	0	0	0	0	0	0	0	0	0	0	0	0	0	0	0	0	0	0	0	0	0	0	0	0	0	0	0	0	0	0
057359b2d9ac9a651acfb19a6aa24890	0	0	0	0	0	0	0	0	0	0	0	0	0	0	0	0	0	0	0	0	0	0	0	0	0	0	0	0	0	0	0	0	0	0	0	0	0	0	0	0	0	0	0	0	0	0	0	0	0
e5317be87438efb7c6d00bd49e6de3b1	0	0	0	0	0	0	0	0	0	0	0	0	0	0	0	0	0	0	0	0	0	0	0	0	0	0	0	0	0	0	0	0	0	0	0	0	0	0	0	0	0	0	0	0	0	0	0	0	0
b0b66ce7c43d9e4ffe0e2b0c3deb0d08	0	0	0	0	0	0	0	0	0	0	0	0	0	0	0	0	0	0	0	0	0	0	0	0	0	0	0	0	0	0	0	0	0	0	0	0	0	0	0	0	0	0	0	0	0	0	0	0	0
1d8ddd390f2a0eb787c31ba3839877dd	0	0	0	0	0	0	0	0	0	0	0	0	0	0	0	0	0	0	0	0	0	0	0	0	0	0	0	0	0	0	0	0	0	0	0	0	0	0	0	0	0	0	0	0	0	0	0	0	0
f9d829ac51f39b993aefabd4ff71aa72	0	0	0	0	0	0	0	0	0	0	0	0	0	0	0	0	0	0	0	0	0	0	0	0	0	0	0	0	0	0	0	0	0	0	0	0	0	0	0	0	0	0	0	0	0	0	0	0	0
05c37c4edb90f8add2b727c2af3125bf	0	0	0	4	0	0	0	0	0	0	0	0	0	0	0	0	0	0	0	0	0	3	0	0	0	0	0	0	0	0	0	0	0	0	0	0	0	0	0	0	0	1	0	0	0	0	0	0	0
ccba7d2f9dd67f5bc13cdf5228a960d3	0	0	0	0	0	0	0	0	0	0	0	0	0	0	0	0	0	0	0	0	0	0	0	0	0	0	0	0	0	0	0	0	0	0	0	0	0	0	0	0	0	0	0	0	0	0	0	0	0
e01d4edf9eeaaa2a0d5e1db9f2f7b224	0	0	0	0	0	0	0	0	0	0	0	0	0	0	0	0	0	0	0	0	0	0	0	0	0	0	0	0	0	0	0	0	0	0	0	0	0	0	0	0	0	0	0	0	0	0	0	0	0
73f8e014667c772ed7bafef9924f79a0	0	0	0	0	0	0	0	0	0	0	0	0	0	0	0	0	0	0	0	0	0	0	0	0	0	0	0	0	0	0	0	0	0	0	0	0	0	0	0	0	0	0	0	0	0	0	0	0	0
04c39955fb85ee308698da9608cfb310	0	0	7	0	0	0	0	0	0	0	0	0	0	0	0	0	0	0	0	0	0	0	0	0	0	0	0	0	0	0	0	0	0	0	0	0	0	0	0	0	0	0	0	0	0	0	0	0	0
0cd3dfad6db76c7dd40b4fb8975f0767	0	0	0	0	0	0	0	0	0	0	0	0	0	0	0	0	0	0	0	0	0	0	0	0	0	0	0	0	0	0	0	0	0	0	0	0	0	0	0	0	0	0	0	0	0	0	0	0	0
9bb84b78d289d1ad6b86f4f81f02d266	0	0	0	0	0	0	0	0	0	0	0	0	0	0	0	0	0	0	0	0	0	0	0	0	0	0	0	0	0	0	0	0	0	0	0	0	0	0	0	0	0	0	0	0	0	0	0	0	0
030bc5ec4fa2f5f8dcbf5bceb91d2295	0	0	0	0	0	0	0	0	0	0	0	0	0	0	0	0	0	0	0	0	0	0	0	0	0	0	0	0	0	0	0	0	0	0	0	0	0	0	0	0	0	0	0	0	0	0	0	0	0
89051eee2026290c94d254ab0f5a7706	0	0	0	0	0	0	0	0	0	0	0	0	0	0	0	0	0	0	0	0	0	0	0	0	0	0	0	0	0	0	0	0	0	0	0	0	0	0	0	0	0	0	0	0	0	0	0	0	0
2ae05911deffb79924172ae3f33cb05d	0	0	0	0	0	0	0	0	0	0	0	0	0	0	0	0	0	0	0	0	0	0	0	0	0	0	0	0	0	0	0	0	0	0	0	0	0	0	0	0	0	0	0	0	0	0	0	0	0
45f6c875230d9163af1763ace20afff8	0	0	0	0	0	0	0	0	0	0	0	0	0	0	0	0	0	0	0	0	0	0	0	0	0	0	0	0	0	0	0	0	0	0	0	0	0	0	0	0	0	0	0	0	0	0	0	0	0
56cec33eb12b2ba83bc5695c598e398a	0	0	0	0	0	0	0	0	0	0	0	0	0	0	0	0	0	0	0	0	0	0	0	0	0	0	0	0	0	0	0	0	0	0	0	0	0	0	0	0	0	0	8	0	0	0	0	0	0
d1316b26e5350da36e6456499ecdfe18	0	0	0	0	0	0	0	0	0	0	0	0	0	0	0	0	0	0	0	0	0	0	0	0	0	0	0	0	0	0	0	0	0	0	0	0	0	0	0	0	0	0	0	0	0	0	0	0	0
cfe5573eb93e50781df3c8a66833570d	0	0	0	0	0	0	0	0	0	0	0	0	0	0	0	0	0	0	0	0	0	0	0	0	0	0	0	0	0	0	0	0	0	0	0	0	0	0	0	0	0	0	0	0	0	0	0	0	0
db9fdf5b81f5bb78e3438ffe99452445	0	0	0	0	0	0	0	0	0	0	0	0	0	0	0	0	0	0	0	0	0	0	0	0	0	0	0	0	0	0	0	0	0	0	0	0	0	0	0	0	0	0	0	0	0	0	8	0	0
a094c88c3719f96ee79d64cba485438b	0	0	0	0	0	0	0	0	0	0	0	0	0	0	0	0	0	0	0	0	0	0	0	0	0	0	0	0	0	0	0	0	0	0	0	0	0	0	0	0	0	0	0	0	0	0	0	0	0
f3c06a92712e4992a4d67bc3e552c377	0	0	0	0	0	0	0	0	0	0	0	0	0	0	0	0	0	0	0	0	0	0	0	0	0	0	0	0	0	0	0	0	0	0	0	0	0	0	0	0	0	0	0	0	0	0	0	0	0
e8a5333c6a9f59c2740802797bde3b1f	0	0	0	0	0	0	0	0	0	0	0	0	0	0	0	0	0	0	0	0	0	0	0	0	0	0	0	0	0	0	0	0	0	0	0	0	0	0	0	0	0	0	0	0	0	0	0	0	0
c2bd8c4abe32681c47fd7e26608c3b07	0	0	0	0	0	0	0	0	0	0	0	0	0	0	0	0	0	0	0	0	0	0	0	0	0	0	0	0	0	0	0	0	0	0	0	0	0	0	0	8	0	0	0	0	0	0	0	0	0
eb70452f299d676c0cb8ce6554a71766	0	0	0	0	0	0	0	0	0	0	0	0	0	0	8	0	0	0	0	0	0	0	0	0	0	0	0	0	0	0	0	0	0	0	0	0	0	0	0	0	0	0	0	0	0	0	0	0	0
3fda168549c709c41884a934bfca864b	0	0	0	0	0	0	0	0	0	0	0	0	0	0	0	0	0	0	0	0	8	0	0	0	0	0	0	0	0	0	0	0	0	0	0	0	0	0	0	0	0	0	0	0	0	0	0	0	0
abb3e9c35d6e745fd3210e8ec269251d	0	0	0	0	0	0	0	0	0	0	0	0	0	0	0	0	0	0	0	0	0	0	0	0	0	0	0	0	0	0	0	0	0	0	0	0	0	0	0	0	0	0	0	0	0	0	0	0	0
8b6530f675b81a276aaf28eee5541cd0	0	0	0	0	0	0	0	0	0	0	0	0	0	0	0	0	0	0	0	0	0	0	0	0	0	0	0	0	0	0	0	0	0	0	0	0	0	0	0	0	0	0	0	0	0	0	0	0	0
87e7c827d308193c8c5c8a4d82791058	8	0	0	0	0	0	0	0	0	0	0	0	0	0	0	0	0	0	0	0	0	0	0	0	0	0	0	0	0	0	0	0	0	0	0	0	0	0	0	0	0	0	0	0	0	0	0	0	0
04a07bac4e4db81e93220f0d692e8d02	0	0	0	0	0	0	0	0	0	0	0	0	0	0	0	0	0	0	0	0	0	0	8	0	0	0	0	0	0	0	0	0	0	0	0	0	0	0	0	0	0	0	0	0	0	0	0	0	0
daa6a0eaa4ad90a586497c8b3e23c0ee	0	0	0	0	0	0	0	0	0	0	0	0	8	0	0	0	0	0	0	0	0	0	0	0	0	0	0	0	0	0	0	0	0	0	0	0	0	0	0	0	0	0	0	0	0	0	0	0	0
f38956713959e401e141ecaf47ea0724	0	0	0	0	0	0	0	0	0	0	0	0	0	0	0	0	0	0	0	0	0	0	0	0	0	0	0	0	0	0	0	0	0	0	0	0	0	0	0	0	0	0	0	0	0	0	8	0	0
27f39c14ac992fe66d2c1b86d53d1516	0	0	0	0	0	0	0	0	0	0	0	8	0	0	0	0	0	0	0	0	0	0	0	0	0	0	0	0	0	0	0	0	0	0	0	0	0	0	0	0	0	0	0	0	0	0	0	0	0
d5388d445ac1d1293ea49ba61619a13c	0	0	0	0	0	0	0	0	0	0	0	0	0	0	0	0	0	0	0	0	0	0	0	0	0	0	0	0	8	0	0	0	0	0	0	0	0	0	0	0	0	0	0	0	0	0	0	0	0
f8aeaf742cddd437ff083a6fc0f95444	0	0	0	0	0	0	0	0	0	0	0	0	0	0	0	0	0	0	0	0	0	0	0	0	0	0	0	0	0	0	0	0	0	0	0	0	0	0	0	0	8	0	0	0	0	0	0	0	0
977ba2764842181713f2063e30525382	0	0	0	0	0	0	0	0	0	0	0	0	0	0	0	0	0	0	0	0	0	0	0	0	0	0	0	0	0	0	0	0	0	0	0	0	0	0	0	0	0	0	0	7	0	0	0	0	0
22e930d78e5f05c4ca3bd8c10cc29a23	0	0	0	0	0	0	0	0	0	0	0	0	0	0	0	7	0	0	0	0	0	0	0	0	0	0	0	0	0	0	0	0	0	0	0	0	0	0	0	0	0	0	0	0	0	0	0	0	0
800785a5c966b616947ceee8354724da	0	0	0	0	0	0	0	0	0	0	0	0	0	0	0	0	0	0	0	0	0	0	0	0	0	0	0	0	0	0	0	0	0	0	0	0	0	0	0	0	0	0	0	0	0	0	0	0	0
047e89312d15586d2a3640922a3ea696	0	0	0	0	0	0	0	0	0	0	0	0	0	0	0	0	0	0	0	0	0	0	0	0	0	0	0	0	0	0	0	0	0	0	0	0	0	0	0	0	0	0	0	0	0	0	0	0	0
fae66a8852e6c3fe285c04ed4e41aff2	0	0	0	0	0	0	0	0	0	0	0	0	0	0	0	0	0	0	0	0	0	0	0	0	0	0	0	0	0	0	0	0	0	0	0	0	0	0	0	0	0	0	0	0	0	0	0	0	0
f3533038996dd9b8ac0da2bc87d9acc2	0	0	0	0	0	0	0	0	0	0	0	0	0	0	0	0	0	0	0	0	0	0	0	0	0	0	0	0	0	0	0	0	0	0	0	0	0	0	0	0	0	0	0	0	0	0	0	0	0
8e7ac89e5779f3c084c75fdfe8567d8e	0	0	0	0	0	0	0	0	0	0	0	0	0	0	0	0	0	0	0	0	0	0	0	0	0	0	0	0	0	0	0	0	0	0	0	0	0	0	0	0	0	0	0	0	0	0	0	0	0
83acde426f054ff0ba267f3c5f5b4300	0	0	0	0	0	0	0	0	0	0	0	0	0	0	0	0	0	0	0	0	0	0	0	0	0	0	0	0	0	0	0	0	0	0	0	0	0	0	0	0	0	0	0	0	0	0	0	0	0
c233f708a3ff198b2f6d0a937e5d6da6	0	0	0	0	0	0	0	0	0	0	0	0	0	0	0	0	0	0	0	0	0	0	0	0	0	0	0	0	0	0	0	0	0	0	0	0	0	0	0	0	0	0	0	0	0	0	0	0	0
3a188b517d61e4b7f3bdf0cd727b5b71	0	0	0	0	0	0	0	0	0	0	0	0	0	0	0	0	0	0	0	0	0	0	0	0	0	0	0	0	0	0	0	0	0	0	0	0	0	0	0	0	0	0	0	0	0	0	0	0	0
984ce6f69d0810826f3a01ff6a28bd90	0	0	0	0	0	0	0	0	0	0	0	0	0	0	0	0	0	0	0	0	0	0	0	0	0	0	0	0	0	0	0	0	0	0	0	0	0	0	0	0	0	0	0	0	0	0	0	0	0
8c346b3fac6d07017ead998035914b88	0	0	0	0	0	0	0	0	0	0	0	0	0	0	0	0	0	0	0	0	0	0	0	0	0	0	0	0	0	0	0	0	0	0	0	0	0	0	0	0	0	0	0	0	0	0	0	0	0
9448bad68bd7e76063687caa802d0318	0	0	0	0	0	0	0	0	0	0	0	0	0	0	0	0	0	0	0	0	0	0	0	0	0	0	0	0	0	0	0	0	0	0	0	0	0	0	0	0	0	0	0	0	0	0	0	0	0
67061bf2887ea44ff051895481bc7d5c	0	0	0	0	0	0	0	0	0	0	0	0	0	0	0	0	0	0	0	0	0	0	0	0	0	0	0	0	0	0	0	0	0	0	0	0	0	0	0	0	0	0	0	0	0	0	0	0	0
830a3f2fb2ee2003d3416adf74e37761	0	0	0	0	0	0	0	0	0	0	0	0	0	0	0	0	0	0	0	0	0	0	0	0	0	0	0	0	0	0	0	0	0	0	0	0	0	0	0	0	0	0	0	0	0	0	0	0	0
0ed5205f57e7f2bc046ec45367492e63	0	0	0	0	0	0	0	0	0	0	0	0	0	0	0	0	0	0	0	0	0	0	0	0	0	0	0	0	0	0	0	0	0	0	0	0	1	0	0	0	0	0	0	0	0	0	0	0	0
3b27493434a061071e628361c711c9e1	0	0	0	0	0	0	0	0	0	0	0	0	0	0	0	0	0	0	0	0	0	0	0	0	0	0	0	0	0	0	0	0	0	0	0	0	0	0	0	0	0	0	0	0	0	0	0	0	0
16e1d9dade6c0443fc73246163bff500	0	0	0	0	0	0	0	0	0	0	0	0	0	0	0	0	0	0	0	0	0	0	0	0	0	0	0	0	0	0	0	0	0	0	0	0	0	0	0	0	0	0	0	0	0	0	0	0	0
b9142a0e8e7fad820ef638e3af2ea6f5	0	0	0	0	0	0	0	0	0	0	0	0	0	0	0	0	0	0	0	0	0	0	0	0	0	0	0	0	0	0	0	0	0	0	0	0	0	0	0	0	0	0	0	0	0	0	0	0	0
b4297f13a1a973dda9fe6e5ca44cf23e	0	0	0	0	0	0	0	0	0	0	0	0	0	0	0	0	0	0	0	0	0	0	0	0	0	0	0	0	0	0	0	0	0	0	0	0	0	0	0	0	0	0	0	0	0	0	0	0	0
9a6b1b4a1b38a285cce7afbfdfbd2235	0	0	0	0	0	0	0	0	0	0	0	0	0	0	0	0	0	0	0	0	0	0	0	0	0	0	0	0	0	0	0	0	0	0	0	0	0	0	0	0	0	0	0	0	0	0	0	0	0
e152b1f72d7ddc75c29719f3dfd36ca5	0	0	0	0	0	0	0	0	0	0	0	0	0	0	0	0	0	0	0	0	0	0	0	0	0	0	0	0	0	7	0	0	0	0	0	0	0	0	0	0	0	0	0	0	0	0	0	0	0
6eccbbd07aa248940220c851db7ed6ea	0	0	0	0	0	0	0	0	0	0	0	0	0	0	0	0	0	0	0	0	0	0	0	0	0	0	0	0	0	0	0	0	0	0	0	0	0	0	0	0	0	0	0	0	0	0	0	0	0
1b5f27ece9b1ecdf544636bf8f074de7	0	0	0	0	0	0	0	0	0	0	0	0	0	0	0	0	0	0	0	0	0	0	0	0	0	0	0	0	0	0	0	0	0	0	0	0	0	0	0	0	0	0	0	0	0	0	0	0	0
282e49f5477c1dd7ba78a5aec59316b4	0	0	0	0	0	0	0	0	0	0	0	0	0	0	0	0	0	0	0	0	0	0	0	0	0	0	0	0	0	0	0	0	0	0	0	0	0	0	0	0	0	0	0	0	0	0	0	0	0
54c9ea907b5a8bb8704f772cd80e3230	0	0	0	0	0	0	0	0	0	0	0	0	0	0	0	0	0	0	0	0	0	0	0	0	0	0	0	0	0	0	0	0	0	0	0	0	0	0	0	0	0	0	0	0	0	0	0	0	0
a0bb97c26ec17aaa84a181a58db732f9	0	0	0	0	0	0	0	0	0	0	0	0	0	0	0	0	0	0	0	0	0	0	0	0	0	0	0	0	0	0	0	0	0	0	0	0	0	0	0	0	0	0	0	0	0	0	0	0	0
427f5142ae52662b7db0bdd5689461f0	0	0	0	0	0	0	0	0	0	0	0	0	0	0	0	0	0	0	0	0	0	0	0	0	0	0	0	0	0	0	0	0	0	0	0	0	0	0	0	0	0	0	0	0	0	0	0	0	0
0fb16177e9e42dc311638f9a754d6321	0	0	0	0	0	0	0	0	0	0	0	0	0	0	0	0	0	0	0	0	0	0	0	0	0	0	0	0	0	0	0	0	0	0	0	0	0	0	0	0	0	0	0	0	0	0	0	0	0
bb49eb29c2c5bb5e31e71dfc3917d9b6	0	0	0	0	0	0	0	0	0	0	0	0	0	0	0	0	0	0	0	0	0	0	0	0	0	0	0	0	0	0	0	0	0	0	0	0	0	0	0	0	0	0	0	0	0	0	0	0	0
bd0774f4fe06ace68388f10ba134f7b4	0	0	0	0	0	0	0	0	0	0	0	0	0	0	0	0	0	0	0	0	0	0	0	0	0	0	0	0	0	0	0	0	0	0	0	0	0	0	0	0	0	0	0	0	0	0	0	0	0
b429a96722f023f0db0f51d4578830ee	0	0	0	0	0	0	0	0	0	0	0	0	0	0	0	0	0	0	0	0	0	0	0	7	0	0	0	0	0	0	0	0	0	0	0	0	0	0	0	0	0	0	0	0	0	0	0	0	0
f5ceb166f182db6980d01e17c3453c0e	0	0	0	0	0	0	0	0	0	0	0	0	0	0	0	0	0	0	0	0	0	0	0	0	0	0	0	0	0	0	0	0	0	0	0	0	0	0	3	0	0	0	0	0	0	0	0	0	0
b62f90dd963420296ccee23412deb78e	0	0	0	0	0	0	0	0	0	0	0	0	0	0	0	0	0	0	0	0	0	0	0	0	0	0	0	0	0	0	0	0	0	0	0	0	0	0	0	0	0	0	0	0	0	0	0	0	0
32587006761c1e6bfd51f3fdc5955f96	0	0	0	0	0	0	0	0	0	0	0	0	0	0	0	0	0	0	0	0	0	0	0	0	0	0	0	0	0	0	0	0	0	7	0	0	0	0	0	0	0	0	0	0	0	0	0	0	0
b65e264c5f352a25dc6058f506b63701	0	0	0	0	0	0	0	0	0	0	0	0	0	0	0	0	0	0	0	0	0	0	2	0	0	5	0	0	0	0	0	0	0	0	0	0	0	0	0	0	0	0	0	0	0	0	0	0	0
20b24487a2e0ed7a4767d6586e8b782f	0	0	0	0	0	0	0	0	0	0	0	0	0	0	0	0	0	0	0	0	0	0	0	0	0	0	0	0	0	7	0	0	0	0	0	0	0	0	0	0	0	0	0	0	0	0	0	0	0
c74386a9e60244580530ab07783cd8b3	0	0	0	0	0	0	0	0	0	0	0	0	0	0	0	0	0	0	0	0	0	0	0	0	0	0	0	0	0	0	0	0	0	0	0	0	0	0	0	0	0	0	0	0	0	0	0	0	7
f77d2706fa11bd0591e3907a7b315ade	0	0	0	0	0	0	0	0	0	0	0	0	0	7	0	0	0	0	0	0	0	0	0	0	0	0	0	0	0	0	0	0	0	0	0	0	0	0	0	0	0	0	0	0	0	0	0	0	0
a7efe02f701e48d2b524fbb21bb3040f	0	0	0	0	0	0	0	0	0	0	0	0	0	0	0	0	0	0	0	0	0	0	0	0	0	0	0	0	0	0	0	7	0	0	0	0	0	0	0	0	0	0	0	0	0	0	0	0	0
c5cdcdfecfd4c0cfa4a14d4364889829	0	0	0	0	0	0	0	0	0	0	0	0	0	0	0	0	0	0	0	0	0	0	0	0	0	0	0	0	0	0	0	7	0	0	0	0	0	0	0	0	0	0	0	0	0	0	0	0	0
265d7eb21bb703544ffb45b8bd6ca1b2	0	0	0	0	0	0	0	0	0	0	0	0	0	0	0	0	0	0	0	0	0	0	0	0	0	0	0	0	0	0	0	0	0	0	0	0	0	0	0	0	0	0	0	0	0	0	0	0	0
f19fbf5abaa501734fe13ff158bf1fa4	0	0	0	0	0	0	0	0	0	0	0	0	0	0	0	0	0	0	0	7	0	0	0	0	0	0	0	0	0	0	0	0	0	0	0	0	0	0	0	0	0	0	0	0	0	0	0	0	0
4732b80ad3ca5371a632824743ea3ba0	0	0	0	0	0	0	0	0	0	0	0	0	0	0	0	0	0	0	0	0	0	0	0	0	0	0	0	0	0	0	0	0	0	7	0	0	0	0	0	0	0	0	0	0	0	0	0	0	0
90642a552ac6dce838d4990d87f1498c	0	0	0	0	0	0	0	0	0	0	0	0	0	0	0	0	0	0	0	7	0	0	0	0	0	0	0	0	0	0	0	0	0	0	0	0	0	0	0	0	0	0	0	0	0	0	0	0	0
04d1f385822335d3b88211d9ad51dc14	0	0	0	0	0	0	0	0	0	0	0	0	0	0	0	0	0	0	0	0	0	0	0	0	0	0	0	0	0	0	0	0	0	0	0	0	0	0	0	0	0	0	0	0	0	0	0	0	7
cfabd31dee56e4957f813a6744e90d74	0	0	0	0	0	0	0	0	7	0	0	0	0	0	0	0	0	0	0	0	0	0	0	0	0	0	0	0	0	0	0	0	0	0	0	0	0	0	0	0	0	0	0	0	0	0	0	0	0
23114dfe1c8e66657336af3297207353	0	0	0	0	0	0	0	0	0	0	0	0	0	0	0	0	0	0	0	0	0	0	0	0	0	0	0	0	0	0	0	7	0	0	0	0	0	0	0	0	0	0	0	0	0	0	0	0	0
4cdf8f7702b4667ef847dc85fb5c07af	0	0	0	0	0	0	0	0	0	0	0	0	0	0	0	0	0	0	0	0	0	0	0	0	0	0	0	0	0	0	0	0	0	0	0	0	0	0	0	0	0	0	0	6	0	0	0	0	0
5330265e6e1b810077f0dab378c4c933	0	0	0	0	0	0	0	0	0	0	0	0	0	0	0	0	0	0	0	0	0	0	0	0	0	0	0	0	0	0	0	0	0	0	0	0	0	0	0	0	0	0	0	0	0	0	0	0	0
cc6c708b7d881b15ed215c6275fd8107	0	0	0	0	0	0	0	0	0	0	0	0	0	0	0	0	0	0	0	0	0	0	0	0	0	0	0	0	0	0	0	0	0	0	0	0	0	0	0	0	0	0	0	0	0	0	0	0	0
168aa13bfcfecf085dd853fb1bd1f7a5	0	0	0	0	0	0	0	0	0	0	0	0	0	0	0	0	0	0	0	0	0	0	0	0	0	0	0	0	0	0	0	0	0	0	0	0	0	0	0	0	0	0	0	0	0	0	0	0	0
83606e6353ad11ae0af90af736f22f92	0	0	0	0	0	0	0	0	0	0	0	0	0	0	0	0	0	0	0	0	0	0	0	0	0	0	0	0	0	0	0	0	0	0	0	0	0	0	0	0	0	0	0	0	0	0	0	0	0
b9efbf5c365d3df3748ae7baae02bf4b	0	0	0	0	0	0	0	0	0	0	0	0	0	0	0	0	0	0	0	0	0	0	0	0	0	0	0	0	0	0	0	0	0	0	0	0	0	0	0	0	0	0	0	0	0	0	0	0	0
dcaf95bde0ff84e6614a27fec2340038	0	0	0	0	0	0	0	0	0	0	0	0	0	0	0	0	0	0	0	0	0	0	0	0	0	0	0	0	0	0	0	0	0	0	0	0	0	0	0	0	0	0	0	0	0	0	0	0	0
1ee5d4013a7c976e89cb5001f32a3096	0	0	0	0	0	0	0	0	0	0	0	0	0	0	0	0	0	0	0	0	0	0	0	0	0	0	0	0	0	0	0	0	0	0	0	0	0	0	0	0	0	0	0	0	0	0	0	0	0
a68d08debc190bf4a69320cd53ea6763	0	0	0	0	0	0	0	0	0	0	0	0	0	0	0	0	0	0	0	0	0	0	0	0	0	0	0	0	0	0	0	0	0	0	0	0	0	0	0	0	0	0	0	0	0	0	0	0	0
af66df194303f05309154f12e9809b71	0	0	0	0	0	0	0	0	0	0	0	0	0	0	0	0	0	0	0	0	0	0	0	0	0	0	0	0	0	0	0	0	0	0	0	0	0	0	0	0	0	0	0	0	0	0	0	0	0
825f649ea05352acd257690bd9363ba6	0	0	0	0	0	0	0	0	0	0	0	0	0	0	0	0	0	0	0	0	0	0	0	0	0	0	0	0	0	0	0	0	0	0	0	0	0	0	0	0	0	0	0	0	0	0	0	0	0
304df824cc907ee95ef55e0596484b4d	0	0	0	0	0	0	0	0	0	0	0	0	0	0	0	0	0	0	0	0	0	0	0	0	0	0	0	0	0	0	0	0	0	0	0	0	0	0	0	0	0	0	0	0	0	0	0	0	0
33d7f5f04582593eb98b4fe4bdca41c4	0	0	0	0	0	0	0	0	0	0	0	0	0	0	0	0	0	0	0	0	0	0	0	0	0	0	0	0	0	0	0	0	0	0	0	0	0	0	0	0	0	0	0	0	0	0	0	0	0
1fcdd425843c85704c2a50cadd8c2a03	0	0	0	0	0	0	0	0	0	0	0	0	0	0	0	0	0	0	0	0	0	0	0	0	0	0	0	0	0	0	0	0	0	0	0	0	0	0	0	0	0	0	0	0	0	0	0	0	0
9a629085341ce88cc6558f58930d29b5	0	0	0	0	0	0	0	0	0	0	0	0	0	0	0	0	0	0	0	0	0	0	0	0	0	0	0	0	0	0	0	0	0	0	0	0	0	0	0	0	0	0	0	0	0	0	0	0	0
a6da625bb5f05ff79b242df7819d98df	0	0	0	0	0	0	0	0	0	0	0	0	0	0	0	0	0	0	0	0	0	0	0	0	0	0	0	0	0	0	0	0	0	0	0	0	0	0	0	0	0	0	0	0	0	0	0	0	0
57e1616c8bc5ffd3c37ed9ef935312eb	0	0	0	0	0	0	0	0	0	0	0	0	0	0	0	0	0	0	0	0	0	0	0	0	0	0	0	0	0	0	0	0	0	0	0	0	0	0	0	0	0	0	0	0	0	0	0	0	0
e7609913f93681bfc6a22b7a9ade2f2b	0	0	0	0	0	0	0	0	0	0	0	0	0	0	0	0	0	0	0	0	0	0	0	0	0	0	0	0	0	0	0	0	0	0	0	0	0	0	0	0	0	0	0	3	0	0	0	0	0
04e05f261b17f90dcdca59b6e3a6e5be	0	0	0	0	0	0	0	0	0	0	0	0	0	0	0	0	0	0	0	0	0	0	0	0	0	0	0	0	0	0	0	0	0	0	0	0	0	0	0	0	0	0	0	0	0	0	0	0	0
515cd18179742cdd9b87827bfaae4bcb	0	0	0	0	0	0	0	0	0	0	0	0	0	0	0	0	0	0	0	0	0	0	0	0	0	0	0	0	0	0	0	0	0	0	0	0	0	0	0	0	0	0	0	0	0	0	0	0	0
ec3567a4d47db68210fb228e441ed1d7	0	0	0	0	0	0	0	0	0	0	0	0	0	0	0	0	0	0	0	0	0	0	0	0	0	0	0	0	0	0	0	0	0	0	0	0	0	0	0	0	0	0	0	0	0	0	0	0	0
f7dcb1641064ef8582b9148bd34e2af5	0	0	0	0	0	0	0	0	0	0	0	0	0	0	0	0	0	0	0	0	0	0	0	0	0	0	0	0	0	0	0	0	0	0	0	0	0	0	0	0	0	0	0	0	0	0	0	0	0
17c20016469294a4fea062eb2d8e60b2	0	0	0	0	0	0	0	0	0	0	0	0	0	0	0	0	0	0	0	0	0	0	0	0	0	0	0	0	0	0	0	0	0	0	0	0	0	0	0	0	0	0	0	0	0	0	0	0	0
32bb012b1fff2a3e511773d60f9498be	0	0	0	0	0	0	0	0	0	0	0	0	0	0	0	0	0	0	0	0	0	0	0	0	0	0	0	0	0	0	0	0	0	0	0	0	0	0	0	0	0	0	0	0	0	0	0	0	0
3ca8c3b7b1062dffd592f4ef4ea51cd6	0	0	0	0	0	0	0	0	0	0	0	0	0	0	0	0	0	0	0	0	0	0	0	0	0	0	0	0	0	0	0	0	0	0	0	0	0	0	0	0	0	0	0	0	0	0	0	0	0
30791b12e13044afaa19f45adfc59fc7	0	0	0	0	0	0	0	0	0	0	0	0	0	0	0	0	0	0	0	0	0	0	0	0	0	0	0	0	0	0	0	0	6	0	0	0	0	0	0	0	0	0	0	0	0	0	0	0	0
7f03a0d58c17b1e7129f4a17c6c7e039	0	0	0	0	0	0	0	0	0	0	0	0	0	0	0	0	0	0	0	0	0	0	0	0	0	0	0	0	0	0	0	0	0	0	0	0	0	0	0	0	0	0	0	0	0	0	0	0	0
537c8ecd4f9c9f567efe78972ee4dc78	0	0	0	0	0	0	0	0	0	0	0	0	0	0	0	0	0	0	0	0	0	0	0	0	0	0	0	0	0	0	0	0	0	0	0	0	0	0	0	0	0	0	0	0	0	0	0	0	0
e8dca24c0c6ec8c80929f0fa5e006d6d	0	0	0	0	0	0	0	0	0	0	0	0	0	0	0	0	0	0	0	0	0	0	0	0	0	0	0	0	0	0	0	0	0	0	0	0	0	0	0	0	0	0	0	0	0	0	0	0	0
c708584ecad298e6829f458ffe7b755a	0	0	0	0	0	0	0	0	0	0	0	0	0	0	0	0	0	0	0	0	0	0	0	0	0	0	0	0	0	0	0	0	0	0	0	0	0	0	0	0	0	0	0	0	0	0	0	0	0
16825a5ce592480962d3f32c668792eb	0	0	0	0	0	0	0	0	0	0	0	0	0	0	0	0	0	0	0	0	0	0	0	0	0	0	0	0	0	0	0	0	0	0	0	0	6	0	0	0	0	0	0	0	0	0	0	0	0
c46df56caec2c6ba1af7e03b9d4daff5	0	0	0	0	0	0	0	0	0	0	0	0	0	0	0	0	0	0	0	0	0	0	0	0	0	0	0	0	0	0	0	0	0	0	0	0	0	0	0	0	0	0	0	0	0	0	0	0	0
ef0f144147fe48867dd203dab1bf9af6	0	0	0	0	0	0	0	0	0	0	0	0	0	0	0	0	0	0	0	0	0	0	0	0	0	0	0	0	0	0	0	0	0	0	0	0	0	0	0	0	0	0	0	0	0	0	0	0	0
eee04e7d37e455cd7eabb7b8ba70b1f6	0	0	0	0	0	0	0	0	0	0	0	0	0	0	0	0	0	0	0	0	0	0	0	0	0	0	0	0	0	0	0	0	0	0	0	0	0	0	0	0	0	0	0	0	0	0	0	0	0
5f2efddf432b9602a80b8efd8a59724e	0	0	0	0	0	0	0	0	0	0	0	0	0	0	0	0	0	0	0	0	0	0	0	0	0	0	0	0	0	0	0	0	0	0	0	0	0	0	0	0	0	0	0	0	0	0	0	0	0
15b511ff83cc8097154556e6f2f5068e	0	0	0	0	0	0	0	0	0	0	0	0	0	0	0	0	0	0	0	0	0	0	0	0	0	0	0	0	0	0	0	0	0	0	0	0	0	0	0	0	0	0	0	0	0	0	0	0	0
3a4d8578faefcb5458f49a16872b1997	0	0	0	0	6	0	0	0	0	0	0	0	0	0	0	0	0	0	0	0	0	0	0	0	0	0	0	0	0	0	0	0	0	0	0	0	0	0	0	0	0	0	0	0	0	0	0	0	0
990c79faea015487b713c967f7cdea0d	0	0	0	0	0	6	0	0	0	0	0	0	0	0	0	0	0	0	0	0	0	0	0	0	0	0	0	0	0	0	0	0	0	0	0	0	0	0	0	0	0	0	0	0	0	0	0	0	0
e42dc4ca390763feae67669880ba3440	0	0	0	0	0	6	0	0	0	0	0	0	0	0	0	0	0	0	0	0	0	0	0	0	0	0	0	0	0	0	0	0	0	0	0	0	0	0	0	0	0	0	0	0	0	0	0	0	0
561ae307c2fff12fe5b6f713cb8c2356	0	0	0	0	0	0	0	0	0	0	0	0	0	0	3	0	0	0	0	0	0	0	0	0	0	3	0	0	0	0	0	0	0	0	0	0	0	0	0	0	0	0	0	0	0	0	0	0	0
eb3f83feb57969e400158e293b102ea8	0	0	0	0	0	0	0	0	0	0	0	0	0	0	0	0	0	0	0	0	0	0	0	0	0	0	0	0	0	0	0	6	0	0	0	0	0	0	0	0	0	0	0	0	0	0	0	0	0
7e792e496837f5967b8b70c92b0b15e5	0	0	0	0	0	0	0	0	0	0	0	0	0	0	0	0	0	0	0	0	0	0	0	0	0	0	0	0	0	0	0	0	0	0	6	0	0	0	0	0	0	0	0	0	0	0	0	0	0
e4ee7d2df8a452127498739f12338973	0	0	0	0	0	0	0	0	0	0	0	0	0	0	0	0	0	0	0	0	0	0	0	0	0	0	0	0	0	0	0	0	0	0	0	0	0	0	0	0	0	0	6	0	0	0	0	0	0
0b155fdbc1795af2913ea541111f2e55	0	0	0	0	0	6	0	0	0	0	0	0	0	0	0	0	0	0	0	0	0	0	0	0	0	0	0	0	0	0	0	0	0	0	0	0	0	0	0	0	0	0	0	0	0	0	0	0	0
f9ddcf23ee14e60dea61c1a54d4256b2	0	0	0	0	0	0	0	0	0	0	0	0	0	0	0	0	0	0	0	0	0	0	0	0	0	0	0	0	0	0	0	0	0	0	0	0	0	0	0	0	0	0	0	0	0	6	0	0	0
b3c8dc42c9c410acce0a9d2cebb0e8ac	0	0	0	0	0	0	0	0	0	0	0	0	0	0	0	0	0	0	0	0	0	0	0	0	0	0	0	0	0	0	0	0	0	0	0	0	0	0	0	0	0	0	0	0	0	0	0	0	0
077b01a104d9c547e39d230876aa53d3	0	0	0	0	0	0	0	0	0	0	0	0	0	0	0	0	0	0	0	0	0	0	0	0	0	0	0	0	0	0	0	0	0	0	0	0	0	0	0	0	0	0	0	0	0	0	0	0	0
21b62e3122e88121d733032b5a9ffd80	0	0	0	0	0	0	0	0	0	0	0	0	0	0	0	0	0	0	0	6	0	0	0	0	0	0	0	0	0	0	0	0	0	0	0	0	0	0	0	0	0	0	0	0	0	0	0	0	0
1bf17ea7f1f20f95ae630b4f89b69d56	0	0	0	0	0	0	0	0	0	0	0	6	0	0	0	0	0	0	0	0	0	0	0	0	0	0	0	0	0	0	0	0	0	0	0	0	0	0	0	0	0	0	0	0	0	0	0	0	0
9b0ed28bf3e200917a69e12f35cf7642	0	0	0	0	0	0	0	0	0	0	0	0	0	0	0	0	0	0	0	0	0	0	0	0	0	0	0	0	0	0	0	0	0	0	0	0	0	0	0	0	0	0	0	0	6	0	0	0	0
3e05303a103d099ab9ffb6f8555caae2	0	0	6	0	0	0	0	0	0	0	0	0	0	0	0	0	0	0	0	0	0	0	0	0	0	0	0	0	0	0	0	0	0	0	0	0	0	0	0	0	0	0	0	0	0	0	0	0	0
ff52e84a0a37207f1673d1899604c489	0	0	0	0	0	0	0	0	6	0	0	0	0	0	0	0	0	0	0	0	0	0	0	0	0	0	0	0	0	0	0	0	0	0	0	0	0	0	0	0	0	0	0	0	0	0	0	0	0
bd571616efe717899c44a473be6c4db6	0	0	0	0	0	0	0	0	0	0	0	0	0	0	0	0	0	0	0	6	0	0	0	0	0	0	0	0	0	0	0	0	0	0	0	0	0	0	0	0	0	0	0	0	0	0	0	0	0
3271e3bf65702052bb1e0c511e0ccade	0	0	0	5	0	0	0	0	0	0	0	0	0	0	0	0	0	0	0	0	0	0	0	0	0	0	0	0	0	0	0	0	0	0	0	0	0	0	0	0	0	0	0	0	0	0	0	0	0
f3146be84d0594a7485cf129963c67aa	0	0	0	5	0	0	0	0	0	0	0	0	0	0	0	0	0	0	0	0	0	0	0	0	0	0	0	0	0	0	0	0	0	0	0	0	0	0	0	0	0	0	0	0	0	0	0	0	0
5fb7c66aa9482f28e0da3b4498c0eb9c	0	0	0	0	0	0	0	0	0	0	0	0	0	0	0	0	0	0	0	0	0	0	0	0	0	0	5	0	0	0	0	0	0	0	0	0	0	0	0	0	0	0	0	0	0	0	0	0	0
d2d146e4de8d4057ff4e2c8de6a7b983	0	0	0	0	0	0	0	0	0	0	0	0	0	0	0	5	0	0	0	0	0	0	0	0	0	0	0	0	0	0	0	0	0	0	0	0	0	0	0	0	0	0	0	0	0	0	0	0	0
03016cc4f12f9477cb5c5499f216285f	0	0	0	0	0	0	0	0	0	0	0	0	0	0	0	0	0	0	0	0	0	0	0	0	0	0	0	0	0	0	0	0	0	0	0	0	0	0	0	0	0	0	0	0	0	0	0	0	0
b0b4b14391cdf1b21ac9f3828197a759	0	0	0	0	0	0	0	0	0	0	0	0	0	0	0	0	0	0	0	0	0	0	0	0	0	0	0	0	0	0	0	0	0	0	0	0	0	0	0	0	0	0	0	0	0	0	0	0	0
608bda7d833a0043d47f2cfb749d49e6	0	0	0	0	0	0	0	0	0	0	0	0	0	0	0	0	0	0	0	0	0	0	0	0	0	0	0	0	0	0	0	0	0	0	0	0	0	0	0	0	0	0	0	0	0	0	0	0	0
387a28d93203b800d647decb04e164db	0	0	0	0	0	0	0	0	0	0	0	0	0	0	0	0	0	0	0	0	0	0	0	0	0	0	0	0	0	0	0	0	0	0	0	0	0	0	0	0	0	0	0	0	0	0	0	0	0
17f9f914ee78188d6bdf77a9f1b14213	0	0	0	0	0	0	0	0	0	0	0	0	0	0	0	0	0	0	0	0	0	0	0	0	0	0	0	0	0	0	0	0	0	0	0	0	0	0	0	0	0	0	0	0	0	0	0	0	0
1940e57027e4ae745bb4c1f7b0e2f273	0	0	0	0	0	0	0	0	0	0	0	0	0	0	0	0	0	0	0	0	0	0	0	0	0	0	0	0	0	0	0	0	0	0	0	0	0	0	0	0	0	0	0	0	0	0	0	0	0
de6f574f9501679f0005be525083a37d	0	0	0	0	0	0	0	0	0	0	0	0	0	0	0	0	0	0	0	0	0	0	0	0	0	0	0	0	0	0	0	0	0	0	0	0	0	0	0	0	0	0	0	0	0	0	0	0	0
8577b83814c18571d6ccb9805facf8c1	0	0	0	0	0	0	0	0	0	0	0	0	0	0	0	0	0	0	0	0	0	0	0	0	0	0	0	0	0	0	0	0	0	0	0	0	0	0	0	0	0	0	0	0	0	0	0	0	0
6cae12fd7f088bbc584021515c2f0dcd	0	0	0	0	0	0	0	0	0	0	0	0	0	0	0	0	0	0	0	0	0	0	0	0	0	0	0	0	0	0	0	0	0	0	0	0	0	0	0	0	0	0	0	0	0	0	0	0	0
cfbc3d761365d3c0ce0774f047291048	0	0	0	0	0	0	0	0	0	0	0	0	0	0	0	0	0	0	0	0	0	0	0	0	0	0	0	0	0	0	0	0	0	0	0	0	0	0	0	0	0	0	0	0	0	0	0	0	0
1a93bc036a2484e8cbc8b107dbbb58a6	0	0	0	0	0	0	0	0	0	0	0	0	0	0	0	0	0	0	0	0	0	0	0	0	0	0	0	0	0	0	0	0	0	0	0	0	0	0	0	0	0	0	0	0	0	0	0	0	0
8d2a29d23de2d1b6cada06bf85915274	0	0	0	0	0	0	0	0	0	0	0	0	0	0	0	0	0	0	0	0	0	0	0	0	0	0	0	0	0	0	0	0	0	0	0	0	0	0	0	0	0	0	0	0	0	0	0	0	0
892d1aa94ca1a832df97b41dd84b1582	0	0	0	0	0	0	0	0	0	0	0	0	0	0	0	0	0	0	0	0	0	0	0	0	0	0	0	0	0	0	0	0	0	0	0	0	0	0	0	0	0	0	0	0	0	0	0	0	0
480c5deeadb3b4cd278fb1d4ec6a3711	0	0	0	0	0	0	0	0	0	0	0	0	0	0	0	0	0	0	0	0	0	0	0	0	0	0	0	0	0	0	0	0	0	0	0	0	0	0	0	0	0	0	0	0	0	0	0	0	0
ff6cc76c5cc6c2cd799dba7bed60a73e	0	0	0	0	0	0	0	0	0	0	0	0	0	0	0	0	0	0	0	0	0	0	0	0	0	0	0	0	0	0	0	0	0	0	0	0	0	0	0	0	0	0	0	0	0	0	0	0	0
10a86d8ec01825ba9d76513b074043b7	0	0	0	0	0	0	0	0	0	0	0	0	0	0	0	0	0	0	0	0	0	0	0	0	0	0	0	0	0	0	0	0	0	0	0	0	0	0	0	0	0	0	0	0	0	0	0	0	0
37a2d4dd5cee0c80ba301f34025704c1	0	0	0	0	0	0	0	0	0	0	0	0	0	0	0	0	0	0	0	0	0	0	0	0	0	0	0	0	0	0	0	0	0	0	0	0	0	0	0	0	0	0	0	0	0	0	0	0	0
af0862fedc78a81602310167283a62eb	0	0	0	0	0	0	0	0	0	0	0	0	0	0	0	0	0	0	0	0	0	0	0	0	0	0	0	0	0	0	0	0	0	0	0	0	0	0	0	0	0	0	0	0	0	0	0	0	0
af7c623da524271953be18155596273a	0	0	0	0	0	0	0	0	0	0	0	0	0	0	0	0	0	0	0	0	0	0	0	0	0	0	0	0	0	0	0	0	0	0	0	0	0	0	0	0	0	0	0	0	0	0	0	0	0
d0b6696b43b31f40a9454a21c3e35369	0	0	0	0	0	0	0	0	0	0	0	0	0	0	0	0	0	0	0	0	0	0	0	0	0	0	0	0	0	0	0	0	0	0	0	0	0	0	0	0	0	0	0	0	0	0	0	0	0
e46b9a369e4d48ce310a6ed4f956222d	0	0	0	0	0	0	0	0	0	0	0	0	0	0	0	0	0	0	0	0	0	0	0	0	0	0	0	0	0	0	0	0	0	0	0	0	0	0	0	0	0	0	0	0	0	0	0	0	0
b45bba3b48fbab2e2493eb71034d8f83	0	0	0	0	0	0	0	0	0	0	0	0	0	0	0	0	0	0	0	0	0	0	0	0	0	0	0	0	0	0	0	0	0	0	0	0	0	0	0	0	0	0	0	0	0	0	0	0	0
b5739052dba7f0c58ccd98a4a4ec68ab	0	0	0	0	0	0	0	0	0	0	0	0	0	0	0	0	0	0	0	0	0	0	0	0	0	0	0	0	0	0	0	0	0	0	0	0	0	0	0	0	0	0	0	0	0	0	0	0	0
2a9860c41ddae2b351c1d0fa64e6c5bc	0	0	0	0	0	0	0	0	0	0	0	0	0	0	0	0	0	0	0	0	0	0	0	0	0	0	0	0	0	0	0	0	0	0	0	0	0	0	0	0	0	0	0	0	0	0	0	0	0
c3d1b4a403d1643798dde55908180bd1	0	0	0	0	0	0	0	0	0	0	0	0	0	0	0	0	0	0	0	0	0	0	0	0	0	0	0	0	0	0	0	0	0	0	0	0	0	0	0	0	0	0	0	0	0	0	0	0	0
0a79afecd2b025ae49fff114a01532a4	0	0	0	0	0	0	0	0	0	0	0	0	0	0	0	0	0	0	0	0	0	0	0	0	0	0	0	0	0	0	0	0	0	0	0	0	0	0	0	0	0	0	0	0	0	0	0	0	0
bb05f126fa30a0d59ab4bcab08838516	0	0	0	0	0	0	0	0	0	0	0	0	0	0	0	0	0	0	0	0	0	0	0	0	0	0	0	0	0	0	0	0	0	0	0	0	0	0	0	0	0	0	0	0	0	0	0	0	0
1817401f5b4ec0211f8ddd62259c21fe	0	0	0	0	0	0	0	0	0	0	0	0	0	0	0	0	0	0	0	0	0	0	0	0	0	0	0	0	0	0	0	0	0	0	0	0	0	0	0	0	0	0	0	0	0	0	0	0	0
040a79fc36d5988dcfca8e546cdfd86a	0	0	0	0	0	0	0	0	0	0	0	0	0	0	0	0	0	0	0	0	0	0	0	0	0	0	0	0	0	0	0	0	0	0	0	0	0	0	0	0	0	0	0	0	0	0	0	0	0
874c8d70e298878b41ec51793b650230	0	0	0	0	0	0	0	0	0	0	0	0	0	0	0	0	0	0	0	0	0	0	0	0	0	0	0	0	0	0	0	0	0	0	0	0	0	0	0	0	0	0	0	0	0	0	0	0	0
5ec3cb0c06d7e8b80939372bb863856f	0	0	0	0	0	0	0	0	0	0	0	0	0	0	0	0	0	0	0	0	0	0	0	0	0	0	0	0	0	0	0	0	0	0	0	0	0	0	0	0	0	0	0	0	0	0	0	0	0
e90e85d4d85ef1e7b4f4f4a39f1af7fe	0	0	0	0	0	0	0	0	0	0	0	0	0	0	0	0	0	0	0	0	0	0	0	0	0	0	0	0	0	0	0	0	0	0	0	0	0	0	0	0	0	0	0	0	0	0	0	0	0
f41a19256ad96d9eefcd0109c8bc3be0	0	0	0	0	0	0	0	0	0	0	0	0	0	0	0	0	0	0	0	0	0	0	0	0	0	0	0	0	0	0	0	0	0	0	0	0	0	0	0	0	0	0	0	0	0	0	0	0	0
71fc1a77a4f727e2beea9f4b62a48fba	0	0	0	0	0	0	0	0	0	0	0	0	0	0	0	0	0	0	0	0	0	0	0	0	0	0	0	0	0	0	0	0	0	0	0	0	0	0	0	0	0	0	0	0	0	0	0	0	0
c50c5370199ed4826e67fdd3d847d5d5	0	0	0	0	0	0	0	0	0	0	0	0	0	0	0	0	0	0	0	0	0	0	0	0	0	0	0	0	0	0	0	0	0	0	0	0	0	0	0	0	0	0	0	0	0	0	0	0	0
7f569e4bb7e07178d52af0274ffc8323	0	0	0	0	0	0	0	0	0	0	0	0	0	0	0	0	0	0	0	0	0	0	0	0	0	0	0	0	0	0	0	0	0	0	0	0	0	0	0	0	0	0	0	0	0	0	0	0	0
502fb9ac9bd16902aa4f587829d20b37	0	0	0	0	0	0	0	0	0	0	0	0	0	0	0	0	0	0	0	0	0	0	0	0	0	0	0	0	0	0	0	0	5	0	0	0	0	0	0	0	0	0	0	0	0	0	0	0	0
1049091653e2a583760b982bdfa0d417	0	0	0	0	0	0	0	0	0	0	0	0	0	0	0	0	0	0	0	0	0	0	0	0	0	0	0	0	0	0	0	0	0	0	0	0	0	0	0	0	0	0	5	0	0	0	0	0	0
4c99f46e8b979aea065edd44f36e1784	0	0	0	0	0	0	0	0	0	0	0	0	0	0	0	0	0	0	0	0	0	0	0	0	0	0	0	0	0	0	0	0	0	0	0	0	0	0	0	0	0	0	0	0	0	0	0	0	0
fee7a73717c17c36ceae60f67d71aea2	0	0	0	0	0	0	0	0	0	0	0	0	0	0	0	0	0	0	0	0	0	0	0	0	0	0	0	0	0	0	0	0	0	0	5	0	0	0	0	0	0	0	0	0	0	0	0	0	0
b1ca3ba8c5612842d4f3e47b56d565d3	0	0	0	0	0	0	0	0	0	0	0	0	0	0	0	0	0	0	0	0	0	0	0	0	0	0	0	0	0	0	0	0	0	0	0	0	0	0	0	0	0	0	0	0	0	0	5	0	0
72fabd73222926934894533d2a2f9ef3	0	0	0	0	0	0	0	0	0	0	0	0	0	0	0	0	0	0	0	0	0	0	0	0	0	0	0	0	0	0	0	0	0	0	0	0	0	0	0	0	0	0	0	0	0	0	0	0	0
394b291cc812f852c254f6ea1c0ba286	0	0	0	0	0	0	0	0	0	0	0	0	0	0	0	0	0	0	0	0	0	0	0	0	0	0	0	0	0	0	0	0	0	0	0	0	0	0	0	0	0	0	0	0	0	0	0	0	0
1c73e05a0b56802759c4324d7aaa3b99	0	0	0	0	0	0	0	0	0	0	0	0	0	0	0	0	0	0	0	0	0	0	0	0	0	0	0	0	0	0	0	0	0	0	0	0	0	0	0	0	0	0	0	0	0	0	0	0	0
8ac22164a41afd40e7df98a82ccf7c49	0	0	0	0	0	0	0	0	0	0	0	0	0	0	0	0	0	0	0	0	0	0	0	0	0	0	0	0	0	0	0	5	0	0	0	0	0	0	0	0	0	0	0	0	0	0	0	0	0
d92426475254f760ea54063f70749a39	0	0	0	0	0	0	0	0	0	0	0	0	0	0	0	0	0	0	0	0	0	0	0	0	0	0	0	0	0	0	0	0	0	0	5	0	0	0	0	0	0	0	0	0	0	0	0	0	0
7c8019a7e0f9a9a320767deaeef5211c	0	0	0	0	0	0	0	0	0	0	0	0	0	0	0	0	0	0	0	0	0	0	0	0	0	0	0	0	0	0	0	0	0	0	0	5	0	0	0	0	0	0	0	0	0	0	0	0	0
5f01ca46eed3730aefa8de34c3ff0479	0	0	0	0	0	0	0	0	0	0	0	0	0	0	0	0	0	0	0	0	0	0	0	0	0	0	0	0	0	0	0	0	0	0	0	0	0	0	0	0	0	0	0	0	0	0	0	0	0
79d459c4d228b2e3b96f06d633f0c332	0	0	0	0	5	0	0	0	0	0	0	0	0	0	0	0	0	0	0	0	0	0	0	0	0	0	0	0	0	0	0	0	0	0	0	0	0	0	0	0	0	0	0	0	0	0	0	0	0
554d6c44e777308d40eb3971dd0a5aea	0	0	0	0	0	0	0	0	0	0	0	0	0	0	0	0	4	0	0	0	0	0	0	0	0	0	0	0	0	0	0	0	0	0	0	0	0	0	0	0	0	0	0	0	1	0	0	0	0
c761fd4d35d8dd4494a12981d5a2bc29	0	0	0	0	0	0	0	0	0	0	0	0	0	0	0	0	0	0	0	0	0	0	0	0	0	0	0	0	0	0	0	0	0	0	0	0	0	0	0	0	0	0	0	0	0	0	5	0	0
89f45697535335468ecb71324e24335a	0	0	0	0	0	0	0	0	0	0	0	0	0	0	0	0	0	0	0	0	0	0	0	0	0	0	0	0	0	0	0	0	0	0	0	0	0	0	0	0	0	0	0	0	0	0	0	0	0
c32d1d46ce5487315f213bff3d7df4f9	0	0	0	0	0	0	0	0	0	0	0	0	0	0	0	0	0	0	0	0	0	0	0	0	0	0	0	0	0	0	0	0	0	0	0	0	0	0	0	0	0	0	0	0	0	0	0	0	0
25eaee0b0bc60ffcb47de898132a75c9	0	0	0	0	0	0	0	0	0	0	0	0	0	5	0	0	0	0	0	0	0	0	0	0	0	0	0	0	0	0	0	0	0	0	0	0	0	0	0	0	0	0	0	0	0	0	0	0	0
7786ba5e348ab5474426e4ef11178d4a	0	0	0	0	0	0	0	0	0	0	0	0	0	0	0	0	0	0	0	0	0	0	0	0	0	0	0	0	0	0	0	0	0	0	0	0	0	0	0	0	0	0	5	0	0	0	0	0	0
7ea271176528bf8a6b33f6d545502780	0	0	0	0	0	0	0	0	0	0	0	0	0	0	0	0	0	0	0	0	0	0	0	0	0	0	0	0	0	0	0	0	0	0	0	0	0	0	0	0	0	0	0	0	0	0	0	0	0
d6602bd168c5ba4e456809f6909ec952	0	0	0	0	0	0	0	0	0	0	5	0	0	0	0	0	0	0	0	0	0	0	0	0	0	0	0	0	0	0	0	0	0	0	0	0	0	0	0	0	0	0	0	0	0	0	0	0	0
79e73bcdb41e6f242297816f79b07324	0	0	0	0	0	0	0	0	0	0	0	0	5	0	0	0	0	0	0	0	0	0	0	0	0	0	0	0	0	0	0	0	0	0	0	0	0	0	0	0	0	0	0	0	0	0	0	0	0
25b02b0c31ebdee31f00bfb4afc76316	0	0	0	0	0	0	0	0	0	0	0	0	0	5	0	0	0	0	0	0	0	0	0	0	0	0	0	0	0	0	0	0	0	0	0	0	0	0	0	0	0	0	0	0	0	0	0	0	0
af41af143d3ca52d24f61c809f690cdf	0	0	0	0	0	0	0	0	0	0	0	0	0	0	0	0	0	0	0	0	0	0	0	0	0	0	0	5	0	0	0	0	0	0	0	0	0	0	0	0	0	0	0	0	0	0	0	0	0
5f0afaf36610e0d0b994f610f87959aa	0	0	0	0	0	0	0	4	0	0	0	0	0	0	0	0	0	0	0	0	0	0	0	0	0	0	0	0	0	0	0	0	0	0	0	0	0	0	0	0	0	0	0	0	0	0	0	0	0
5eacaea07af4799325b59e94bb15255e	0	0	0	0	0	0	0	0	0	0	0	0	0	0	0	0	0	0	0	0	0	0	0	0	0	0	0	0	0	0	0	0	0	0	0	0	0	0	0	0	0	0	0	0	0	0	0	0	0
7ac8471b0b7280edac576350112a23d3	0	0	0	0	0	0	0	0	0	0	0	0	0	0	0	0	0	0	0	0	0	0	0	0	0	0	0	0	0	0	0	0	0	0	0	0	0	0	0	0	0	0	0	0	0	0	0	0	0
58738b7c9e86d0e83a8c3f33c6778e93	0	0	0	0	0	0	0	0	0	0	0	0	0	0	0	0	0	0	0	0	0	0	0	0	0	0	0	0	0	0	0	0	0	0	0	0	0	0	0	0	0	0	0	0	0	0	0	0	0
30e1d38f803751984fa4fe70d5af10ee	0	0	0	0	0	0	0	0	0	0	0	0	0	0	0	0	0	0	0	0	0	0	0	0	0	0	0	0	0	0	0	0	0	0	0	0	0	0	0	0	0	0	0	0	0	0	0	0	0
be0421aac8d9bd55b97afa9c8e98014c	0	0	0	0	0	0	0	0	0	0	0	0	0	0	0	0	0	0	0	0	0	0	0	0	0	0	0	0	0	0	0	0	0	0	0	0	0	0	0	0	0	0	0	0	0	0	0	0	0
dfd2aa2c06d70f0b7901d09bcd452d94	0	0	0	0	0	0	0	0	0	0	0	0	0	0	0	0	0	0	0	0	0	0	0	0	0	0	0	0	0	0	0	0	0	0	0	0	0	0	0	0	0	0	0	0	0	0	0	0	0
df84fc8bb4693ad5e425dd42a2e8ee08	0	0	0	0	0	0	0	0	0	0	0	0	0	0	0	0	0	0	0	0	0	0	0	0	0	0	0	0	0	0	0	0	0	0	0	0	0	0	0	0	0	0	0	0	0	0	0	0	0
00de25d904b6880dd324da7dca071078	0	0	0	0	0	0	0	0	0	0	0	0	0	0	0	0	0	0	0	0	0	0	0	0	0	0	0	0	0	0	0	0	0	0	0	0	0	0	0	0	0	0	0	0	0	0	0	0	0
088cc7bcb22319e5591107315a93d35d	0	0	0	0	0	0	0	0	0	0	0	0	0	0	0	0	0	0	0	0	0	0	0	0	0	0	0	0	0	0	0	0	0	0	0	0	0	0	0	0	0	0	0	0	0	0	0	0	0
8b527e6489e966c9406442f812a3923b	0	0	0	0	0	0	0	0	0	0	0	0	0	0	0	0	0	0	0	0	0	0	0	0	0	0	0	0	0	0	0	0	0	0	0	0	0	0	0	0	0	0	0	0	0	0	0	0	0
33dd46661a6867a5e6deb0735fcdacaa	0	0	0	0	0	0	0	0	0	0	0	0	0	0	0	0	0	0	0	0	0	0	0	0	0	0	0	0	0	0	0	0	0	0	0	0	0	0	0	0	0	0	0	0	0	0	0	0	0
e44265a7c0d4adcd668a6dade4d79523	0	0	0	0	0	0	0	0	0	0	0	0	0	0	0	0	0	0	0	0	0	0	0	0	0	0	0	0	0	0	0	0	0	0	0	0	0	0	0	0	0	0	0	0	0	0	0	0	0
a5c36f150a322d5a4bba0e48936c4906	0	0	0	0	0	0	0	0	0	0	0	0	0	0	0	0	0	0	0	0	0	0	0	0	0	0	0	0	0	0	0	0	0	0	0	0	0	0	0	0	0	0	0	0	0	0	0	0	0
acdbd3e6aa744cf6edfcdf59ffb73451	0	0	0	0	0	0	0	0	0	0	0	0	0	0	0	0	0	0	0	0	0	0	0	0	0	0	0	0	0	0	0	0	0	0	0	0	0	0	0	0	0	0	0	0	0	0	0	0	0
83c704f8e08da57e72393a279d023469	0	0	0	0	0	0	0	0	0	0	0	0	0	0	0	0	0	0	0	0	0	0	0	0	0	0	0	0	0	0	0	0	0	0	0	0	0	0	0	0	0	0	0	0	0	0	0	0	0
9001351b974329cf47a066d06f9717f2	0	0	0	0	0	0	0	0	0	0	0	0	0	0	0	0	0	0	0	0	0	0	0	0	0	0	0	0	0	0	0	0	0	0	0	0	0	0	0	0	0	0	0	0	0	0	0	0	0
d9795989ae8afd9c014fddb8987a6ae0	0	0	0	4	0	0	0	0	0	0	0	0	0	0	0	0	0	0	0	0	0	0	0	0	0	0	0	0	0	0	0	0	0	0	0	0	0	0	0	0	0	0	0	0	0	0	0	0	0
9e6edaac5fdb1e05ceb7d852c3ba72a9	0	0	0	0	0	0	0	0	0	0	0	0	0	0	0	0	0	0	0	0	0	0	0	0	0	0	0	0	0	0	0	0	0	0	0	0	0	0	0	0	0	0	0	0	0	0	0	0	0
45b3dd6c32cbc5261fb4c2ec4efb7a67	0	0	0	0	0	0	0	0	0	0	0	0	0	0	0	0	0	0	0	0	0	0	0	0	0	0	0	0	0	0	0	0	0	0	0	0	0	0	0	0	0	0	0	0	0	0	0	0	0
5497318e515a8c328a68f95975d9c7d4	0	0	0	0	0	0	0	0	0	0	0	0	0	0	0	0	0	0	0	0	0	0	0	0	0	0	0	0	0	0	0	0	0	0	0	0	0	0	0	0	0	0	0	0	0	0	0	0	0
fcd98eb8f545f6eb8fc115be9f430153	0	0	0	0	0	0	0	0	0	0	0	0	0	0	0	0	0	0	0	0	0	0	0	0	0	0	0	0	0	0	0	0	0	0	0	0	0	0	0	0	0	0	0	0	0	0	0	0	0
b99393f7156fd1408258652ce5858e85	0	0	0	0	0	0	0	0	0	0	0	0	0	0	0	0	0	0	0	0	0	0	0	0	0	0	0	0	0	0	0	0	0	0	0	0	0	0	0	0	0	0	0	0	0	0	0	0	0
f2716286078d84dcc496028e93b5a889	0	0	0	0	0	0	0	0	0	0	0	0	0	0	0	0	0	0	0	0	0	0	0	0	0	0	0	0	0	0	0	0	0	0	0	0	0	0	0	0	0	0	0	0	0	0	0	0	0
83cb8743a0a749cec04490a5e889f3ac	0	0	0	4	0	0	0	0	0	0	0	0	0	0	0	0	0	0	0	0	0	0	0	0	0	0	0	0	0	0	0	0	0	0	0	0	0	0	0	0	0	0	0	0	0	0	0	0	0
71dfc976b26c63a93feba6321f8c9c8f	0	0	0	0	0	0	0	0	0	4	0	0	0	0	0	0	0	0	0	0	0	0	0	0	0	0	0	0	0	0	0	0	0	0	0	0	0	0	0	0	0	0	0	0	0	0	0	0	0
29ef5e50bc14bd03bf232d580a278322	0	0	0	0	0	0	0	0	0	0	0	0	0	0	0	0	0	0	0	0	0	0	0	0	0	0	0	0	0	0	0	0	0	0	0	0	0	0	0	0	0	0	0	0	0	0	0	0	0
ec1cd8d87cd95cce821555a9d1d76b03	0	0	0	0	0	0	0	0	0	0	0	0	0	0	0	0	0	0	0	0	0	0	0	0	0	0	0	0	0	0	0	0	0	0	0	0	0	0	0	0	0	0	0	0	0	0	0	0	0
0e5a17c8088ea94ce05f3f9f4f1b38d5	0	0	0	0	0	0	0	0	0	0	0	0	0	0	0	0	0	0	0	0	0	0	0	0	0	0	0	0	0	0	0	0	0	0	0	0	0	0	0	0	0	0	0	0	0	0	0	0	0
4c982cc69cbee34c0b4089969fe8908a	0	0	0	0	0	0	0	0	0	0	0	0	0	0	0	0	0	0	0	0	0	0	0	0	0	0	0	0	0	0	0	0	0	0	0	0	0	0	0	0	0	0	0	0	0	0	0	0	0
81bcbe7ac554ea330a666ee35ca30f5b	0	0	0	0	0	0	0	0	0	0	0	0	0	0	0	0	0	0	0	0	0	0	0	0	0	0	0	0	0	0	0	0	0	0	0	0	0	0	0	0	0	0	0	0	0	0	0	0	0
40cfbbbcd80bfc3804e947ef47547091	0	0	0	0	0	0	0	0	0	0	0	0	0	0	0	0	0	0	0	0	0	0	0	0	0	0	0	0	0	0	0	0	0	0	0	0	0	0	0	0	0	0	0	0	0	0	0	0	0
01d5dba52651a0f54251a1d5633fd9f1	0	0	0	0	0	0	0	0	0	0	0	0	0	0	0	0	0	0	0	0	0	0	0	0	0	0	0	0	0	0	0	0	0	0	0	0	0	0	0	0	0	0	0	0	0	0	0	0	0
940bc10f93f7e5219d39d864884ac5aa	0	0	0	0	0	0	0	0	0	0	0	0	0	0	0	0	0	0	0	0	0	0	0	0	0	0	0	0	0	0	0	0	0	0	0	0	0	0	0	0	0	0	0	0	0	0	0	0	0
017f724d2f99bd4a4c1743443143805b	0	0	0	0	0	0	0	0	0	0	0	0	0	0	0	0	0	0	0	0	0	0	0	0	0	0	0	0	0	0	0	0	0	0	0	0	0	0	0	0	0	0	0	4	0	0	0	0	0
9b34cc37c2ae14167874cb1800aa31e4	0	0	0	0	0	0	0	0	0	0	0	0	0	0	0	0	0	0	0	0	0	0	0	0	0	0	0	0	0	0	0	0	0	0	0	0	0	0	0	0	0	0	0	0	0	0	0	0	0
acd02c66786120708779fe92c1b6fde3	0	0	0	0	0	0	0	0	0	0	0	0	0	0	0	0	0	0	0	0	0	0	0	0	0	0	0	0	0	0	0	0	0	0	0	0	0	0	0	0	0	0	0	0	0	0	0	0	0
7e3c2682833cda3d2645070bf8be2cf2	0	0	0	0	0	0	0	0	0	0	0	0	0	0	0	0	0	0	0	0	0	0	0	0	0	0	0	0	0	0	0	0	0	0	0	0	0	0	0	0	0	0	0	0	0	0	0	0	0
74c42da7b1f92f4041250dea87428534	0	0	0	0	0	0	0	0	0	0	0	0	0	0	0	0	0	0	0	0	0	0	0	0	0	0	0	0	0	0	0	0	0	0	0	0	0	0	0	0	0	0	0	0	0	0	0	0	0
5e9bbb35b98528aaf9ede5f8abca28e0	0	0	0	0	0	0	0	0	0	0	0	0	0	0	0	0	0	0	0	0	0	0	0	0	0	0	0	0	0	0	0	0	0	0	0	0	0	0	0	0	0	0	0	0	0	0	0	0	0
e4423514327f399b4e32b494c7be9c8e	0	0	0	0	0	0	0	0	0	0	0	0	0	0	0	0	0	0	0	0	0	0	0	0	0	0	0	0	0	0	0	0	0	0	0	0	0	0	0	0	0	0	0	0	0	0	0	0	0
1c9e33f92c71e108ad96578bdc5a9feb	0	0	0	0	0	0	0	0	0	0	0	0	0	0	0	0	0	0	0	0	0	0	0	0	0	0	0	0	0	0	0	0	0	0	0	0	0	0	0	0	0	0	0	0	0	0	0	4	0
9a03abbc6fcadb806bca703d3ec08ca1	0	0	0	0	0	0	0	0	0	0	0	0	0	0	0	0	0	0	0	0	0	0	0	0	0	0	0	0	0	0	0	0	0	0	0	0	0	0	0	0	0	0	0	0	0	0	0	0	0
e730567ba60bb07cdb861ad3fbd8e2d9	0	0	0	0	0	0	0	0	0	0	0	0	0	0	0	0	0	0	0	0	0	0	0	0	0	0	0	0	0	4	0	0	0	0	0	0	0	0	0	0	0	0	0	0	0	0	0	0	0
73aeed3bbfe0ef45117fe252c1b43545	0	0	0	0	0	0	0	0	0	0	0	0	0	0	0	0	0	0	0	0	0	0	0	0	0	0	0	0	0	0	0	0	0	0	0	0	0	0	0	0	0	0	0	0	0	0	0	0	0
944e95026ddc6f7ecbd283a1db2bfdac	0	0	0	0	0	0	0	0	0	0	0	0	0	0	0	0	0	0	0	0	0	0	0	0	0	0	0	0	0	0	0	0	0	0	0	0	0	0	0	0	0	0	0	0	0	0	0	0	0
ecbd101e5ba235f1e95573ba3d78bfa1	0	0	0	0	0	0	0	0	0	0	0	0	0	0	0	0	0	0	0	0	0	0	0	0	0	0	0	0	0	0	0	0	0	0	0	0	0	0	0	0	0	0	0	0	0	0	0	0	0
a0ae7a20ce48828bfe4feff3dfee70f5	0	0	0	0	0	0	4	0	0	0	0	0	0	0	0	0	0	0	0	0	0	0	0	0	0	0	0	0	0	0	0	0	0	0	0	0	0	0	0	0	0	0	0	0	0	0	0	0	0
20f7651058848b09dc5267d6195e821e	0	0	0	0	0	0	0	0	0	0	0	0	0	0	0	0	0	0	0	0	0	0	0	0	0	0	0	0	0	4	0	0	0	0	0	0	0	0	0	0	0	0	0	0	0	0	0	0	0
326d70edcd4a4fc2d9eb4c61e2ad35d7	0	0	0	0	0	0	0	0	0	0	0	0	0	0	0	0	0	0	0	0	0	0	0	0	0	0	0	0	0	0	0	4	0	0	0	0	0	0	0	0	0	0	0	0	0	0	0	0	0
e6ed249a4a9ced7451e3ad387d853559	0	0	0	0	0	0	0	0	0	0	0	0	0	0	0	0	0	0	0	0	0	0	0	0	0	0	0	0	0	0	0	0	0	0	0	0	0	0	0	0	0	0	0	0	0	0	0	0	0
85354f05f0831d9e7852c8313c5300ab	0	0	0	0	0	0	0	0	0	0	0	0	0	0	4	0	0	0	0	0	0	0	0	0	0	0	0	0	0	0	0	0	0	0	0	0	0	0	0	0	0	0	0	0	0	0	0	0	0
07af5f692d7b44558cd0613342071603	0	0	0	0	0	0	0	0	0	0	0	0	0	0	0	0	0	0	0	0	0	0	0	0	0	0	0	0	0	0	0	4	0	0	0	0	0	0	0	0	0	0	0	0	0	0	0	0	0
fef13de46e74de066737a1919d515b10	0	0	0	0	0	0	0	0	0	0	0	0	0	0	0	0	0	0	0	0	0	0	0	0	0	0	0	0	0	0	0	0	0	0	0	0	0	0	0	0	0	0	0	0	4	0	0	0	0
a25a6f23ef88df7fd9df4105b46b0498	0	0	0	0	0	0	0	0	0	0	0	0	0	0	0	0	0	0	0	0	0	0	0	0	0	0	0	0	0	0	0	0	0	0	0	0	0	0	0	0	0	0	0	0	0	0	0	4	0
5ef77c120b3cb29e585fd4714df6f6a6	0	0	0	0	0	0	0	0	0	0	0	0	0	0	0	0	0	0	0	0	0	0	0	0	0	0	0	0	0	0	0	0	0	0	0	0	0	0	0	0	0	0	0	0	0	0	0	0	0
09817589647917193098f139cd56f9b6	0	0	0	0	0	0	0	0	0	0	0	0	0	0	0	0	0	0	0	0	0	0	0	0	0	0	0	0	0	0	0	0	0	0	0	0	0	0	0	0	0	0	0	0	0	0	0	0	0
cb35c26f4576ff928200d3b607bc04d2	0	0	0	0	0	0	0	0	0	0	0	0	0	0	0	0	0	0	0	0	0	0	0	0	0	0	0	0	0	0	0	0	0	0	0	0	0	0	0	0	0	0	0	0	0	0	0	0	0
94082faac01c0dce54a852c6eb13ba4f	0	0	0	0	0	0	0	0	0	0	0	0	0	0	0	0	0	0	0	0	0	0	0	0	0	0	0	0	0	0	0	0	0	0	0	0	0	0	0	0	0	0	0	0	0	0	0	0	0
18f5302ad6f4736c803ea5e97705b078	0	0	0	0	0	0	0	0	0	0	0	0	0	0	0	0	0	0	0	0	0	0	0	0	0	0	0	0	0	0	0	0	0	0	0	0	0	0	0	0	0	0	0	0	0	0	0	0	0
86ea7e216ca4d219f2815198c84fc758	0	0	0	0	0	0	0	0	0	0	0	0	0	0	0	0	0	0	0	0	0	0	0	0	0	0	0	0	0	0	0	0	0	0	0	0	0	0	0	0	0	0	0	0	0	0	0	0	0
0ab5cdbd2c36fa1bc3a76d5d5f1d1247	0	0	0	0	0	0	0	0	0	0	0	0	0	0	0	0	0	0	0	0	0	0	0	0	0	0	0	0	0	0	0	0	0	0	0	0	0	0	0	0	0	0	0	0	0	0	0	0	0
ee762f2bfc2511c7c0e134c0f09e3184	0	0	0	0	4	0	0	0	0	0	0	0	0	0	0	0	0	0	0	0	0	0	0	0	0	0	0	0	0	0	0	0	0	0	0	0	0	0	0	0	0	0	0	0	0	0	0	0	0
af27c2a059aa1c36533b5f531dd72088	0	0	0	0	0	0	0	0	0	4	0	0	0	0	0	0	0	0	0	0	0	0	0	0	0	0	0	0	0	0	0	0	0	0	0	0	0	0	0	0	0	0	0	0	0	0	0	0	0
7d1938f39a4d4b954296ccd3de94b0d8	0	0	0	0	0	0	0	0	0	0	0	0	0	0	0	0	0	0	0	0	0	0	0	0	0	0	0	0	0	0	0	0	0	0	0	0	0	0	0	4	0	0	0	0	0	0	0	0	0
39ead21a957f2533f7faafde4cef2d26	0	0	0	0	0	0	0	0	0	0	0	0	0	0	0	0	0	0	0	0	0	0	0	0	0	0	0	0	0	0	0	0	0	0	0	0	0	0	0	0	0	0	0	0	4	0	0	0	0
d4aff6e0d6bf4919eec88be306349a6f	0	0	0	0	0	0	0	0	0	0	0	0	0	0	0	0	0	0	0	0	0	0	0	0	0	0	0	0	0	0	0	0	0	0	0	0	0	0	0	0	0	0	0	0	0	0	0	0	4
4a92e0c7f904ea5a93ff94f9aecc291c	0	0	0	0	0	0	0	0	0	0	0	0	0	0	0	0	0	0	0	0	0	0	0	0	0	0	0	0	0	0	0	0	0	0	0	0	0	0	0	0	0	0	0	0	0	0	0	0	0
1ff0102fb5c4b900ae4c2f8dfa9bf81d	0	0	0	0	0	0	0	0	0	0	0	0	0	0	0	0	0	0	0	0	0	0	0	0	0	0	0	0	0	0	0	0	0	0	0	0	0	0	0	0	0	0	0	0	0	0	0	0	0
6438b99ac670bc5ec9c83cb3da136057	0	0	0	0	0	0	0	0	0	0	0	0	0	0	0	0	0	0	0	0	0	0	0	0	0	0	0	0	0	0	0	0	0	0	0	0	0	0	0	0	0	0	0	0	0	0	0	0	0
0fc8be07f6f0f5fce612fc3ca5e9f3bc	0	0	0	0	0	0	0	0	0	0	0	0	0	0	0	0	0	0	0	0	0	0	0	0	0	0	0	0	0	0	0	0	0	0	0	0	0	0	0	0	0	0	0	0	0	0	0	0	0
c51f6e83aa3abecb44077db56e18410c	0	0	0	0	0	0	0	0	0	0	0	0	0	0	0	0	0	0	0	0	0	0	0	0	0	0	0	0	0	0	0	0	0	0	0	0	0	0	0	0	0	0	0	0	0	0	0	0	0
50f2ee1092f3b42def3b0f687f4c5089	0	0	0	0	0	0	0	0	0	0	0	0	0	0	0	0	0	0	0	0	0	0	0	0	0	0	0	0	0	0	0	0	0	0	0	0	0	0	0	0	0	0	0	0	0	0	0	0	0
221b1090da48569fd02e12ca6f710439	4	0	0	0	0	0	0	0	0	0	0	0	0	0	0	0	0	0	0	0	0	0	0	0	0	0	0	0	0	0	0	0	0	0	0	0	0	0	0	0	0	0	0	0	0	0	0	0	0
06e4f79d5ceaccf1abc2a143e3557eaf	0	0	0	0	1	0	0	0	0	0	0	0	0	0	0	0	0	0	0	0	0	0	0	0	0	0	0	0	0	0	0	0	0	0	0	0	0	0	0	0	0	0	0	0	0	0	0	0	3
0526c8e925cb45123412581dc5571209	0	0	0	0	0	0	0	0	0	0	0	0	0	0	0	0	0	0	0	0	0	0	0	0	0	0	0	0	0	0	0	0	0	4	0	0	0	0	0	0	0	0	0	0	0	0	0	0	0
c5928952e0bbdbea5aa76138b0cfc1af	0	0	0	0	0	0	0	0	0	0	0	0	0	0	0	0	0	0	0	0	0	0	0	0	0	0	0	0	0	0	0	0	0	0	0	0	0	0	0	0	0	0	0	0	0	0	0	0	0
2c6d7ee96d0d7d40fb9e1647cdb3e7b7	0	0	0	0	0	0	0	0	0	0	0	0	0	0	0	0	0	0	0	0	0	0	0	0	0	0	0	0	0	0	0	0	0	0	0	0	0	0	0	0	0	0	0	0	0	0	0	0	0
1dbb378f06b853a5a3ab4f4d522c40f2	0	0	0	0	0	0	0	0	0	0	0	0	0	0	0	0	0	0	0	0	0	0	0	0	0	0	0	0	0	0	0	0	0	0	0	0	0	0	0	0	0	0	0	0	0	0	0	0	0
468b25c4d7a5dc342d08aa389d8c7f9a	0	0	0	0	0	0	0	0	0	0	0	0	0	0	0	0	0	0	0	0	0	0	0	0	0	0	0	0	0	0	0	0	0	0	0	0	0	0	0	0	0	0	0	0	0	0	0	0	0
a8bf98f69f64e11b5e2ea8afb119e680	0	0	0	0	0	0	0	0	0	0	0	0	0	0	0	0	0	0	0	0	0	0	0	0	0	0	0	4	0	0	0	0	0	0	0	0	0	0	0	0	0	0	0	0	0	0	0	0	0
a4da40718ef1beee9d24a93f575ff800	0	0	0	0	0	0	0	0	0	0	0	0	0	0	0	0	0	0	0	0	0	0	0	0	0	0	0	4	0	0	0	0	0	0	0	0	0	0	0	0	0	0	0	0	0	0	0	0	0
5221b3c1b9d086bccd5adbd152771978	0	0	0	0	0	0	0	0	0	0	0	0	0	0	0	0	0	0	0	0	0	0	0	0	0	0	0	0	0	0	0	0	0	0	0	0	0	0	0	0	0	0	0	0	4	0	0	0	0
86a6fb4d89cd1c6f735dcadc8a047a4c	0	0	0	0	0	0	0	0	0	0	0	0	0	0	0	0	0	0	0	0	0	0	0	0	0	0	0	0	0	0	0	0	0	0	0	0	0	0	0	0	0	0	0	0	0	0	0	0	0
1009911cffdfa37899ce97d13402bedd	0	0	0	0	0	0	0	0	0	0	0	0	0	0	0	0	0	0	0	0	0	0	0	0	0	0	0	0	0	0	0	0	0	0	0	0	0	0	0	0	0	0	0	0	0	0	0	0	0
c579b1e8ee61bec50ffd123b864ebb8c	0	0	0	0	0	0	0	0	0	0	0	0	0	0	0	0	4	0	0	0	0	0	0	0	0	0	0	0	0	0	0	0	0	0	0	0	0	0	0	0	0	0	0	0	0	0	0	0	0
f06c01ffffdbdddd43b07675a8fa2ea5	0	0	0	0	0	0	0	0	0	0	0	0	0	0	0	0	4	0	0	0	0	0	0	0	0	0	0	0	0	0	0	0	0	0	0	0	0	0	0	0	0	0	0	0	0	0	0	0	0
a9cec6ee92c4b01bf0b80df595597dd6	0	0	0	0	0	0	0	0	0	0	0	0	0	0	0	0	4	0	0	0	0	0	0	0	0	0	0	0	0	0	0	0	0	0	0	0	0	0	0	0	0	0	0	0	0	0	0	0	0
6f54d2c83b1d7ea907a7ab3ee5c408f8	0	0	0	0	0	0	0	0	0	0	0	0	0	0	0	0	0	0	0	0	0	0	0	0	0	4	0	0	0	0	0	0	0	0	0	0	0	0	0	0	0	0	0	0	0	0	0	0	0
2f23251c56754ec17baec6c86e8429db	0	0	0	0	0	0	0	0	0	0	0	0	0	0	0	0	0	0	0	0	0	0	0	0	0	4	0	0	0	0	0	0	0	0	0	0	0	0	0	0	0	0	0	0	0	0	0	0	0
8f8752612ad75131dc34c1b8dbb34723	0	0	0	0	0	0	0	0	0	0	0	0	0	0	0	0	0	0	0	0	0	0	0	0	0	0	0	4	0	0	0	0	0	0	0	0	0	0	0	0	0	0	0	0	0	0	0	0	0
403898f914112948b552aa2386158f2f	0	0	0	0	0	0	0	0	0	0	0	0	0	0	0	0	0	0	0	0	0	0	0	0	0	0	0	4	0	0	0	0	0	0	0	0	0	0	0	0	0	0	0	0	0	0	0	0	0
5681f2a3cf56296706fdb84616bc3eac	0	0	0	3	0	0	0	0	0	0	0	0	0	0	0	0	0	0	0	0	0	0	0	0	0	0	0	0	0	0	0	0	0	0	0	0	0	0	0	0	0	0	0	0	0	0	0	0	0
ec76cc186c77c582f04df150f469d3f1	0	0	0	0	0	0	0	0	0	0	0	0	0	0	0	0	0	0	0	0	0	0	0	0	0	0	0	0	0	0	0	0	0	0	0	0	0	0	0	0	0	0	0	3	0	0	0	0	0
69c2671661c58d826b7d25ea62fe3fb4	0	0	0	0	0	0	0	0	0	0	0	0	0	0	0	0	0	0	0	0	0	0	0	0	0	0	0	0	0	0	0	0	0	0	0	0	0	0	0	0	0	0	0	0	0	0	0	0	0
8611407cd9d9f2f15c37731c7337a52c	0	0	0	0	0	0	0	0	0	0	0	0	0	0	0	0	0	0	0	0	0	0	0	0	0	0	0	0	0	0	0	0	0	0	0	0	0	0	0	0	0	0	0	3	0	0	0	0	0
d9282e190b81e13278e7ecf6f7ce9d51	0	0	0	0	0	0	0	0	0	0	0	0	0	0	0	0	0	0	0	0	0	0	0	0	0	0	0	0	0	0	0	0	0	0	0	0	0	0	0	0	0	0	0	0	0	0	0	0	0
fdbeeb9bcf0122bc2f59bad18eb5ce8b	0	0	0	0	0	0	0	0	0	0	0	0	0	0	0	0	0	0	0	0	0	0	0	0	0	0	0	0	0	0	0	0	0	0	0	0	0	0	0	0	0	0	0	0	0	0	0	0	0
a431ad18a27c12ec7ea0e71ed67ddd95	0	0	0	0	0	0	0	0	0	0	0	0	0	0	0	0	0	0	0	0	0	0	0	0	0	0	0	0	0	0	0	0	0	0	0	0	0	0	0	0	0	0	0	0	0	0	0	0	0
9690acde73fcd49a81835468c4b92397	0	0	0	0	0	0	0	0	0	0	0	0	0	0	0	0	0	0	0	0	0	0	0	0	0	0	0	0	0	0	0	0	0	0	0	0	0	0	0	0	0	0	0	0	0	0	0	0	0
6d6321675c4e0531bd34d3b0618676eb	0	0	0	0	0	0	0	0	0	0	0	0	0	0	0	0	0	0	0	0	0	0	0	0	0	0	0	0	0	0	0	0	0	0	0	0	0	0	0	0	0	0	0	0	0	0	0	0	0
74d8d77c1d9b80f8fe677b08215711a5	0	0	0	0	0	0	0	0	0	0	0	0	0	0	0	0	0	0	0	0	0	0	0	0	0	0	0	0	0	0	0	0	0	0	0	0	0	0	0	0	0	0	0	0	0	0	0	0	0
645389f6403f1b241b4f6bbd723117b5	0	0	0	0	0	0	0	0	0	0	0	0	0	0	0	0	0	0	0	0	0	0	0	0	0	0	0	0	0	0	0	0	0	0	0	0	0	0	0	0	0	0	0	0	0	0	0	0	0
08232140aa22fdd9e07857374c47481f	0	0	0	0	0	0	0	0	0	0	0	0	0	0	0	0	0	0	0	0	0	0	0	0	0	0	0	0	0	0	0	0	0	0	0	0	0	0	0	0	0	0	0	0	0	0	0	0	0
0139f64c5bd1ec772243f0b3dff5b431	0	0	0	0	0	0	0	0	0	0	0	0	0	0	0	0	0	0	0	0	0	0	0	0	0	0	0	0	0	0	0	0	0	0	0	0	0	0	0	0	0	0	0	0	0	0	0	0	0
a805e0363ffbb96707460188ab17fd17	0	0	0	0	0	0	0	0	0	0	0	0	0	0	0	0	0	0	0	0	0	0	0	0	0	0	0	0	0	0	0	0	0	0	0	0	0	0	0	0	0	0	0	0	0	0	0	0	0
c32a2249c0e42c6a7b17bd081ddbb0d6	0	0	0	3	0	0	0	0	0	0	0	0	0	0	0	0	0	0	0	0	0	0	0	0	0	0	0	0	0	0	0	0	0	0	0	0	0	0	0	0	0	0	0	0	0	0	0	0	0
fe76c28fa60cc6fa201187f5dbe296f3	0	0	0	0	0	0	0	0	0	0	0	0	0	0	0	0	0	0	0	0	0	0	0	0	0	0	0	0	0	0	0	0	0	0	0	0	0	0	0	0	0	0	0	0	0	0	0	0	0
670a6aa4c42aec2036b406b5f22073d2	0	0	0	0	0	0	0	0	0	0	0	0	0	0	0	0	0	0	0	0	0	0	0	0	0	0	0	0	0	0	0	0	0	0	0	0	0	0	0	0	0	0	0	0	0	0	0	0	0
8356727f59eecd0c65de54a90aa09e96	0	0	0	0	0	0	0	0	0	0	0	0	0	0	0	0	0	0	0	0	0	0	0	0	0	0	0	0	0	0	0	0	0	0	0	0	0	0	0	0	0	0	0	0	0	0	0	0	0
f5da9de73b41bc87f9ba9d71af499277	0	0	0	0	0	0	0	0	0	0	0	0	0	0	0	0	0	0	0	0	0	0	0	0	0	0	0	0	0	0	0	0	0	0	0	0	0	0	0	0	0	0	0	0	0	0	0	0	0
33b6bf748c9b36ca30f2d82649830faa	0	0	0	0	0	0	0	0	0	0	0	0	0	0	0	0	0	0	0	0	0	0	0	0	0	0	0	0	0	0	0	0	0	0	0	0	0	0	0	0	0	0	0	0	0	0	0	0	0
babbfc5cdfca93270423a63e72585d12	0	0	0	0	0	0	0	0	0	0	0	0	0	0	0	0	0	0	0	0	0	0	0	0	0	0	0	0	0	0	0	0	0	0	0	0	0	0	0	0	0	0	0	0	0	0	0	0	0
5a93a9f981611e3136efcea1133081a0	0	0	0	0	0	0	0	0	0	0	0	0	0	0	0	0	0	0	0	0	0	0	0	0	0	0	0	0	0	0	0	0	0	0	0	0	0	0	0	0	0	0	0	0	0	0	0	0	0
471938857d23b7da65c876d8bebbb902	0	0	0	0	0	0	0	0	0	0	0	0	0	0	0	0	0	0	0	0	0	0	0	0	0	0	0	0	0	0	0	0	0	0	0	0	0	0	0	0	0	0	0	0	0	0	0	0	0
e62d70478ecb5357f8b6f4369eeb8adf	0	0	0	0	0	0	0	0	0	0	0	0	0	0	0	0	0	0	0	0	0	0	0	0	0	0	0	0	0	0	0	0	0	0	0	0	0	0	0	0	0	0	0	0	0	0	0	0	0
658eebc784071ddd4ef4de8e3f9afeca	0	0	0	0	0	0	0	0	0	0	0	0	0	0	0	0	0	0	0	0	0	0	0	0	0	0	0	0	0	0	0	0	0	0	0	0	0	0	0	0	0	0	0	0	0	0	0	0	0
eb2809112647e52f161f0d0aa8e79a77	0	0	0	0	0	0	0	0	0	0	0	0	0	0	0	0	0	0	0	0	0	0	0	0	0	0	0	0	0	0	0	0	0	0	0	0	0	0	0	0	0	0	0	0	0	0	0	0	0
bc49b8c46846d11e284ba672f37c8c74	0	0	0	0	0	0	0	0	0	0	0	0	0	0	0	0	0	0	0	0	0	0	0	0	0	0	0	0	0	0	0	0	0	0	0	0	0	0	0	0	0	0	0	0	0	0	0	0	0
32479b6c9796a8a2179c832a2b6e2cbe	0	0	0	0	0	0	0	0	0	0	0	0	0	0	0	0	0	0	0	0	0	0	0	0	0	0	0	0	0	0	0	0	0	0	0	0	0	0	0	0	0	0	0	0	0	0	0	0	0
be8da4871ba2c639267b341f051f74d4	0	0	0	0	0	0	0	0	0	0	0	0	0	0	0	0	0	0	0	0	0	0	0	0	0	0	0	0	0	0	0	0	0	0	0	0	0	0	0	0	0	0	0	0	0	0	0	0	0
867a09790fb9d4877c3c9b19058c40a7	0	0	0	0	0	0	0	0	0	0	0	0	0	0	0	0	0	0	0	0	0	0	0	0	0	0	0	0	0	0	0	0	0	0	0	0	0	0	0	0	0	0	0	0	0	0	0	0	0
6a37a585e33fdc5dd1326f06a3fb223e	0	0	0	0	0	0	0	0	0	0	0	0	0	0	0	0	0	0	0	0	0	0	0	0	0	0	0	0	0	0	0	0	0	0	0	0	0	0	0	0	0	0	0	0	0	0	0	0	0
bad96644f7adb7e4040bb46c870b9c1d	0	0	0	0	0	0	0	0	0	0	0	3	0	0	0	0	0	0	0	0	0	0	0	0	0	0	0	0	0	0	0	0	0	0	0	0	0	0	0	0	0	0	0	0	0	0	0	0	0
6fdc5ebd5f216c882bde56bf65bbc947	0	0	0	0	0	0	0	0	0	0	0	0	0	0	0	0	0	0	0	0	0	0	0	0	0	0	0	0	0	0	0	0	0	0	0	0	0	0	0	0	0	0	0	0	0	0	0	0	0
b53bd60fc66e7078440addae1dff2839	0	0	0	0	0	0	0	0	0	0	0	0	0	0	0	0	0	0	0	0	0	0	0	0	0	0	0	0	0	0	0	0	0	0	0	0	0	0	0	0	0	0	0	0	0	0	0	0	0
0c9841e19b477477014046f67e83bb8b	0	0	0	0	0	0	0	0	0	0	0	0	0	0	0	0	0	0	0	0	0	0	0	0	0	0	0	0	0	0	0	0	0	0	0	0	0	0	0	0	0	0	0	0	0	0	0	0	0
388184d55715c632a554979519315885	0	0	0	0	0	0	0	0	0	0	0	0	0	0	0	0	0	0	0	0	0	0	0	0	0	0	0	0	0	0	0	0	0	0	0	0	0	0	0	0	0	0	0	0	0	0	0	0	0
2e5bbac8a0019bef0d5e9534b450f55b	0	0	0	0	0	0	0	0	0	0	0	0	0	0	0	0	0	0	0	0	0	0	0	0	0	0	0	0	0	0	0	0	0	0	0	0	3	0	0	0	0	0	0	0	0	0	0	0	0
29156a2b8603257a468ec174c44c8e8a	0	0	0	0	0	0	0	0	0	0	0	0	0	0	0	0	0	0	0	0	0	0	0	0	0	0	0	0	0	0	0	0	0	0	0	0	0	0	0	0	0	0	0	0	0	0	0	0	0
3cbdc25fca59ef61bc0f49a35aefaf44	0	0	0	0	0	0	0	0	0	0	0	0	0	0	0	0	0	0	0	0	0	0	0	0	0	0	0	0	0	0	0	0	0	0	0	0	0	0	0	0	0	0	0	0	0	0	0	0	0
555c00fe88d6a2dde38b913bf481f945	0	0	0	0	0	0	0	0	0	0	0	0	0	0	0	0	0	0	0	0	0	0	0	0	0	0	0	0	0	0	0	0	0	0	0	0	3	0	0	0	0	0	0	0	0	0	0	0	0
d12850a57ef5600f9e94bedcfacd9067	0	0	0	0	0	0	0	0	0	0	0	0	0	0	0	0	0	0	0	0	0	0	0	0	0	0	0	0	0	0	0	0	0	0	0	0	0	0	0	0	0	0	0	0	0	0	0	0	0
7d64894d3a63b832cd830b8bdb0eb466	0	0	0	0	0	0	0	0	0	0	0	0	0	0	0	0	0	0	0	0	0	0	0	0	0	0	0	0	0	0	0	0	0	0	0	0	0	0	0	0	0	0	0	0	0	0	0	0	0
d3529d6b6fddd5777b4bda7159a38372	0	0	0	0	0	0	0	0	0	0	0	0	0	0	0	0	0	0	0	0	0	0	0	0	0	0	0	0	0	0	0	0	0	0	0	0	0	0	0	0	0	0	0	0	0	0	0	0	0
7684ca2ad33833628ee1550e8cbce12a	0	0	0	0	0	0	0	0	0	0	0	0	0	0	0	0	0	0	0	0	0	0	0	0	0	0	0	0	0	0	0	0	0	0	0	0	0	0	0	0	0	0	0	0	0	0	0	0	0
44527da886da840e55121a4eb67e9158	0	0	0	0	0	0	0	0	0	0	0	0	0	0	0	0	0	0	0	0	0	0	0	0	0	0	0	0	0	0	0	0	0	0	0	0	0	0	0	0	0	0	0	0	0	0	0	0	0
290005ba356ea06a02153a3dbbad62d5	0	0	0	0	0	0	0	0	0	0	0	0	0	0	0	0	0	0	0	0	0	0	0	0	0	0	0	0	0	0	0	0	0	0	0	0	0	0	0	0	0	0	0	0	0	0	0	0	0
2d791e5a5412ffe7cfc1804224079fc2	0	0	0	0	0	0	0	0	0	0	0	0	0	0	0	0	0	0	0	0	0	0	0	0	0	0	0	0	0	0	0	0	0	0	0	0	0	0	0	0	0	0	0	0	0	0	0	0	0
b474a1122c6173194923d4a0f7ac4319	0	0	0	0	0	0	0	0	0	0	0	0	0	0	0	0	0	0	0	0	0	0	0	0	0	0	0	0	0	0	0	0	0	0	0	0	0	0	0	0	0	0	0	0	0	0	0	0	0
0fc06b9a769ff153a51952223708e402	0	0	0	0	0	0	0	0	0	0	0	0	0	0	0	0	0	0	0	0	0	0	0	0	0	0	0	0	0	0	0	0	0	0	0	0	0	0	0	0	0	0	0	0	0	0	0	3	0
ff927257b181596992794ddc856f6227	0	0	0	0	0	0	0	0	0	0	0	0	0	0	0	0	0	0	0	0	0	0	0	0	0	0	0	0	0	0	0	0	0	0	0	0	0	0	0	0	0	0	0	0	0	0	0	0	0
954a47d2aeb856967c06c24d0c18d902	0	0	0	0	0	0	0	0	0	0	0	0	0	0	0	0	0	0	0	0	0	0	0	0	0	0	0	0	0	0	0	0	0	0	0	0	0	0	0	0	0	0	0	0	0	0	0	0	0
39deaecc95c937ae6c1d5e223c8d3f9e	0	0	0	0	0	0	0	0	0	0	0	0	0	0	0	0	0	0	0	0	0	0	0	0	0	0	0	0	0	0	0	0	0	0	0	0	0	0	0	0	0	0	0	0	0	0	0	0	0
a4af05a066c5baf791848ad1df42313d	0	0	0	0	0	0	0	0	0	0	0	0	0	0	0	0	0	0	0	0	0	3	0	0	0	0	0	0	0	0	0	0	0	0	0	0	0	0	0	0	0	0	0	0	0	0	0	0	0
06b6532f3eab71a5c7406b391ac4158a	0	0	0	0	0	0	0	0	0	0	0	0	0	0	0	0	0	0	0	0	0	0	0	0	0	0	0	0	0	0	0	0	0	0	0	0	3	0	0	0	0	0	0	0	0	0	0	0	0
16eb9874d24aed235aefc6a930a0c0bb	0	0	0	0	0	0	0	0	0	0	0	0	0	0	0	0	0	0	0	0	0	0	0	0	0	0	0	0	0	0	0	0	0	0	0	0	0	0	0	0	0	0	0	0	0	0	0	0	0
1440adfaea9e639a59883f6775d9be07	0	0	0	0	0	0	0	0	0	0	0	0	0	0	0	0	0	0	0	0	0	0	0	0	0	0	0	0	0	0	0	0	0	0	0	0	0	0	0	0	0	0	0	0	0	0	0	0	0
aa51408fa673d917c0ae787c0bd0a1e1	0	0	0	0	0	0	0	0	0	0	0	0	0	0	0	0	0	0	0	0	0	0	0	0	0	0	0	0	0	0	0	0	0	0	0	0	0	0	0	0	0	0	0	0	0	0	0	0	0
cb8d90c67b91896084f6bc7cb2c2c660	0	0	0	0	0	0	0	0	0	0	0	0	0	0	0	0	0	0	0	0	0	0	0	0	0	0	0	0	0	0	0	0	0	0	0	0	0	0	0	0	0	0	0	0	0	0	0	0	0
b7eee3a708a8160b16b844b0d0c1088c	0	0	0	0	0	0	0	0	0	0	0	0	0	0	0	0	0	0	0	0	0	0	0	0	0	0	0	0	0	0	0	0	0	0	0	0	0	0	0	0	0	0	0	0	0	0	0	0	0
876a8fa01412b581871c6c566b1a3d8b	0	0	0	0	0	0	0	0	0	0	0	0	0	0	0	0	0	0	0	0	0	0	0	0	0	0	0	0	0	0	0	0	0	0	0	0	0	0	0	0	0	0	0	0	0	0	0	0	0
452c417434d531d76d99235acc1c2fc5	0	0	0	0	0	0	0	0	0	0	0	0	0	0	0	0	0	0	0	0	0	0	0	0	0	0	0	0	0	0	0	0	0	0	0	0	0	0	0	0	0	0	0	0	0	0	0	0	0
f001ae271fa9a7e1423df45244142d5c	0	0	0	0	0	0	0	0	0	0	0	0	0	0	0	0	0	0	0	0	0	0	0	0	0	0	0	0	0	0	0	0	0	0	0	0	0	0	0	0	0	0	0	0	0	0	0	0	0
92b34f4af7111b866858a92f86ab37b8	0	0	0	0	0	0	0	0	0	0	0	0	0	0	0	0	0	0	0	0	0	0	0	0	0	0	0	0	0	0	0	0	0	0	0	0	0	0	0	0	0	0	0	0	0	0	0	0	0
69b3b9fd0467882f75b802734e53815d	0	3	0	0	0	0	0	0	0	0	0	0	0	0	0	0	0	0	0	0	0	0	0	0	0	0	0	0	0	0	0	0	0	0	0	0	0	0	0	0	0	0	0	0	0	0	0	0	0
202f525f067bd7104352c4e1027c77e0	0	0	0	0	3	0	0	0	0	0	0	0	0	0	0	0	0	0	0	0	0	0	0	0	0	0	0	0	0	0	0	0	0	0	0	0	0	0	0	0	0	0	0	0	0	0	0	0	0
a20ef7526feb4834855838ccbac4060a	0	0	0	0	0	0	0	0	0	0	0	0	0	3	0	0	0	0	0	0	0	0	0	0	0	0	0	0	0	0	0	0	0	0	0	0	0	0	0	0	0	0	0	0	0	0	0	0	0
9c3855de139b154e7ea173e29da14dfa	0	0	0	0	0	0	0	0	0	0	0	0	0	0	0	0	0	0	0	0	0	0	0	3	0	0	0	0	0	0	0	0	0	0	0	0	0	0	0	0	0	0	0	0	0	0	0	0	0
805bcd0c04dd8257b3ea6b474f472af1	0	0	0	0	0	0	0	0	0	0	0	0	0	0	0	0	0	0	0	0	0	0	0	0	0	0	0	0	3	0	0	0	0	0	0	0	0	0	0	0	0	0	0	0	0	0	0	0	0
ef7966f61cdec23c7667a67a8cbf6c37	0	0	0	0	0	0	0	0	0	0	0	0	0	0	0	0	0	0	0	0	0	0	0	0	0	0	0	0	0	3	0	0	0	0	0	0	0	0	0	0	0	0	0	0	0	0	0	0	0
afa96f6b4d17686a37a6a2fd206a0757	0	0	0	0	0	0	0	0	0	0	0	0	0	0	0	0	0	0	0	0	0	0	0	0	0	0	0	0	0	0	0	0	0	0	0	0	0	0	0	0	0	0	0	0	0	0	0	0	0
d15d0692a943cea9528d23e676a8bd09	0	0	0	0	0	0	0	0	0	0	0	0	0	0	0	0	0	0	0	0	0	0	0	0	0	0	0	0	0	0	0	0	0	0	0	0	0	0	0	0	0	0	0	0	0	0	0	0	0
c1fcde991dca1caa2d362452cf027b62	0	0	0	0	0	0	0	0	0	0	0	0	0	0	0	0	0	0	0	0	0	0	0	0	0	0	0	0	0	0	0	0	0	0	0	0	0	0	0	0	0	0	0	0	0	0	0	0	0
99df8e00d2a2cdba4bb1dee786b5c26b	0	0	0	0	0	0	0	0	0	0	0	0	0	0	0	0	0	0	0	0	0	0	0	0	0	0	0	0	0	0	0	0	0	0	0	0	0	0	0	0	0	0	0	0	0	0	0	0	0
c5c582377474442e4719e43765dd103e	0	0	0	0	0	0	0	0	0	0	0	0	0	0	0	0	0	0	0	0	0	0	0	0	0	0	0	0	0	0	0	0	0	0	0	0	0	0	0	0	0	0	0	0	0	0	0	0	0
a6658b34d95e85f3772c8ac4f730b20a	0	3	0	0	0	0	0	0	0	0	0	0	0	0	0	0	0	0	0	0	0	0	0	0	0	0	0	0	0	0	0	0	0	0	0	0	0	0	0	0	0	0	0	0	0	0	0	0	0
890ae6a29e46018e13e89dfbf83f7544	0	0	0	0	3	0	0	0	0	0	0	0	0	0	0	0	0	0	0	0	0	0	0	0	0	0	0	0	0	0	0	0	0	0	0	0	0	0	0	0	0	0	0	0	0	0	0	0	0
b49828703a769824cea45d020995db28	0	0	0	0	3	0	0	0	0	0	0	0	0	0	0	0	0	0	0	0	0	0	0	0	0	0	0	0	0	0	0	0	0	0	0	0	0	0	0	0	0	0	0	0	0	0	0	0	0
17fc209e8e56d1b1efbf49c2ae029acb	0	0	0	0	0	3	0	0	0	0	0	0	0	0	0	0	0	0	0	0	0	0	0	0	0	0	0	0	0	0	0	0	0	0	0	0	0	0	0	0	0	0	0	0	0	0	0	0	0
dac6ce74920ebc66b20b7e51d878b041	0	0	0	0	0	3	0	0	0	0	0	0	0	0	0	0	0	0	0	0	0	0	0	0	0	0	0	0	0	0	0	0	0	0	0	0	0	0	0	0	0	0	0	0	0	0	0	0	0
996484596e65db993ced899fb1a76ac2	0	0	0	0	0	0	0	0	3	0	0	0	0	0	0	0	0	0	0	0	0	0	0	0	0	0	0	0	0	0	0	0	0	0	0	0	0	0	0	0	0	0	0	0	0	0	0	0	0
29d9513b1c2089af869c882d59275fa3	0	0	0	0	0	0	0	0	0	3	0	0	0	0	0	0	0	0	0	0	0	0	0	0	0	0	0	0	0	0	0	0	0	0	0	0	0	0	0	0	0	0	0	0	0	0	0	0	0
dc5cf9ce5edac16c9bd8e7d1b658b11d	0	0	0	0	0	0	0	0	0	0	0	0	3	0	0	0	0	0	0	0	0	0	0	0	0	0	0	0	0	0	0	0	0	0	0	0	0	0	0	0	0	0	0	0	0	0	0	0	0
eae5211cf19a1aefeb9b23efd0e21614	0	0	0	0	0	0	0	0	0	0	0	0	0	0	0	0	0	3	0	0	0	0	0	0	0	0	0	0	0	0	0	0	0	0	0	0	0	0	0	0	0	0	0	0	0	0	0	0	0
c3cb4656b44d4024910ce56fbb8a79dc	0	0	0	0	0	0	0	0	0	0	0	0	0	0	0	0	0	0	0	3	0	0	0	0	0	0	0	0	0	0	0	0	0	0	0	0	0	0	0	0	0	0	0	0	0	0	0	0	0
e391f083388378a4589f8e6db8d878a7	0	0	0	0	0	0	0	0	0	0	0	0	0	0	0	0	0	0	0	0	0	0	0	3	0	0	0	0	0	0	0	0	0	0	0	0	0	0	0	0	0	0	0	0	0	0	0	0	0
840247312df83402c54c239b2329b017	0	0	0	0	0	0	0	0	0	0	0	0	0	0	0	0	0	0	0	0	0	0	0	0	0	0	0	0	0	0	0	0	0	3	0	0	0	0	0	0	0	0	0	0	0	0	0	0	0
d701cf17e421c53d25b2abaa7e24beba	0	0	0	0	0	0	0	0	0	0	0	0	0	0	0	0	0	0	0	0	0	0	0	0	0	0	0	0	0	0	0	0	0	0	0	0	0	0	0	0	3	0	0	0	0	0	0	0	0
a2e85a45ec25b505f28c286724340ad2	0	0	0	0	0	0	0	0	0	0	0	0	0	0	0	0	0	0	0	0	0	0	0	0	0	0	0	0	0	0	0	0	0	0	0	0	0	0	0	0	0	0	0	0	3	0	0	0	0
79e62c8de07e8ebe9200e616813fd95e	0	0	0	0	0	0	0	0	0	0	0	0	0	0	0	0	0	0	0	0	0	0	0	0	0	0	0	0	0	0	0	0	0	0	0	0	0	0	0	0	0	0	0	0	0	0	0	0	0
c2576099affd39c0b54e71fb9884c09c	0	0	0	0	0	0	0	0	0	0	0	0	0	0	0	0	0	0	0	0	0	0	0	0	0	0	0	0	0	0	0	0	0	0	0	0	0	0	0	0	0	0	0	0	0	0	0	0	0
42fbf5e3a4178e090cedb6e2b3d1a60e	0	0	0	0	0	0	0	0	0	0	0	0	0	0	0	0	0	0	0	0	0	0	0	0	0	0	0	0	0	0	0	0	0	0	0	0	0	0	0	0	0	0	0	0	0	0	0	0	0
a88583ceb0f8a3a6e4d03dd5d06fbd07	0	0	0	0	0	0	0	0	0	0	0	0	0	0	0	0	0	0	0	0	0	0	0	0	0	0	0	0	0	0	0	0	0	0	0	0	0	0	0	0	0	0	0	0	0	0	0	0	0
a27267c6fc299bddaa01e99738d07e93	0	0	0	0	0	0	0	0	0	0	0	0	0	0	0	0	0	0	0	0	0	0	0	0	0	0	0	0	0	0	0	0	0	0	0	0	0	0	0	0	0	0	0	0	0	0	0	0	0
00f891caf328fd412a1d7f9391ade886	0	0	0	0	0	0	0	0	0	0	0	0	0	0	0	0	0	0	0	0	0	0	0	0	0	0	0	0	0	0	0	0	0	0	0	0	0	0	0	0	0	0	0	0	0	0	0	0	0
cb45a2377443b901c5f63f0511cfd99a	0	0	0	0	0	0	0	0	0	0	0	0	0	0	0	0	0	0	0	0	0	0	0	0	0	0	0	0	0	0	0	0	0	0	0	0	0	0	0	0	0	0	0	0	0	0	0	0	0
b1f75e3ab9c337864b00b637fbda87c2	0	0	0	0	3	0	0	0	0	0	0	0	0	0	0	0	0	0	0	0	0	0	0	0	0	0	0	0	0	0	0	0	0	0	0	0	0	0	0	0	0	0	0	0	0	0	0	0	0
3bb6fc461accbf596b643374ff43c378	0	0	0	0	0	0	0	0	0	0	0	0	3	0	0	0	0	0	0	0	0	0	0	0	0	0	0	0	0	0	0	0	0	0	0	0	0	0	0	0	0	0	0	0	0	0	0	0	0
538f23d6f291b58ca7b89ba687eddd2b	0	0	0	0	0	0	0	0	0	0	0	0	0	0	0	0	0	0	0	0	3	0	0	0	0	0	0	0	0	0	0	0	0	0	0	0	0	0	0	0	0	0	0	0	0	0	0	0	0
68ba2f2044ebc44ce095865c29aeadc0	0	0	0	0	0	0	0	0	0	0	0	0	0	0	0	0	0	0	0	0	0	0	0	0	3	0	0	0	0	0	0	0	0	0	0	0	0	0	0	0	0	0	0	0	0	0	0	0	0
72cc7999d14f3fc37d65b1c20a6bd569	0	0	0	0	0	0	0	0	0	0	0	0	0	0	0	0	0	0	0	0	0	0	0	0	0	0	0	0	0	0	0	0	0	0	3	0	0	0	0	0	0	0	0	0	0	0	0	0	0
14a7f76230a62d51594259ec47a5efe0	0	0	0	0	0	0	0	0	0	0	0	0	0	0	0	0	0	0	0	0	0	0	0	0	0	0	0	0	0	0	0	0	0	0	3	0	0	0	0	0	0	0	0	0	0	0	0	0	0
3fac42a78d46342fc71fabf6fa29b6c7	0	0	0	0	0	0	0	0	0	0	0	0	0	0	0	0	0	0	0	0	0	0	0	0	0	0	0	0	0	0	0	0	0	0	0	0	0	3	0	0	0	0	0	0	0	0	0	0	0
153f365aa5b4b40d88f3de402628e31d	0	0	0	0	0	0	0	0	0	0	0	0	0	0	0	0	0	0	0	0	0	0	0	0	0	0	0	0	0	0	0	0	0	0	0	0	0	0	0	3	0	0	0	0	0	0	0	0	0
848b408bd8bfdde9be3716dd95e44b94	0	0	0	0	0	0	0	0	0	0	0	0	0	0	0	0	0	0	0	0	0	0	0	0	0	0	0	0	0	0	0	0	0	0	0	0	0	0	0	0	0	0	0	0	0	0	0	0	0
5be8b1cdc414373c6628fbaf4db2d06e	0	0	0	0	0	0	0	0	0	0	0	0	0	0	0	0	0	0	0	0	0	0	0	0	0	0	0	0	0	0	0	0	0	0	0	0	0	0	0	0	0	0	0	0	0	0	0	0	0
b932c8128b6498362aef4edfae22b666	0	0	3	0	0	0	0	0	0	0	0	0	0	0	0	0	0	0	0	0	0	0	0	0	0	0	0	0	0	0	0	0	0	0	0	0	0	0	0	0	0	0	0	0	0	0	0	0	0
975dfd4eb38191b4cf62e929790c3927	0	0	3	0	0	0	0	0	0	0	0	0	0	0	0	0	0	0	0	0	0	0	0	0	0	0	0	0	0	0	0	0	0	0	0	0	0	0	0	0	0	0	0	0	0	0	0	0	0
92ef337febccd65eaca51f0527d379b2	0	0	0	0	3	0	0	0	0	0	0	0	0	0	0	0	0	0	0	0	0	0	0	0	0	0	0	0	0	0	0	0	0	0	0	0	0	0	0	0	0	0	0	0	0	0	0	0	0
8e941711f269feecadf22d804e45c2b0	0	0	0	0	0	3	0	0	0	0	0	0	0	0	0	0	0	0	0	0	0	0	0	0	0	0	0	0	0	0	0	0	0	0	0	0	0	0	0	0	0	0	0	0	0	0	0	0	0
5ad46b3f87d1ce368cd8fd00f51277cf	0	0	0	0	0	0	0	0	3	0	0	0	0	0	0	0	0	0	0	0	0	0	0	0	0	0	0	0	0	0	0	0	0	0	0	0	0	0	0	0	0	0	0	0	0	0	0	0	0
baa877ae26915504b0098d5f8b56721d	0	0	0	0	0	0	0	0	3	0	0	0	0	0	0	0	0	0	0	0	0	0	0	0	0	0	0	0	0	0	0	0	0	0	0	0	0	0	0	0	0	0	0	0	0	0	0	0	0
f097c03eecdeb40c4b00c04f123010ba	0	0	0	0	0	0	0	0	0	0	0	0	3	0	0	0	0	0	0	0	0	0	0	0	0	0	0	0	0	0	0	0	0	0	0	0	0	0	0	0	0	0	0	0	0	0	0	0	0
1c658882e6ce1fcd9ad71deab176b131	0	0	0	0	0	0	0	0	0	0	0	0	3	0	0	0	0	0	0	0	0	0	0	0	0	0	0	0	0	0	0	0	0	0	0	0	0	0	0	0	0	0	0	0	0	0	0	0	0
72c5f8151dc733f6c994dfe1ab4ef2e1	0	0	0	0	0	0	0	0	0	0	0	0	0	0	0	0	3	0	0	0	0	0	0	0	0	0	0	0	0	0	0	0	0	0	0	0	0	0	0	0	0	0	0	0	0	0	0	0	0
ab675d52bc45680e3aba4231db77890c	0	0	0	0	0	0	0	0	0	0	0	0	0	0	0	0	3	0	0	0	0	0	0	0	0	0	0	0	0	0	0	0	0	0	0	0	0	0	0	0	0	0	0	0	0	0	0	0	0
2dcd3ec93fc7a32c0d3726065328d215	0	0	0	0	0	0	0	0	0	0	0	0	0	0	0	0	3	0	0	0	0	0	0	0	0	0	0	0	0	0	0	0	0	0	0	0	0	0	0	0	0	0	0	0	0	0	0	0	0
77e526410a8d600291ee91c2ff94a441	0	0	0	0	0	0	0	0	0	0	0	0	0	0	0	0	0	0	0	3	0	0	0	0	0	0	0	0	0	0	0	0	0	0	0	0	0	0	0	0	0	0	0	0	0	0	0	0	0
28379fe5777f913a5248cc14711070dd	0	0	0	0	0	0	0	0	0	0	0	0	0	0	0	0	0	0	0	0	0	3	0	0	0	0	0	0	0	0	0	0	0	0	0	0	0	0	0	0	0	0	0	0	0	0	0	0	0
dd50d045296def27cafc3475b0a0b3d6	0	0	0	0	0	0	0	0	0	0	0	0	0	0	0	0	0	0	0	0	0	0	0	0	0	0	0	3	0	0	0	0	0	0	0	0	0	0	0	0	0	0	0	0	0	0	0	0	0
6e6a45d6832a5d067e501fd30a672a2c	0	0	0	0	0	0	0	0	0	0	0	0	0	0	0	0	0	0	0	0	0	0	0	0	0	0	0	0	3	0	0	0	0	0	0	0	0	0	0	0	0	0	0	0	0	0	0	0	0
f5b0518fc19d3f6826783b685210e79a	0	0	0	0	0	0	0	0	0	0	0	0	0	0	0	0	0	0	0	0	0	0	0	0	0	0	0	0	0	0	3	0	0	0	0	0	0	0	0	0	0	0	0	0	0	0	0	0	0
af9e5a50a7a09c329ae3f38e61ee72d4	0	0	0	0	0	0	0	0	0	0	0	0	0	0	0	0	0	0	0	0	0	0	0	0	0	0	0	0	0	0	3	0	0	0	0	0	0	0	0	0	0	0	0	0	0	0	0	0	0
6dbdeb7891eae925e119b95e263b3e4c	0	0	0	0	0	0	0	0	0	0	0	0	0	0	0	0	0	0	0	0	0	0	0	0	0	0	0	0	0	0	0	0	0	3	0	0	0	0	0	0	0	0	0	0	0	0	0	0	0
dc706544499062b3fe8d655f74d69bc2	0	0	0	0	0	0	0	0	0	0	0	0	0	0	0	0	0	0	0	0	0	0	0	0	0	0	0	0	0	0	0	0	0	0	0	3	0	0	0	0	0	0	0	0	0	0	0	0	0
f416dcd61bb8ec5726fadb1fa2cff082	0	0	0	0	0	0	0	0	0	0	0	0	0	0	0	0	0	0	0	0	0	0	0	0	0	0	0	0	0	0	0	0	0	0	0	3	0	0	0	0	0	0	0	0	0	0	0	0	0
0d9f6616278e7a841253fa3297519dfe	0	0	0	0	0	0	0	0	0	0	0	0	0	0	0	0	0	0	0	0	0	0	0	0	0	0	0	0	0	0	0	0	0	0	0	0	3	0	0	0	0	0	0	0	0	0	0	0	0
25a64eb8373ded19b0e54eda315763ed	0	0	0	0	0	0	0	0	0	0	0	0	0	0	0	0	0	0	0	0	0	0	0	0	0	0	0	0	0	0	0	0	0	0	0	0	0	3	0	0	0	0	0	0	0	0	0	0	0
5787498b465991408160da4d730464ad	0	0	0	0	0	0	0	0	0	0	0	0	0	0	0	0	0	0	0	0	0	0	0	0	0	0	0	0	0	0	0	0	0	0	0	0	0	0	0	0	0	0	0	0	3	0	0	0	0
6e2bb41bbb03aefc6e354c18c8cd157d	0	0	0	0	0	0	0	0	0	0	0	0	0	0	0	0	0	0	0	0	0	0	0	0	0	0	0	0	0	0	0	0	0	0	0	0	0	0	0	0	0	0	0	0	0	3	0	0	0
833b5bf8271365dc261dbbe63837b117	0	0	0	0	0	0	0	0	0	0	0	0	0	0	0	0	0	0	0	0	0	0	0	0	0	0	0	0	0	0	0	0	0	0	0	0	0	0	0	0	0	0	0	0	0	0	0	0	0
60870a4b485bbf09976ec46d39bf087c	0	0	0	0	0	0	0	0	0	0	0	0	0	0	0	0	0	0	0	0	0	0	0	0	0	0	0	0	0	0	0	0	0	0	0	0	0	0	0	0	0	0	0	0	0	0	0	0	0
6614954e1b34ae9fb08e729f07c5883c	0	0	0	0	0	0	0	0	0	0	0	0	0	0	0	0	0	0	0	0	0	0	0	0	0	0	0	0	0	0	0	0	0	0	0	0	0	0	0	0	0	0	0	0	0	0	0	0	0
695f6e896d21a1db0b94c760c719eed9	0	0	0	0	0	0	0	2	0	0	0	0	0	0	0	0	0	0	0	0	0	0	0	0	0	0	0	0	0	0	0	0	0	0	0	0	0	0	0	0	0	0	0	0	0	0	0	0	0
ce03a2484ddcb71fabf743c529e7fea1	0	0	0	0	0	0	0	0	0	0	0	0	0	0	0	0	0	0	0	0	0	0	0	0	0	0	0	0	0	0	0	0	0	0	0	0	0	0	0	0	0	0	0	0	0	0	0	0	0
a1dd3b46930fdfe1bb8416b6c748e50e	0	0	0	0	0	0	0	0	0	0	0	0	0	0	0	0	0	0	0	0	0	0	0	0	0	0	0	0	0	0	0	0	0	0	0	0	0	0	0	0	0	0	0	0	0	0	0	0	0
f3df88d9f84e98fd9a89a7322d97db5d	0	0	0	0	0	0	0	0	0	0	0	0	0	0	0	0	0	0	0	0	0	0	0	0	0	0	0	0	0	0	0	0	0	0	0	0	0	0	0	0	0	0	0	0	0	0	0	0	0
a1e2037a000fd41b83201eb5e3ce2d8a	0	0	0	0	0	0	0	0	0	0	0	0	0	0	0	0	0	0	0	0	0	0	0	0	0	0	0	0	0	0	0	0	0	0	0	0	0	0	0	0	0	0	0	0	0	0	0	0	0
bfc2abce2c4f9d358133f634f50932e4	0	0	0	0	0	0	0	0	0	0	0	0	0	0	0	0	0	0	0	0	0	0	0	0	0	0	0	0	0	0	0	0	0	0	0	0	0	0	0	0	0	0	0	0	0	0	0	0	0
8289d3321ccdd5ea02836a59cb55b31d	0	0	0	0	0	0	0	0	0	0	0	0	0	0	0	0	0	0	0	0	0	0	0	0	0	0	0	0	0	0	0	0	0	0	0	0	0	0	0	0	0	0	0	0	0	0	0	0	0
7cbe5a5004531bd8500595ff0f10498f	0	0	0	0	0	0	0	0	0	0	0	0	0	0	0	0	0	0	0	0	0	0	0	0	0	0	0	0	0	0	0	0	0	0	0	0	0	0	0	0	0	0	0	0	0	0	0	0	0
f6126cff61332236d24bb2eb8c62d1b6	0	0	0	0	0	0	0	0	0	0	0	0	0	0	0	0	0	0	0	0	0	0	0	0	0	0	0	0	0	0	0	0	0	0	0	0	0	0	0	0	0	0	0	0	0	0	0	0	0
ab614f22b991ca41ee7205fc54867437	0	0	0	0	0	0	0	0	0	0	0	0	0	0	0	0	0	0	0	0	0	0	0	0	0	0	0	0	0	0	0	0	0	0	0	0	0	0	0	0	0	0	0	0	0	0	0	0	0
06f1fad69dca00370cda270407e062e3	0	0	0	0	0	0	0	0	0	0	0	0	0	0	0	0	0	0	0	0	0	0	0	0	0	0	0	0	0	0	0	0	0	0	0	0	0	0	0	0	0	0	0	0	0	0	0	0	0
97e898777a2375fbf9eb688f65275bad	0	0	0	0	0	0	0	0	0	0	0	0	0	0	0	0	0	0	0	0	0	0	0	0	0	0	0	0	0	0	0	0	0	0	0	0	0	0	0	0	0	0	0	0	0	0	0	0	0
51bb3064ad62441af3ec414a32653fbb	0	0	0	0	0	0	0	0	0	0	0	0	0	0	0	0	0	0	0	0	0	0	0	0	0	0	0	0	0	0	0	0	0	0	0	0	0	0	0	0	0	0	0	0	0	0	0	0	0
d4e740bc5c2587cbbb188e8e30026611	0	0	0	0	0	0	0	0	0	0	0	0	0	0	0	0	0	0	0	0	0	0	0	0	0	0	0	0	0	0	0	0	0	0	0	0	0	0	0	0	0	0	0	0	0	0	0	0	0
4a8bcee057b19d31c96e5834b3e49ab1	0	0	0	0	0	0	0	0	0	0	0	0	0	0	0	0	0	0	0	0	0	0	0	0	0	0	0	0	0	0	0	0	0	0	0	0	0	0	0	0	0	0	0	0	0	0	0	0	0
0048d8595907e0aa7cf4134967e4b317	0	0	0	0	0	0	0	0	0	0	0	0	0	0	0	0	0	0	0	0	0	0	0	0	0	0	0	0	0	0	0	0	0	0	0	0	0	0	0	0	0	0	0	0	0	0	0	0	0
8f1ac9cd1be2610edaa7de3affd1e5ce	0	0	0	0	0	0	0	0	0	0	0	0	0	0	0	0	0	0	0	0	0	0	0	0	0	0	0	0	0	0	0	0	0	0	0	0	0	0	0	0	0	0	0	0	0	0	0	0	0
0da5ee844df43ffbaa8ffe6ab81ca6af	0	0	0	0	0	0	0	0	0	0	0	0	0	0	0	0	0	0	0	0	0	0	0	0	0	0	0	0	0	0	0	0	0	0	0	0	0	0	0	0	0	0	0	0	0	0	0	0	0
99fd6299d332bd73907d9bb2822a0a6a	0	0	0	0	0	0	0	0	0	0	0	0	0	0	0	0	0	0	0	0	0	0	0	0	0	0	0	0	0	0	0	0	0	0	0	0	0	0	0	0	0	0	0	0	0	0	0	0	0
10dc9531dabc87700da3a930bf57549d	0	0	0	0	0	0	0	0	0	0	0	0	0	0	0	0	0	0	0	0	0	0	0	0	0	0	0	0	0	0	0	0	0	0	0	0	0	0	0	0	0	0	0	0	0	0	0	0	0
ff60fd391e404b6c355814e8ee713a02	0	0	0	0	0	0	0	0	0	0	0	0	0	0	0	0	0	0	0	0	0	0	0	0	0	0	0	0	0	0	0	0	0	0	0	0	0	0	0	0	0	0	0	0	0	0	0	0	0
0e14e7ab105745ef2ef0891bd05831eb	0	0	0	0	0	0	0	0	0	0	0	0	0	0	0	0	0	0	0	0	0	0	0	0	0	0	0	0	0	0	0	0	0	0	0	0	0	0	0	0	0	0	0	0	0	0	0	0	0
d7b2c22b0e9e956b2c07ce6570cc9b30	0	0	0	0	0	0	0	0	0	0	0	0	0	0	0	0	0	0	0	0	0	0	0	0	0	0	0	0	0	0	0	0	0	0	0	0	0	0	0	0	0	0	0	0	0	0	0	0	0
5cda91f1a1490896dfcd8b3fc53784f5	0	0	0	0	0	0	0	0	0	0	0	0	0	0	0	0	0	0	0	0	0	0	0	0	0	0	0	0	0	0	0	0	0	0	0	0	0	0	0	0	0	0	0	0	0	0	0	0	0
e405a6746c773112d9e57378cc4ca60a	0	0	0	0	0	0	0	0	0	0	0	0	0	0	0	0	0	0	0	0	0	0	0	0	0	0	0	0	0	0	0	0	0	0	0	0	0	0	0	0	0	0	0	0	0	0	0	0	0
0869109d56564845029cfab4768590ca	0	0	0	0	0	0	0	0	0	0	0	0	0	0	0	0	0	0	0	0	0	0	0	0	0	0	0	0	0	0	0	0	0	0	0	0	0	0	0	0	0	0	0	0	0	0	0	0	0
900df8f4333124df384db9012a905941	0	0	0	0	0	0	0	0	0	0	0	0	0	0	0	0	0	0	0	0	0	0	0	0	0	0	0	0	0	0	0	0	0	0	0	0	0	0	0	0	0	0	0	0	0	0	0	0	0
12ae33b4c8c626346a823f0faf59288c	0	0	0	0	0	0	0	0	0	0	0	0	0	0	0	0	0	0	0	0	0	0	0	0	0	0	0	0	0	0	0	0	0	0	0	0	0	0	0	0	0	0	0	0	0	0	0	0	0
55534be72c64fd68558ab27bd9eed277	0	0	0	0	0	0	0	0	0	0	0	0	0	0	0	0	0	0	0	0	0	0	0	0	0	0	0	0	0	0	0	0	0	0	0	0	0	0	0	0	0	0	0	0	0	0	0	0	0
3aa6ac58306c2e023c68ea8587b0eb1e	0	0	0	0	0	0	0	0	0	0	0	0	0	0	0	0	0	0	0	0	0	0	0	0	0	0	0	0	0	0	0	0	0	0	0	0	0	0	0	0	0	0	0	0	0	0	0	0	0
f96ada7c4859c6238d0429cecde2f0be	0	0	0	0	0	0	0	0	0	0	0	0	0	0	0	0	0	0	0	0	0	0	0	0	0	0	0	0	0	0	0	0	0	0	0	0	0	0	0	0	0	0	0	0	0	0	0	0	0
1d11631fbc20785ca343c2979fb96c38	0	0	0	0	0	0	0	0	0	0	0	0	0	0	0	0	0	0	0	0	0	0	0	0	0	0	0	0	0	0	0	0	0	0	0	0	0	0	0	0	0	0	0	0	0	0	0	0	0
6023a8d4effd07d5eebd4fdca17ba1cb	0	0	0	0	0	0	0	0	0	0	0	0	0	0	0	0	0	0	0	0	0	0	0	0	0	0	0	0	0	0	0	0	0	0	0	0	0	0	0	0	0	2	0	0	0	0	0	0	0
163a79134de8c2c5f6f9d429c3eff034	0	0	0	0	0	0	0	0	0	0	0	0	0	0	0	0	0	0	0	0	0	0	0	0	0	0	0	0	0	0	0	0	0	0	0	0	0	0	0	0	0	0	0	0	0	0	0	0	0
2fdf0c4774d19172542ccb2874c4df86	0	0	0	0	0	0	0	0	0	0	0	0	0	0	0	0	0	0	0	0	0	0	0	0	0	0	0	0	0	0	0	0	0	0	0	0	0	0	0	0	0	0	0	0	0	0	0	0	0
de0a58023bce694c517f500cba4d917e	0	0	0	0	0	0	0	0	0	0	0	0	0	0	0	0	0	0	0	0	0	0	0	0	0	0	0	0	0	0	0	0	0	0	0	0	0	0	0	0	0	0	0	0	0	0	0	0	0
e57a53bc932bca960cd0181aa2d4f87d	0	0	0	0	0	0	0	0	0	0	0	0	0	0	0	0	0	0	0	0	0	0	0	0	0	0	0	0	0	0	0	0	0	0	0	0	0	0	0	0	0	0	0	0	0	0	0	0	0
9f35ff2ea6e4e9f2d4acbe221aec63e6	0	0	0	0	0	0	0	0	0	0	0	0	0	0	0	0	0	0	0	0	0	0	0	0	0	0	0	0	0	0	0	0	0	0	0	0	0	0	0	0	0	0	0	0	0	0	0	0	0
1e9e187bc94a5166a29479e1a4c6e553	0	0	0	0	0	0	0	0	0	0	0	0	0	0	0	0	0	0	0	0	0	0	0	0	0	0	0	0	0	0	0	0	0	0	0	0	0	0	0	0	0	0	0	0	0	0	0	0	0
33c6bac1d5268f26a475c89936be7834	0	0	0	0	0	0	0	0	0	0	0	0	0	0	0	0	0	0	0	0	0	0	0	0	0	0	0	0	0	0	0	0	0	0	0	0	0	0	0	0	0	0	0	0	0	0	0	0	0
d09f0969d3a73a54116552f590f8b0b9	0	0	0	0	0	0	0	0	0	0	0	0	0	0	0	0	0	0	0	0	0	0	0	0	0	0	0	0	0	0	0	0	0	0	0	0	0	0	0	0	0	0	0	0	0	0	0	0	0
bcc3770af0c6bbcddd22dd95343d79a7	0	0	0	0	0	0	0	0	0	0	0	0	0	0	0	0	0	0	0	0	0	0	0	0	0	0	2	0	0	0	0	0	0	0	0	0	0	0	0	0	0	0	0	0	0	0	0	0	0
9e98efac79080cfed3756cfc159f7bfc	0	0	0	0	0	0	0	0	0	0	0	0	0	0	0	0	0	0	0	0	0	0	0	0	0	0	0	0	0	0	0	0	0	0	0	2	0	0	0	0	0	0	0	0	0	0	0	0	0
4e5f6791c93be9ef3afc93149a42eee1	0	0	0	0	0	0	0	0	0	0	0	0	0	0	0	0	0	0	0	0	0	0	0	0	0	0	0	0	0	0	0	0	0	0	0	0	0	0	0	0	0	0	0	2	0	0	0	0	0
e8b72ad85ba7c649966b4a4e9eb043e1	0	0	0	0	0	0	0	0	0	0	0	0	0	0	0	0	0	0	0	0	0	0	0	0	0	0	0	0	0	0	0	0	0	0	0	0	0	0	0	0	0	0	0	0	0	0	0	0	0
c152da6fab69d49575af77736ff1a454	0	0	0	0	0	0	0	0	0	0	0	0	0	0	0	0	0	0	0	0	0	0	0	0	0	0	0	0	0	0	0	0	0	0	0	0	0	0	0	0	0	0	0	0	0	0	0	0	0
8cb24777cb48dde0aac60dfeca125d10	0	0	0	0	0	0	0	0	0	0	0	0	0	0	0	0	0	0	0	0	0	0	0	0	0	0	0	0	0	0	0	0	0	0	0	0	0	0	0	0	0	0	0	0	0	0	0	0	0
71fd06bf8c25e42ed875df9c9ed704f7	0	0	0	0	0	0	0	0	0	0	0	0	0	0	0	0	0	0	0	0	0	0	0	0	0	0	0	0	0	0	0	0	0	0	0	0	0	0	0	0	0	0	0	0	0	0	0	0	0
25b6da219c42c154fb2e4f229f7be602	0	0	0	0	0	0	0	0	0	0	0	0	0	0	0	0	0	0	0	0	0	0	0	0	0	0	0	0	0	0	0	0	0	0	0	0	0	0	0	0	0	0	0	0	0	0	0	0	0
a35644ceb2e1ed435b5a19f503655777	0	0	0	0	0	0	0	0	0	0	0	0	0	0	0	0	0	0	0	0	0	0	0	0	0	0	0	0	0	0	0	0	0	0	0	0	0	0	0	0	0	0	0	0	0	0	0	0	0
81bc43aa4954dade2057db80321a2fbc	0	0	0	0	0	0	0	0	0	0	0	0	0	0	0	0	0	0	0	0	0	0	0	0	0	0	0	0	0	0	0	0	0	0	0	0	0	0	0	0	0	0	0	0	0	0	0	0	0
7c543ed34e412b58c9a5dcf51402780f	0	0	0	0	0	0	0	0	0	0	0	0	0	0	0	0	0	0	0	0	0	0	0	0	0	0	0	0	0	0	0	0	0	0	0	0	0	0	0	0	0	0	0	0	0	0	0	0	0
a8745e6a5764fe6bbb83babc980c0c83	0	0	0	0	0	0	0	0	0	0	0	0	0	0	0	0	0	0	0	0	0	0	0	0	0	0	0	0	0	0	0	0	0	0	0	0	0	0	0	0	0	0	0	0	0	0	0	0	0
160fd5294b47c4a9b5fe5ce1f82e4028	0	0	0	0	0	0	0	0	0	0	0	0	0	0	0	0	0	0	0	0	0	0	0	0	0	0	0	0	0	0	0	0	0	0	0	0	0	0	0	0	0	0	0	0	0	0	0	0	0
6dde17196b44a85f9f6e7907e211a105	0	0	0	0	0	0	0	0	0	0	0	0	0	0	0	0	0	0	0	0	0	0	0	0	0	0	0	0	0	0	0	0	0	0	0	0	0	0	0	0	0	0	0	0	0	0	0	0	0
5b49f1ce6020f8c845b14e18c9d27280	0	0	0	0	0	0	0	0	0	0	0	0	0	0	0	0	0	0	0	0	0	0	0	0	0	0	0	0	0	0	0	0	0	0	0	0	0	0	0	0	0	0	0	0	0	0	0	0	0
d33da88f57d9a4ae28291f8f80275fbb	0	0	0	0	0	0	0	0	0	0	0	0	0	0	0	0	0	0	0	0	0	0	0	0	0	0	0	0	0	0	0	0	0	0	0	0	0	0	0	0	0	0	0	0	0	0	0	0	0
dfaf861846dddfab205eb9e32f3a6ad6	0	0	0	0	0	0	0	0	0	0	0	0	0	0	0	0	0	0	0	0	0	0	0	0	0	0	0	0	0	0	0	0	0	0	0	0	0	0	0	0	0	0	0	0	0	0	0	0	0
0d346716389bb0ed36393cdcba41f655	0	0	0	0	0	0	0	0	0	0	0	0	0	0	0	0	0	0	0	0	0	0	0	0	0	0	0	0	0	0	0	0	0	0	0	0	0	0	0	0	0	0	0	0	0	0	0	0	0
20cac722e4c79ef8e001ba1a17ef9533	0	0	0	0	0	0	0	0	0	0	0	0	0	0	0	0	0	0	0	0	0	0	0	0	0	0	0	0	0	0	0	0	0	0	0	0	0	0	0	0	0	0	0	0	0	0	0	0	0
d264634321a93fbe3164fc05d83ad1f0	0	0	0	0	0	0	0	0	0	0	0	0	0	0	0	0	0	0	0	0	0	0	0	0	0	0	0	0	0	0	0	0	0	0	0	0	0	0	0	0	0	0	0	0	0	0	0	0	0
128e5341c40795c4097a483189c38ce6	0	0	0	0	0	0	0	0	0	0	0	0	0	0	2	0	0	0	0	0	0	0	0	0	0	0	0	0	0	0	0	0	0	0	0	0	0	0	0	0	0	0	0	0	0	0	0	0	0
99330b536fcd1671726e1c44326725bc	0	0	0	0	0	0	0	0	0	0	0	0	0	0	0	0	0	2	0	0	0	0	0	0	0	0	0	0	0	0	0	0	0	0	0	0	0	0	0	0	0	0	0	0	0	0	0	0	0
72a5cfff5a7e2b89e323c825158a3569	0	0	0	0	0	0	0	0	0	0	0	0	0	0	0	0	0	0	0	0	0	0	0	0	0	0	0	0	0	0	0	0	0	0	0	0	1	0	0	0	0	0	0	0	0	0	0	0	0
20ee81476b2f975aff900ff0cb773178	0	0	0	0	0	0	0	0	0	0	0	0	0	0	0	0	0	0	0	0	0	0	0	0	0	0	0	0	0	0	0	0	0	0	0	0	0	0	0	0	0	0	0	2	0	0	0	0	0
fae153c762a229272b2b54791d8ced51	0	0	0	0	0	0	0	0	0	0	0	0	0	0	0	0	0	0	0	0	0	0	0	0	0	0	0	0	0	0	0	0	0	0	0	0	0	0	0	0	0	0	0	0	0	0	0	0	0
288ea5b1981220432d024750e11e286d	0	0	0	0	0	0	0	0	0	0	0	0	0	0	0	0	0	0	0	0	0	0	0	0	0	0	0	0	0	0	0	0	0	0	0	0	0	0	0	0	0	0	0	0	0	0	0	0	0
54c234be086b04d9744cb515881a36fa	0	0	0	0	0	0	0	0	0	0	0	0	0	0	0	0	0	0	0	0	0	0	0	0	0	0	0	0	0	0	0	0	0	0	0	0	0	0	0	0	0	0	0	0	0	0	0	0	0
62e56a3707d1a586f5835f8193e3a67d	0	0	0	0	0	0	0	0	0	0	0	0	0	0	0	0	0	0	0	0	0	0	0	0	0	0	0	0	0	0	0	0	0	0	0	0	0	0	0	0	0	0	0	0	0	0	0	0	0
92ac5cb9a2aa2cc5872e567af1137814	0	0	0	0	0	0	0	0	0	0	0	0	0	0	0	0	0	0	0	0	0	0	0	0	0	0	0	0	0	0	0	0	0	0	0	0	0	0	0	0	0	0	0	0	0	0	0	0	0
6d891c4a8a6dcac43f4562b8d3817a23	0	0	0	0	0	0	0	0	0	0	0	0	0	0	0	0	0	0	0	0	0	0	0	0	0	0	0	0	0	0	0	0	0	0	0	0	0	0	0	0	0	0	0	0	0	0	0	0	0
031d0c6c041a5cc01d0ce77707b08d74	0	0	0	0	0	0	0	0	0	0	0	0	0	0	0	0	0	0	0	0	0	0	0	0	0	0	0	0	0	0	0	0	0	0	0	0	0	0	0	0	0	0	0	0	0	0	0	0	0
be0bdeb6fd1edc35a2649dfcd4faec00	0	0	0	0	0	0	0	0	0	0	0	0	0	0	0	0	0	0	0	0	0	0	0	0	0	0	0	0	0	0	0	0	0	0	0	0	0	0	0	0	0	0	0	0	0	0	0	0	0
1fb486ec873f7a5f91ee9bf0d1cbd819	0	0	0	0	0	0	0	0	0	0	0	0	0	0	0	0	0	0	0	0	0	0	0	0	0	0	0	0	0	0	0	0	0	0	0	0	0	0	0	0	0	0	0	0	0	0	0	0	0
42e1316d4b80dd529d81a6cc4107cd53	0	0	0	0	0	0	0	0	0	0	0	0	0	0	0	0	0	0	0	0	0	0	0	0	0	0	0	0	0	0	0	0	0	0	0	0	0	0	0	0	0	0	0	0	0	0	0	0	0
72281dd385c3c37e8e99c4fc1032f0d4	0	0	0	0	0	0	0	0	0	0	0	0	0	0	0	0	0	0	0	0	0	0	0	0	0	0	0	0	0	0	0	0	0	0	0	0	0	0	0	0	0	0	0	0	0	0	0	0	0
ffba6a71b1a09c86ba0ea2be7c6a7829	0	0	0	0	0	0	0	0	0	2	0	0	0	0	0	0	0	0	0	0	0	0	0	0	0	0	0	0	0	0	0	0	0	0	0	0	0	0	0	0	0	0	0	0	0	0	0	0	0
bd16d983d4b81a8849538a39d93d0beb	0	0	0	0	0	0	0	0	0	0	0	0	0	0	0	0	0	0	0	0	0	0	0	0	0	0	0	0	0	0	0	0	0	0	0	0	0	0	0	0	0	0	0	0	0	0	0	0	0
05024540fc9c833279645ce011356dfe	0	0	0	0	0	0	0	0	0	0	0	0	0	0	0	0	0	0	0	0	0	0	0	0	0	0	0	0	0	0	0	0	0	0	0	0	0	0	0	0	0	0	0	0	0	0	0	0	0
45fd70c13ab319e082b88f59e8feb45c	0	0	0	0	0	0	0	0	0	0	0	0	0	0	0	0	0	0	0	0	0	0	0	0	0	0	0	0	0	0	0	0	0	0	0	0	0	0	0	0	0	0	0	0	0	0	0	0	0
0cc07b3acdac88598630f0735e648426	0	0	0	0	0	0	0	0	0	0	0	0	0	0	0	0	0	0	0	0	0	0	0	0	0	0	0	0	0	0	0	0	0	0	0	0	0	0	0	0	0	0	0	0	0	0	0	0	0
741ab061341b152310421fc36adeb0db	0	0	0	0	0	0	0	0	0	0	0	0	0	0	0	0	0	0	0	0	0	0	0	0	0	0	0	0	0	0	0	0	0	0	0	0	0	0	0	0	0	0	0	0	0	0	0	0	0
cf519ee0f7de9c13f3896597f1930aca	0	0	0	0	0	0	0	0	0	0	0	0	0	0	0	0	0	0	0	0	0	0	0	0	0	0	0	0	0	0	0	0	0	0	0	0	0	0	0	0	0	0	0	0	0	0	0	0	0
49bdf1a6d9033275e50b91367416a3fa	0	0	0	0	2	0	0	0	0	0	0	0	0	0	0	0	0	0	0	0	0	0	0	0	0	0	0	0	0	0	0	0	0	0	0	0	0	0	0	0	0	0	0	0	0	0	0	0	0
5b3adb2d85acd032bb923cc39947459b	0	0	0	0	0	0	0	0	0	0	0	0	0	0	0	0	0	2	0	0	0	0	0	0	0	0	0	0	0	0	0	0	0	0	0	0	0	0	0	0	0	0	0	0	0	0	0	0	0
a5b3c207c57eb37eb3e0eb133d911bf8	0	0	0	0	0	0	0	0	0	0	0	0	0	0	0	0	0	0	0	0	0	2	0	0	0	0	0	0	0	0	0	0	0	0	0	0	0	0	0	0	0	0	0	0	0	0	0	0	0
b049886b98082c0604722321c6e7e02d	0	0	0	0	0	0	0	0	0	0	0	0	0	0	0	0	0	0	0	0	0	0	0	0	0	0	0	0	0	2	0	0	0	0	0	0	0	0	0	0	0	0	0	0	0	0	0	0	0
8755b9d7f96b2b09aa18645406f3b1db	0	0	0	0	0	0	0	0	0	0	0	0	0	0	0	0	0	0	0	0	0	0	0	0	0	0	0	0	0	0	0	0	0	0	0	0	0	0	0	0	0	0	0	0	2	0	0	0	0
2ddb2d5d9acd2673b254d2e25b7f8b11	0	0	0	0	0	0	0	0	0	0	0	0	0	0	0	0	0	0	0	0	0	0	0	0	0	0	0	0	0	0	0	0	0	0	0	0	0	0	0	0	0	0	0	0	0	0	0	0	0
1c9ff57a366799214ffe8169db1aa95f	0	0	0	0	0	0	0	0	0	0	0	0	0	0	0	0	0	0	0	0	0	0	0	0	0	0	0	0	0	0	0	0	0	0	0	0	0	0	0	0	0	0	0	0	0	0	0	0	0
bbff4ac2568d0da64b5bef816285b2b7	0	0	0	0	0	0	0	0	0	0	0	0	0	0	0	0	0	0	0	0	0	0	0	0	0	0	0	0	0	0	0	0	0	0	0	0	0	0	0	0	0	0	0	0	0	0	0	0	0
c80adb4b81a81e8a1aa77b8818d7b094	0	0	0	0	0	0	0	0	0	0	0	0	0	0	0	0	0	0	0	0	0	0	0	0	0	0	0	0	0	0	0	0	0	0	0	0	0	0	0	0	0	0	0	0	0	0	0	0	0
ccd4b0953fa0446513e547e5ba6c5467	0	0	0	0	0	0	0	0	0	0	0	0	0	0	0	0	0	0	0	0	0	0	0	0	0	0	0	0	0	0	0	0	0	0	0	0	0	0	0	0	0	0	0	0	0	0	0	0	0
927928ca249d56ca32dab2373cad6ffe	0	0	0	0	0	0	0	0	0	0	0	0	0	0	0	0	0	0	0	0	0	0	0	0	0	0	0	0	0	0	0	0	0	0	0	0	0	0	0	0	0	0	0	0	0	0	0	0	0
ea816fc8ed616c06fd1cdd2c78f26a80	0	0	0	0	0	0	0	0	0	0	0	0	0	0	0	0	0	0	0	0	0	0	0	0	0	0	0	0	0	0	0	0	0	0	0	0	0	0	0	0	0	0	0	0	0	0	0	0	0
27f5f1008d5f0714a81d41c80a72645b	0	0	0	0	0	0	0	0	0	0	0	0	0	0	0	0	0	0	0	0	0	0	0	0	0	0	0	0	0	0	0	0	0	0	0	0	0	0	0	0	0	0	0	0	0	0	0	0	0
cae837eefed1cfab36963e7dd759f969	0	0	0	0	0	0	0	0	0	0	0	0	0	0	0	0	0	0	0	0	0	0	0	0	0	0	0	0	0	0	0	0	0	0	0	0	0	0	0	0	0	0	0	0	0	0	0	0	0
12bde3c97d16d88cad03df0dacb2cca2	0	0	0	0	0	0	0	0	0	0	0	0	0	0	0	0	0	0	0	0	0	0	0	0	0	0	0	0	0	0	0	0	0	0	0	0	0	0	0	0	0	0	0	0	0	0	0	0	0
a56cc6a61ab9dfc32674795045dc378d	0	0	0	0	0	0	0	0	0	0	0	0	0	0	0	0	0	0	0	0	0	0	0	0	0	0	0	0	0	0	0	0	0	0	0	0	0	0	0	0	0	0	0	0	0	0	0	0	0
28bdc76f437e6f97ef61d0a57799e987	0	0	0	0	0	0	0	0	0	0	0	0	0	0	0	0	0	0	0	0	0	0	0	0	0	0	0	0	0	0	0	0	0	0	0	0	0	0	0	0	0	0	0	0	0	0	0	0	0
828f360810407b332bfff1cbe6614937	0	0	0	0	0	0	0	0	0	0	0	0	0	0	0	0	0	0	0	0	0	0	0	0	0	0	0	0	0	0	0	0	0	0	0	0	0	0	0	0	0	0	0	0	0	0	0	0	0
4344b78d543da17f1c5a119bc3a95371	0	0	0	0	0	0	0	0	0	0	0	0	0	0	0	0	0	0	0	0	0	0	0	0	0	0	0	0	0	0	0	0	0	0	0	0	0	0	0	0	0	0	0	0	0	0	0	0	0
65ff4a7cb5216a47d0d9347d1825d403	0	0	2	0	0	0	0	0	0	0	0	0	0	0	0	0	0	0	0	0	0	0	0	0	0	0	0	0	0	0	0	0	0	0	0	0	0	0	0	0	0	0	0	0	0	0	0	0	0
38062fb64055ce41d3f43505d5f1a098	0	0	0	0	2	0	0	0	0	0	0	0	0	0	0	0	0	0	0	0	0	0	0	0	0	0	0	0	0	0	0	0	0	0	0	0	0	0	0	0	0	0	0	0	0	0	0	0	0
43b29dc25566a8b396ff0704f624cad4	0	0	0	0	0	0	0	0	0	2	0	0	0	0	0	0	0	0	0	0	0	0	0	0	0	0	0	0	0	0	0	0	0	0	0	0	0	0	0	0	0	0	0	0	0	0	0	0	0
5277c32ec5fe09a433c92e81ba866e19	0	0	0	0	0	0	0	0	0	0	0	0	0	0	0	0	0	0	0	0	0	0	0	0	0	0	0	0	0	2	0	0	0	0	0	0	0	0	0	0	0	0	0	0	0	0	0	0	0
24a496255b00b838fb3ff50e503657c8	0	0	0	0	0	0	0	0	0	0	0	0	0	0	0	0	0	0	0	0	0	0	0	0	0	0	0	0	0	0	0	2	0	0	0	0	0	0	0	0	0	0	0	0	0	0	0	0	0
b60794812cc370980499902bd1d60876	0	0	0	0	0	0	0	0	0	0	0	0	0	0	0	0	0	0	0	0	0	0	0	0	0	0	0	0	0	0	0	2	0	0	0	0	0	0	0	0	0	0	0	0	0	0	0	0	0
53d368f9eb14823203aecb8d589a5068	0	0	0	0	0	0	0	0	0	0	0	0	0	0	0	0	0	0	0	0	0	0	0	0	0	0	0	0	0	0	0	0	0	0	0	0	0	0	0	0	0	0	0	2	0	0	0	0	0
b9507a59b3c89a52756e143f0fbbdd1e	0	0	0	0	0	0	0	0	0	0	0	0	0	0	0	0	0	0	0	0	0	0	0	0	0	0	0	0	0	0	0	0	0	0	0	0	0	0	0	0	0	0	0	0	0	2	0	0	0
b400fdf2eba57b2858715bf6d57f1b11	0	0	0	0	0	0	0	0	0	0	0	0	0	0	0	0	0	0	0	0	0	0	0	0	0	0	0	0	0	0	0	0	0	0	0	0	0	0	0	0	0	0	0	0	0	0	2	0	0
1e213f6ee6668dab44b105f17fbc983a	0	0	0	0	0	0	0	0	0	0	0	0	0	0	0	0	0	0	0	0	0	0	0	0	0	0	0	0	0	0	0	0	0	0	0	0	0	0	0	0	0	0	0	0	0	0	2	0	0
a59927a4d0e93b604a600a01d8672ac1	0	0	0	0	0	0	0	0	0	0	0	0	0	0	0	0	0	0	0	0	0	0	0	0	0	0	0	0	0	0	0	0	0	0	0	0	0	0	0	0	0	0	0	0	0	0	0	0	0
8d868e3ba328515cbbfad17b26651f01	0	0	0	0	0	0	0	0	0	0	0	0	0	0	0	0	0	0	0	0	0	0	0	0	0	0	0	0	0	0	0	0	0	0	0	0	0	0	0	0	0	0	0	0	0	0	0	0	0
4aafd7dfbb7f87cf5a520a7ad415a8df	0	0	0	0	0	0	0	0	0	0	0	0	0	0	0	0	0	0	0	0	0	0	0	0	0	0	0	0	0	0	0	0	0	0	0	0	0	0	0	0	0	0	0	0	0	0	0	0	0
05dc3d2cc17208c9a7941941086cb172	0	0	0	0	0	0	0	0	0	0	0	0	0	0	0	0	0	0	0	0	0	0	0	0	0	0	0	0	0	0	0	0	0	0	0	0	0	0	0	0	0	0	0	0	0	0	0	0	0
e533b126fc3e5fa930ba468f14234d15	0	0	0	0	0	0	0	0	0	0	0	0	0	0	0	0	0	0	0	0	0	0	0	0	0	0	0	0	0	0	0	0	0	0	0	0	0	0	0	0	0	0	0	0	0	0	0	0	0
cf7973fceccdac800413cab472a15e45	0	0	0	0	0	0	0	0	0	0	0	0	0	0	0	0	0	0	0	0	0	0	0	0	0	0	0	0	0	0	0	0	0	0	0	0	0	0	0	0	0	0	0	0	0	0	0	0	0
e0fd265f3184be73a608ce48a639c7fd	0	0	0	0	0	0	0	0	0	0	0	0	0	0	0	0	0	0	0	0	0	0	0	0	0	0	0	0	0	0	0	0	0	0	0	0	0	0	0	0	0	0	0	0	0	0	0	0	0
da492ff044e2b16767ece232e0960dae	0	0	0	0	0	0	0	0	0	0	0	0	0	0	0	0	0	0	0	0	0	0	0	0	0	0	0	0	0	0	0	0	0	0	0	0	0	0	0	0	0	0	0	0	0	0	0	0	0
cbfdd0d1d109945827aefb2857993c7f	2	0	0	0	0	0	0	0	0	0	0	0	0	0	0	0	0	0	0	0	0	0	0	0	0	0	0	0	0	0	0	0	0	0	0	0	0	0	0	0	0	0	0	0	0	0	0	0	0
e81314d956e7bb9d0fb83361ccb529f7	0	2	0	0	0	0	0	0	0	0	0	0	0	0	0	0	0	0	0	0	0	0	0	0	0	0	0	0	0	0	0	0	0	0	0	0	0	0	0	0	0	0	0	0	0	0	0	0	0
8758ca364948b644572d90ee27acc666	0	0	0	0	2	0	0	0	0	0	0	0	0	0	0	0	0	0	0	0	0	0	0	0	0	0	0	0	0	0	0	0	0	0	0	0	0	0	0	0	0	0	0	0	0	0	0	0	0
f613125e80ca4ca8487293a35fa42ca7	0	0	0	0	0	2	0	0	0	0	0	0	0	0	0	0	0	0	0	0	0	0	0	0	0	0	0	0	0	0	0	0	0	0	0	0	0	0	0	0	0	0	0	0	0	0	0	0	0
fa693d68ee5cd9045bce485c09016e06	0	0	0	0	0	2	0	0	0	0	0	0	0	0	0	0	0	0	0	0	0	0	0	0	0	0	0	0	0	0	0	0	0	0	0	0	0	0	0	0	0	0	0	0	0	0	0	0	0
e94d75f8fd7cebc528dae39ddca6bf70	0	0	0	0	0	0	0	0	0	0	0	0	0	2	0	0	0	0	0	0	0	0	0	0	0	0	0	0	0	0	0	0	0	0	0	0	0	0	0	0	0	0	0	0	0	0	0	0	0
f02da1c809c13bc472f298f6f99b8aed	0	0	0	0	0	0	0	0	0	0	0	0	0	0	2	0	0	0	0	0	0	0	0	0	0	0	0	0	0	0	0	0	0	0	0	0	0	0	0	0	0	0	0	0	0	0	0	0	0
b0507c6f2b8079b92acf80baa0741945	0	0	0	0	0	0	0	0	0	0	0	0	0	0	2	0	0	0	0	0	0	0	0	0	0	0	0	0	0	0	0	0	0	0	0	0	0	0	0	0	0	0	0	0	0	0	0	0	0
83f10ca170ba8ea47d9a11fe6003c260	0	0	0	0	0	0	0	0	0	0	0	0	0	0	2	0	0	0	0	0	0	0	0	0	0	0	0	0	0	0	0	0	0	0	0	0	0	0	0	0	0	0	0	0	0	0	0	0	0
3a87486c4c589414a1fdf27b7f4c423f	0	0	0	0	0	0	0	0	0	0	0	0	0	0	0	0	0	0	0	0	0	2	0	0	0	0	0	0	0	0	0	0	0	0	0	0	0	0	0	0	0	0	0	0	0	0	0	0	0
4374a1eb2f06130a926d01876160f20a	0	0	0	0	0	0	0	0	0	0	0	0	0	0	0	0	0	0	0	0	0	0	0	0	0	0	0	0	2	0	0	0	0	0	0	0	0	0	0	0	0	0	0	0	0	0	0	0	0
2ae44cf23abab02d5eee464e8142d98d	0	0	0	0	0	0	0	0	0	0	0	0	0	0	0	0	0	0	0	0	0	0	0	0	0	0	0	0	2	0	0	0	0	0	0	0	0	0	0	0	0	0	0	0	0	0	0	0	0
bf5d67ea81cce6c012c36df19710cc03	0	0	0	0	0	0	0	0	0	0	0	0	0	0	0	0	0	0	0	0	0	0	0	0	0	0	0	0	0	0	2	0	0	0	0	0	0	0	0	0	0	0	0	0	0	0	0	0	0
fbd6cadeacd720467fe6c53521653eee	0	0	0	0	0	0	0	0	0	0	0	0	0	0	0	0	0	0	0	0	0	0	0	0	0	0	0	0	0	0	0	0	0	0	2	0	0	0	0	0	0	0	0	0	0	0	0	0	0
2fdc1911f64da2d16464c0aa5bfd4a5f	0	0	0	0	0	0	0	0	0	0	0	0	0	0	0	0	0	0	0	0	0	0	0	0	0	0	0	0	0	0	0	0	0	0	0	2	0	0	0	0	0	0	0	0	0	0	0	0	0
006968f8b8d158ebb0fb1be1b0b82a52	0	0	0	0	0	0	0	0	0	0	0	0	0	0	0	0	0	0	0	0	0	0	0	0	0	0	0	0	0	0	0	0	0	0	0	0	0	2	0	0	0	0	0	0	0	0	0	0	0
1d8cdded4fd22d1c96f95bf2902985f2	0	0	0	0	0	0	0	0	0	0	0	0	0	0	0	0	0	0	0	0	0	0	0	0	0	0	0	0	0	0	0	0	0	0	0	0	0	2	0	0	0	0	0	0	0	0	0	0	0
661293b476edc8727dac6da583cef190	0	0	0	0	0	0	0	0	0	0	0	0	0	0	0	0	0	0	0	0	0	0	0	0	0	0	0	0	0	0	0	0	0	0	0	0	0	2	0	0	0	0	0	0	0	0	0	0	0
22d78e63e289a55d4c2eae6975ecd159	0	0	0	0	0	0	0	0	0	0	0	0	0	0	0	0	0	0	0	0	0	0	0	0	0	0	0	0	0	0	0	0	0	0	0	0	0	0	0	2	0	0	0	0	0	0	0	0	0
2b5c16336627ffa99d3b29e9e74e04ad	0	0	0	0	0	0	0	0	0	0	0	0	0	0	0	0	0	0	0	0	0	0	0	0	0	0	0	0	0	0	0	0	0	0	0	0	0	0	0	0	0	0	2	0	0	0	0	0	0
43b6998083eafb6c0e2a6962884ac6b1	0	0	0	0	0	0	0	0	0	0	0	0	0	0	0	0	0	0	0	0	0	0	0	0	0	0	0	0	0	0	0	0	0	0	0	0	0	0	0	0	0	0	2	0	0	0	0	0	0
1372a55abefe30e879a51adf64352c9a	0	0	0	0	0	0	0	0	0	0	0	0	0	0	0	0	0	0	0	0	0	0	0	0	0	0	0	0	0	0	0	0	0	0	0	0	0	0	0	0	0	0	0	0	2	0	0	0	0
3d25f36a74815a9c5bbbf0c39bf9151f	0	0	0	0	0	0	0	0	0	0	0	0	0	0	0	0	0	0	0	0	0	0	0	0	0	0	0	0	0	0	0	0	0	0	0	0	0	0	0	0	0	0	0	0	2	0	0	0	0
d06dbd708cc4615939ab50c1c08f41ff	0	0	0	0	0	0	0	0	0	0	0	0	0	0	0	0	0	0	0	0	0	0	0	0	0	0	0	0	0	0	0	0	0	0	0	0	0	0	0	0	0	0	0	0	0	0	0	2	0
1566281857606c199ffe8010583768bf	0	0	0	0	0	0	0	0	0	0	0	0	0	0	0	0	0	0	0	0	0	0	0	0	0	0	0	0	0	0	0	0	0	0	0	0	0	0	0	0	0	0	0	0	0	0	0	2	0
75117b7708ef75f3ea25017284df9ec6	0	0	0	0	0	0	0	0	0	0	0	0	0	0	0	0	0	0	0	0	0	0	0	0	0	0	0	0	0	0	0	0	0	0	0	0	0	0	0	0	0	0	0	0	0	0	0	0	2
c4bdcc91487bcfc50f9a7cd96a9ba793	0	0	0	0	0	0	0	0	0	0	0	0	0	0	0	0	0	0	0	0	0	0	0	0	0	0	0	0	0	0	0	0	0	0	0	0	0	0	0	0	0	0	0	0	0	0	0	0	0
3731f0b30c609bce5817d4381626265c	0	0	0	0	0	0	0	0	0	0	0	0	0	0	0	0	0	0	0	0	0	0	0	0	0	0	0	0	0	0	0	0	0	0	0	0	0	0	0	0	0	0	0	0	0	0	0	0	0
a8ae6859c13fb6e427674042a66d536f	0	0	0	0	0	0	0	0	0	0	0	0	0	0	0	0	0	0	0	0	0	0	0	0	0	0	0	0	0	0	0	0	0	0	0	0	0	0	0	0	0	0	0	0	0	0	0	0	0
8106b1e31bd6fb2b7a4addd89a75356f	0	0	0	0	0	0	0	0	0	0	0	0	0	0	0	0	0	0	0	0	0	0	0	0	0	0	0	0	0	0	0	0	0	0	0	0	0	0	0	0	0	0	0	0	0	0	0	0	0
521207546c23fb20869c6039cb99e296	0	0	0	0	0	0	0	0	0	0	0	0	0	0	0	0	0	0	0	0	0	0	0	0	0	0	0	0	0	0	0	0	0	0	0	0	0	0	0	0	0	0	0	0	0	0	0	0	0
24e6c4df93aba7c1e4dbfec8f62a4995	0	0	0	0	0	0	0	0	0	0	0	0	0	0	0	0	0	0	0	0	0	0	0	0	0	0	0	0	0	0	0	0	0	0	0	0	0	0	0	0	0	0	0	0	0	0	0	0	0
6380ea59fa23bb20545e1cd89f76b72b	0	0	0	0	0	0	0	0	0	0	0	0	0	0	0	0	0	0	0	0	0	0	0	0	0	0	0	0	0	0	0	0	0	0	0	0	0	0	0	0	0	0	0	0	0	0	0	0	0
c3bf9e725c6b6f77652e875687485028	0	0	0	0	0	0	0	0	0	0	0	0	0	0	0	0	0	0	0	0	0	0	0	0	0	0	0	0	0	0	0	0	0	0	0	0	0	0	0	0	0	0	0	0	0	0	0	0	0
3ca154261aa0e67e0085b0a81e4b3a0e	0	0	0	0	0	0	0	0	0	0	0	0	0	0	0	0	0	0	0	0	0	0	0	0	0	0	0	0	0	0	0	0	0	0	0	0	0	0	0	0	0	0	0	0	0	0	0	0	0
8d724368f7e09c8d09d18a235e26c836	0	0	0	0	0	0	0	0	0	0	0	0	0	0	0	0	0	0	0	0	0	0	0	0	0	0	0	0	0	0	0	0	0	0	0	0	0	0	0	0	0	0	0	0	0	0	0	0	0
d35fcddf98c943acc1d471c8f178ac28	0	0	0	0	0	0	0	0	0	0	0	0	0	0	0	0	0	0	0	0	0	0	0	0	0	0	0	0	0	0	0	0	0	0	0	0	0	0	0	0	0	0	0	0	0	0	0	0	0
6c0812a630672ddbea5f02fece50b637	0	0	0	0	0	0	0	0	0	0	0	0	0	0	0	0	0	0	0	0	0	0	0	0	0	0	0	0	0	0	0	0	0	0	0	0	0	0	0	0	0	0	0	0	0	0	0	0	0
f331c1307f1e062237f7ee6da38adaa2	0	0	0	0	0	0	0	0	0	0	0	0	0	0	0	0	0	0	0	0	0	0	0	0	0	0	0	0	0	0	0	0	0	0	0	0	0	0	0	0	0	0	0	0	0	0	0	0	0
55c563808ae5e14684a3a6c338b15f0d	2	0	0	0	0	0	0	0	0	0	0	0	0	0	0	0	0	0	0	0	0	0	0	0	0	0	0	0	0	0	0	0	0	0	0	0	0	0	0	0	0	0	0	0	0	0	0	0	0
7e56df36dab6211e6cefc0450f8da159	0	0	2	0	0	0	0	0	0	0	0	0	0	0	0	0	0	0	0	0	0	0	0	0	0	0	0	0	0	0	0	0	0	0	0	0	0	0	0	0	0	0	0	0	0	0	0	0	0
a55c3080a1e73cc7a4710359e755c015	0	0	2	0	0	0	0	0	0	0	0	0	0	0	0	0	0	0	0	0	0	0	0	0	0	0	0	0	0	0	0	0	0	0	0	0	0	0	0	0	0	0	0	0	0	0	0	0	0
856f181d3b57bb8142e11e894eade72c	0	0	2	0	0	0	0	0	0	0	0	0	0	0	0	0	0	0	0	0	0	0	0	0	0	0	0	0	0	0	0	0	0	0	0	0	0	0	0	0	0	0	0	0	0	0	0	0	0
de784580eb74781df1f0ff65e0866dd0	0	0	2	0	0	0	0	0	0	0	0	0	0	0	0	0	0	0	0	0	0	0	0	0	0	0	0	0	0	0	0	0	0	0	0	0	0	0	0	0	0	0	0	0	0	0	0	0	0
7776534677618e678639ce70a3c270c8	0	0	2	0	0	0	0	0	0	0	0	0	0	0	0	0	0	0	0	0	0	0	0	0	0	0	0	0	0	0	0	0	0	0	0	0	0	0	0	0	0	0	0	0	0	0	0	0	0
09247b18673f3756c090338299f101a6	0	0	0	0	2	0	0	0	0	0	0	0	0	0	0	0	0	0	0	0	0	0	0	0	0	0	0	0	0	0	0	0	0	0	0	0	0	0	0	0	0	0	0	0	0	0	0	0	0
11c3d5334d668db44670516b1eb5988c	0	0	0	0	2	0	0	0	0	0	0	0	0	0	0	0	0	0	0	0	0	0	0	0	0	0	0	0	0	0	0	0	0	0	0	0	0	0	0	0	0	0	0	0	0	0	0	0	0
d07973a0bc72022b5a4cc09f2737a9b7	0	0	0	0	2	0	0	0	0	0	0	0	0	0	0	0	0	0	0	0	0	0	0	0	0	0	0	0	0	0	0	0	0	0	0	0	0	0	0	0	0	0	0	0	0	0	0	0	0
53953e099c9ae0c9e4d96c5b0ae9b741	0	0	0	0	2	0	0	0	0	0	0	0	0	0	0	0	0	0	0	0	0	0	0	0	0	0	0	0	0	0	0	0	0	0	0	0	0	0	0	0	0	0	0	0	0	0	0	0	0
2cb84d81a13a734e29533e4dfa8ca06c	0	0	0	0	2	0	0	0	0	0	0	0	0	0	0	0	0	0	0	0	0	0	0	0	0	0	0	0	0	0	0	0	0	0	0	0	0	0	0	0	0	0	0	0	0	0	0	0	0
a46a42ff3e67e3e9abc4fb4e88d988fa	0	0	0	0	2	0	0	0	0	0	0	0	0	0	0	0	0	0	0	0	0	0	0	0	0	0	0	0	0	0	0	0	0	0	0	0	0	0	0	0	0	0	0	0	0	0	0	0	0
31f217622e14c26771198234d8279acd	0	0	0	0	2	0	0	0	0	0	0	0	0	0	0	0	0	0	0	0	0	0	0	0	0	0	0	0	0	0	0	0	0	0	0	0	0	0	0	0	0	0	0	0	0	0	0	0	0
3c3dd2f814bc5e7015f8710a8178c852	0	0	0	0	0	2	0	0	0	0	0	0	0	0	0	0	0	0	0	0	0	0	0	0	0	0	0	0	0	0	0	0	0	0	0	0	0	0	0	0	0	0	0	0	0	0	0	0	0
06b8b8bfc51735a29fad6933617be63e	0	0	0	0	0	2	0	0	0	0	0	0	0	0	0	0	0	0	0	0	0	0	0	0	0	0	0	0	0	0	0	0	0	0	0	0	0	0	0	0	0	0	0	0	0	0	0	0	0
03cb04813fcf78b7cf81c633b26f5b4c	0	0	0	0	0	2	0	0	0	0	0	0	0	0	0	0	0	0	0	0	0	0	0	0	0	0	0	0	0	0	0	0	0	0	0	0	0	0	0	0	0	0	0	0	0	0	0	0	0
f2d479b017b5a0f783c271ef0de70000	0	0	0	0	0	2	0	0	0	0	0	0	0	0	0	0	0	0	0	0	0	0	0	0	0	0	0	0	0	0	0	0	0	0	0	0	0	0	0	0	0	0	0	0	0	0	0	0	0
2bf3c5b0fe7dae4e57eb7f88f4f76dc4	0	0	0	0	0	2	0	0	0	0	0	0	0	0	0	0	0	0	0	0	0	0	0	0	0	0	0	0	0	0	0	0	0	0	0	0	0	0	0	0	0	0	0	0	0	0	0	0	0
df63af8e92d5f0cf87dbd0103e35fac2	0	0	0	0	0	2	0	0	0	0	0	0	0	0	0	0	0	0	0	0	0	0	0	0	0	0	0	0	0	0	0	0	0	0	0	0	0	0	0	0	0	0	0	0	0	0	0	0	0
695ddb0f59a1a9910aef371763a1baa4	0	0	0	0	0	0	2	0	0	0	0	0	0	0	0	0	0	0	0	0	0	0	0	0	0	0	0	0	0	0	0	0	0	0	0	0	0	0	0	0	0	0	0	0	0	0	0	0	0
d04b763a1de20df07639fde5a0836b1b	0	0	0	0	0	0	0	0	2	0	0	0	0	0	0	0	0	0	0	0	0	0	0	0	0	0	0	0	0	0	0	0	0	0	0	0	0	0	0	0	0	0	0	0	0	0	0	0	0
b174c7dbf7d6e80191d60afa7865248b	0	0	0	0	0	0	0	0	2	0	0	0	0	0	0	0	0	0	0	0	0	0	0	0	0	0	0	0	0	0	0	0	0	0	0	0	0	0	0	0	0	0	0	0	0	0	0	0	0
87f6984f9730e39bb3d861fe747f4cdc	0	0	0	0	0	0	0	0	2	0	0	0	0	0	0	0	0	0	0	0	0	0	0	0	0	0	0	0	0	0	0	0	0	0	0	0	0	0	0	0	0	0	0	0	0	0	0	0	0
8758682f2750ca62c2985a3834798e8c	0	0	0	0	0	0	0	0	2	0	0	0	0	0	0	0	0	0	0	0	0	0	0	0	0	0	0	0	0	0	0	0	0	0	0	0	0	0	0	0	0	0	0	0	0	0	0	0	0
7711134bc02e1487ff36a9474c20c26f	0	0	0	0	0	0	0	0	0	2	0	0	0	0	0	0	0	0	0	0	0	0	0	0	0	0	0	0	0	0	0	0	0	0	0	0	0	0	0	0	0	0	0	0	0	0	0	0	0
feb398391369cb151e42053d85bd20ac	0	0	0	0	0	0	0	0	0	0	2	0	0	0	0	0	0	0	0	0	0	0	0	0	0	0	0	0	0	0	0	0	0	0	0	0	0	0	0	0	0	0	0	0	0	0	0	0	0
109673cb5758fee00bf4476855707da6	0	0	0	0	0	0	0	0	0	0	0	0	2	0	0	0	0	0	0	0	0	0	0	0	0	0	0	0	0	0	0	0	0	0	0	0	0	0	0	0	0	0	0	0	0	0	0	0	0
1b19fb703a54887eed6429b2e9ac70f4	0	0	0	0	0	0	0	0	0	0	0	0	2	0	0	0	0	0	0	0	0	0	0	0	0	0	0	0	0	0	0	0	0	0	0	0	0	0	0	0	0	0	0	0	0	0	0	0	0
a2e2ef25e7a78ff1f00d3914c210f884	0	0	0	0	0	0	0	0	0	0	0	0	0	2	0	0	0	0	0	0	0	0	0	0	0	0	0	0	0	0	0	0	0	0	0	0	0	0	0	0	0	0	0	0	0	0	0	0	0
99ae67e64794868abf8ec3f17541d495	0	0	0	0	0	0	0	0	0	0	0	0	0	2	0	0	0	0	0	0	0	0	0	0	0	0	0	0	0	0	0	0	0	0	0	0	0	0	0	0	0	0	0	0	0	0	0	0	0
f3110a184c8b932b51a2972d74d109ff	0	0	0	0	0	0	0	0	0	0	0	0	0	0	2	0	0	0	0	0	0	0	0	0	0	0	0	0	0	0	0	0	0	0	0	0	0	0	0	0	0	0	0	0	0	0	0	0	0
bde903673c05629b4b52036d8b4e9bbb	0	0	0	0	0	0	0	0	0	0	0	0	0	0	2	0	0	0	0	0	0	0	0	0	0	0	0	0	0	0	0	0	0	0	0	0	0	0	0	0	0	0	0	0	0	0	0	0	0
4226c7451df14d50764a6b0fdde52e24	0	0	0	0	0	0	0	0	0	0	0	0	0	0	0	0	2	0	0	0	0	0	0	0	0	0	0	0	0	0	0	0	0	0	0	0	0	0	0	0	0	0	0	0	0	0	0	0	0
87f174de4928eb2b98fc725bb5ebecfe	0	0	0	0	0	0	0	0	0	0	0	0	0	0	0	0	2	0	0	0	0	0	0	0	0	0	0	0	0	0	0	0	0	0	0	0	0	0	0	0	0	0	0	0	0	0	0	0	0
a1d3dcd795140784624b359eff5e173c	0	0	0	0	0	0	0	0	0	0	0	0	0	0	0	0	0	2	0	0	0	0	0	0	0	0	0	0	0	0	0	0	0	0	0	0	0	0	0	0	0	0	0	0	0	0	0	0	0
aad1c6c1dd45d2d829b05a98966aebc9	0	0	0	0	0	0	0	0	0	0	0	0	0	0	0	0	0	0	2	0	0	0	0	0	0	0	0	0	0	0	0	0	0	0	0	0	0	0	0	0	0	0	0	0	0	0	0	0	0
7531b9f0394e1d5ea8fe7ccaade6ffd6	0	0	0	0	0	0	0	0	0	0	0	0	0	0	0	0	0	0	0	2	0	0	0	0	0	0	0	0	0	0	0	0	0	0	0	0	0	0	0	0	0	0	0	0	0	0	0	0	0
6408ccb23ce10adf1cc925accb7c191b	0	0	0	0	0	0	0	0	0	0	0	0	0	0	0	0	0	0	0	2	0	0	0	0	0	0	0	0	0	0	0	0	0	0	0	0	0	0	0	0	0	0	0	0	0	0	0	0	0
afc01fc018e7a00087584c664cb23327	0	0	0	0	0	0	0	0	0	0	0	0	0	0	0	0	0	0	0	0	0	2	0	0	0	0	0	0	0	0	0	0	0	0	0	0	0	0	0	0	0	0	0	0	0	0	0	0	0
1baf231f76e5da2a0dd9c7de412abd86	0	0	0	0	0	0	0	0	0	0	0	0	0	0	0	0	0	0	0	0	0	0	0	2	0	0	0	0	0	0	0	0	0	0	0	0	0	0	0	0	0	0	0	0	0	0	0	0	0
a64d09d3f7a9372cfe4b8e151c7eacf6	0	0	0	0	0	0	0	0	0	0	0	0	0	0	0	0	0	0	0	0	0	0	0	2	0	0	0	0	0	0	0	0	0	0	0	0	0	0	0	0	0	0	0	0	0	0	0	0	0
d8ec8d59707d2c19b2095c75e475e27f	0	0	0	0	0	0	0	0	0	0	0	0	0	0	0	0	0	0	0	0	0	0	0	0	2	0	0	0	0	0	0	0	0	0	0	0	0	0	0	0	0	0	0	0	0	0	0	0	0
62db1a92d7e1d4e21bcf225504258fcd	0	0	0	0	0	0	0	0	0	0	0	0	0	0	0	0	0	0	0	0	0	0	0	0	0	2	0	0	0	0	0	0	0	0	0	0	0	0	0	0	0	0	0	0	0	0	0	0	0
7fb8a57352c56df8963e43b0f42bf6a0	0	0	0	0	0	0	0	0	0	0	0	0	0	0	0	0	0	0	0	0	0	0	0	0	0	2	0	0	0	0	0	0	0	0	0	0	0	0	0	0	0	0	0	0	0	0	0	0	0
3d3d2f9238fc8bfe5bb73ac718a3111b	0	0	0	0	0	0	0	0	0	0	0	0	0	0	0	0	0	0	0	0	0	0	0	0	0	2	0	0	0	0	0	0	0	0	0	0	0	0	0	0	0	0	0	0	0	0	0	0	0
41d2bba0b1af00bdf95416d651d5b886	0	0	0	0	0	0	0	0	0	0	0	0	0	0	0	0	0	0	0	0	0	0	0	0	0	0	0	2	0	0	0	0	0	0	0	0	0	0	0	0	0	0	0	0	0	0	0	0	0
275fa7597da520354fa3570ec49b03e4	0	0	0	0	0	0	0	0	0	0	0	0	0	0	0	0	0	0	0	0	0	0	0	0	0	0	0	2	0	0	0	0	0	0	0	0	0	0	0	0	0	0	0	0	0	0	0	0	0
5393451bada2854d15053b1c59dcbb0c	0	0	0	0	0	0	0	0	0	0	0	0	0	0	0	0	0	0	0	0	0	0	0	0	0	0	0	2	0	0	0	0	0	0	0	0	0	0	0	0	0	0	0	0	0	0	0	0	0
44384047d286b877775a0030c5a5f10c	0	0	0	0	0	0	0	0	0	0	0	0	0	0	0	0	0	0	0	0	0	0	0	0	0	0	0	0	2	0	0	0	0	0	0	0	0	0	0	0	0	0	0	0	0	0	0	0	0
3204274cb6be484012fe0b961ba723b4	0	0	0	0	0	0	0	0	0	0	0	0	0	0	0	0	0	0	0	0	0	0	0	0	0	0	0	0	2	0	0	0	0	0	0	0	0	0	0	0	0	0	0	0	0	0	0	0	0
f1bc254b5c6a2f9def5e38f7f090b8c6	0	0	0	0	0	0	0	0	0	0	0	0	0	0	0	0	0	0	0	0	0	0	0	0	0	0	0	0	2	0	0	0	0	0	0	0	0	0	0	0	0	0	0	0	0	0	0	0	0
d382525320ae731c35b024974a4e3670	0	0	0	0	0	0	0	0	0	0	0	0	0	0	0	0	0	0	0	0	0	0	0	0	0	0	0	0	0	2	0	0	0	0	0	0	0	0	0	0	0	0	0	0	0	0	0	0	0
6d110527b9fd95ebd0e3a73686136d81	0	0	0	0	0	0	0	0	0	0	0	0	0	0	0	0	0	0	0	0	0	0	0	0	0	0	0	0	0	0	2	0	0	0	0	0	0	0	0	0	0	0	0	0	0	0	0	0	0
ec640ae726d9b4ae6bffd4658de94ab0	0	0	0	0	0	0	0	0	0	0	0	0	0	0	0	0	0	0	0	0	0	0	0	0	0	0	0	0	0	0	2	0	0	0	0	0	0	0	0	0	0	0	0	0	0	0	0	0	0
56b6ae4ea6e174f309d15df9baf5a7d0	0	0	0	0	0	0	0	0	0	0	0	0	0	0	0	0	0	0	0	0	0	0	0	0	0	0	0	0	0	0	0	2	0	0	0	0	0	0	0	0	0	0	0	0	0	0	0	0	0
2684997a4f32b508e973686532dc7136	0	0	0	0	0	0	0	0	0	0	0	0	0	0	0	0	0	0	0	0	0	0	0	0	0	0	0	0	0	0	0	2	0	0	0	0	0	0	0	0	0	0	0	0	0	0	0	0	0
19041a012df6df45a5117515f93e8c0d	0	0	0	0	0	0	0	0	0	0	0	0	0	0	0	0	0	0	0	0	0	0	0	0	0	0	0	0	0	0	0	2	0	0	0	0	0	0	0	0	0	0	0	0	0	0	0	0	0
ef23f0d9de804724c4b97f063ff332ed	0	0	0	0	0	0	0	0	0	0	0	0	0	0	0	0	0	0	0	0	0	0	0	0	0	0	0	0	0	0	0	0	2	0	0	0	0	0	0	0	0	0	0	0	0	0	0	0	0
4666657d44adb306784f4b9f3b6fa4ab	0	0	0	0	0	0	0	0	0	0	0	0	0	0	0	0	0	0	0	0	0	0	0	0	0	0	0	0	0	0	0	0	0	2	0	0	0	0	0	0	0	0	0	0	0	0	0	0	0
baa43bcaebe23af6a64c235d61876e00	0	0	0	0	0	0	0	0	0	0	0	0	0	0	0	0	0	0	0	0	0	0	0	0	0	0	0	0	0	0	0	0	0	2	0	0	0	0	0	0	0	0	0	0	0	0	0	0	0
dae1898fb24507ea1df88fb2c4de3f05	0	0	0	0	0	0	0	0	0	0	0	0	0	0	0	0	0	0	0	0	0	0	0	0	0	0	0	0	0	0	0	0	0	0	2	0	0	0	0	0	0	0	0	0	0	0	0	0	0
3e7dca733a009d883ec6a8c40ade5c6b	0	0	0	0	0	0	0	0	0	0	0	0	0	0	0	0	0	0	0	0	0	0	0	0	0	0	0	0	0	0	0	0	0	0	2	0	0	0	0	0	0	0	0	0	0	0	0	0	0
a34e4a420368a8b3c823b459d9d06a2a	0	0	0	0	0	0	0	0	0	0	0	0	0	0	0	0	0	0	0	0	0	0	0	0	0	0	0	0	0	0	0	0	0	0	2	0	0	0	0	0	0	0	0	0	0	0	0	0	0
4b89750520d45b153e9cb13617ee0fcf	0	0	0	0	0	0	0	0	0	0	0	0	0	0	0	0	0	0	0	0	0	0	0	0	0	0	0	0	0	0	0	0	0	0	2	0	0	0	0	0	0	0	0	0	0	0	0	0	0
6f90b3d8c1b41d692e52c62b5f1b11d0	0	0	0	0	0	0	0	0	0	0	0	0	0	0	0	0	0	0	0	0	0	0	0	0	0	0	0	0	0	0	0	0	0	0	0	2	0	0	0	0	0	0	0	0	0	0	0	0	0
960b5bd4261ffb62b6521ee607fe2f37	0	0	0	0	0	0	0	0	0	0	0	0	0	0	0	0	0	0	0	0	0	0	0	0	0	0	0	0	0	0	0	0	0	0	0	2	0	0	0	0	0	0	0	0	0	0	0	0	0
a999631b212ba5ae11dd31fd158a27dd	0	0	0	0	0	0	0	0	0	0	0	0	0	0	0	0	0	0	0	0	0	0	0	0	0	0	0	0	0	0	0	0	0	0	0	2	0	0	0	0	0	0	0	0	0	0	0	0	0
5f6800ac45b57f9b8fb9411fa83c4486	0	0	0	0	0	0	0	0	0	0	0	0	0	0	0	0	0	0	0	0	0	0	0	0	0	0	0	0	0	0	0	0	0	0	0	2	0	0	0	0	0	0	0	0	0	0	0	0	0
ee8e8bcb3ff4d94445d3f90de692c537	0	0	0	0	0	0	0	0	0	0	0	0	0	0	0	0	0	0	0	0	0	0	0	0	0	0	0	0	0	0	0	0	0	0	0	0	2	0	0	0	0	0	0	0	0	0	0	0	0
dd645271700c07e533f2dae35514cccb	0	0	0	0	0	0	0	0	0	0	0	0	0	0	0	0	0	0	0	0	0	0	0	0	0	0	0	0	0	0	0	0	0	0	0	0	2	0	0	0	0	0	0	0	0	0	0	0	0
9e6852391a7fc2c9e7f033ff2b77e515	0	0	0	0	0	0	0	0	0	0	0	0	0	0	0	0	0	0	0	0	0	0	0	0	0	0	0	0	0	0	0	0	0	0	0	0	2	0	0	0	0	0	0	0	0	0	0	0	0
29c610aeb9e0cde5b1a8805ed672a892	0	0	0	0	0	0	0	0	0	0	0	0	0	0	0	0	0	0	0	0	0	0	0	0	0	0	0	0	0	0	0	0	0	0	0	0	2	0	0	0	0	0	0	0	0	0	0	0	0
cbf1c029f69443d57e0d29a2bda6e498	0	0	0	0	0	0	0	0	0	0	0	0	0	0	0	0	0	0	0	0	0	0	0	0	0	0	0	0	0	0	0	0	0	0	0	0	0	2	0	0	0	0	0	0	0	0	0	0	0
93167809e62c3699f8bdc45eb32d80bb	0	0	0	0	0	0	0	0	0	0	0	0	0	0	0	0	0	0	0	0	0	0	0	0	0	0	0	0	0	0	0	0	0	0	0	0	0	2	0	0	0	0	0	0	0	0	0	0	0
d6ade98404e06140977e41af9e323564	0	0	0	0	0	0	0	0	0	0	0	0	0	0	0	0	0	0	0	0	0	0	0	0	0	0	0	0	0	0	0	0	0	0	0	0	0	2	0	0	0	0	0	0	0	0	0	0	0
1171ffdbc6b092b1eaef488727f41c09	0	0	0	0	0	0	0	0	0	0	0	0	0	0	0	0	0	0	0	0	0	0	0	0	0	0	0	0	0	0	0	0	0	0	0	0	0	2	0	0	0	0	0	0	0	0	0	0	0
865520d220b4bfeb389b323bb6f876e9	0	0	0	0	0	0	0	0	0	0	0	0	0	0	0	0	0	0	0	0	0	0	0	0	0	0	0	0	0	0	0	0	0	0	0	0	0	0	0	2	0	0	0	0	0	0	0	0	0
b9f75b4596ea254cbf17be2f35f965c8	0	0	0	0	0	0	0	0	0	0	0	0	0	0	0	0	0	0	0	0	0	0	0	0	0	0	0	0	0	0	0	0	0	0	0	0	0	0	0	0	0	0	2	0	0	0	0	0	0
11df8e0740762b46cde564d185c9926a	0	0	0	0	0	0	0	0	0	0	0	0	0	0	0	0	0	0	0	0	0	0	0	0	0	0	0	0	0	0	0	0	0	0	0	0	0	0	0	0	0	0	2	0	0	0	0	0	0
2710ab171d719cb41c235884fb1dfb03	0	0	0	0	0	0	0	0	0	0	0	0	0	0	0	0	0	0	0	0	0	0	0	0	0	0	0	0	0	0	0	0	0	0	0	0	0	0	0	0	0	0	0	0	2	0	0	0	0
8437bbf23518f22e0a9474c43324a073	0	0	0	0	0	0	0	0	0	0	0	0	0	0	0	0	0	0	0	0	0	0	0	0	0	0	0	0	0	0	0	0	0	0	0	0	0	0	0	0	0	0	0	0	2	0	0	0	0
af7b26806024db167ababf41d62de07c	0	0	0	0	0	0	0	0	0	0	0	0	0	0	0	0	0	0	0	0	0	0	0	0	0	0	0	0	0	0	0	0	0	0	0	0	0	0	0	0	0	0	0	0	2	0	0	0	0
5e02e0979e2999d570311f1cd50886c1	0	0	0	0	0	0	0	0	0	0	0	0	0	0	0	0	0	0	0	0	0	0	0	0	0	0	0	0	0	0	0	0	0	0	0	0	0	0	0	0	0	0	0	0	2	0	0	0	0
60eeab10724e9b54be0a444d90dfb177	0	0	0	0	0	0	0	0	0	0	0	0	0	0	0	0	0	0	0	0	0	0	0	0	0	0	0	0	0	0	0	0	0	0	0	0	0	0	0	0	0	0	0	0	2	0	0	0	0
4b663d345a18ffa1e5af69d52f7ebd93	0	0	0	0	0	0	0	0	0	0	0	0	0	0	0	0	0	0	0	0	0	0	0	0	0	0	0	0	0	0	0	0	0	0	0	0	0	0	0	0	0	0	0	0	2	0	0	0	0
3b415e2cead5d325d162dacb93967755	0	0	0	0	0	0	0	0	0	0	0	0	0	0	0	0	0	0	0	0	0	0	0	0	0	0	0	0	0	0	0	0	0	0	0	0	0	0	0	0	0	0	0	0	0	0	2	0	0
4aef8d5847f49f999f121f8faa9951c8	0	0	0	0	0	0	0	0	0	0	0	0	0	0	0	0	0	0	0	0	0	0	0	0	0	0	0	0	0	0	0	0	0	0	0	0	0	0	0	0	0	0	0	0	0	0	0	0	2
5bd62a408900b8932ac02abb88c019e6	0	0	0	0	0	0	0	0	0	0	0	0	0	0	0	0	0	0	0	0	0	0	0	0	0	0	0	0	0	0	0	0	0	0	0	0	0	0	0	0	0	0	0	0	0	0	0	0	0
4bc8963dbd7a20ce35c26a550aee53ea	0	0	0	0	0	0	0	0	0	0	0	0	0	0	0	0	0	0	0	0	0	0	0	0	0	0	0	0	0	0	0	0	0	0	0	0	0	0	0	0	0	0	0	0	0	0	0	0	0
0ebe4d0f3e220762f6d67b947da9305b	0	0	0	0	0	0	0	0	0	0	0	0	0	0	0	0	0	0	0	0	0	0	0	0	0	0	0	0	0	0	0	0	0	0	0	0	0	0	0	0	0	0	0	0	0	0	0	0	0
29e6d41acc0fca862ce5ded6d55b5471	0	0	0	0	0	0	0	0	0	0	0	0	0	0	0	0	0	0	0	0	0	0	0	0	0	0	0	0	0	0	0	0	0	0	0	0	0	0	0	0	0	0	0	0	0	0	0	0	0
dc48a65ff9aa70b6a7817528ad8a9efa	0	0	0	0	0	0	0	0	0	0	0	0	0	0	0	0	0	0	0	0	0	0	0	0	0	0	0	0	0	0	0	0	0	0	0	0	0	0	0	0	0	0	0	0	0	0	0	0	0
8f72fbab1ed9d6e02ee3360a34d4204d	0	0	0	0	0	0	0	0	0	0	0	0	0	0	0	0	0	0	0	0	0	0	0	0	0	0	0	0	0	0	0	0	0	0	0	0	0	0	0	0	0	0	0	0	0	0	0	0	0
730fd6e36356185d0d1ae0aa73125131	0	0	0	0	0	0	0	0	0	0	0	0	0	0	0	0	0	0	0	0	0	0	0	0	0	0	0	0	0	0	0	0	0	0	0	0	0	0	0	0	0	0	0	0	0	0	0	0	0
eb7bedd0f20b9555b3519282b39d5341	0	0	0	0	0	0	0	0	0	0	0	0	0	0	0	0	0	0	0	0	0	0	0	0	0	0	0	0	0	0	0	0	0	0	0	0	0	0	0	0	0	0	0	0	0	0	0	0	0
88be07b9f499ef11563239cef7f0e27c	0	0	0	0	0	0	0	0	0	0	0	0	0	0	0	0	0	0	0	0	0	0	0	0	0	0	0	0	0	0	0	0	0	0	0	0	0	0	0	0	0	0	0	0	0	0	0	0	0
2d5843a2a5468686acdaebb8c621ac2f	0	0	0	0	0	0	0	0	0	0	0	0	0	0	0	0	0	0	0	0	0	0	0	0	0	0	0	0	0	0	0	0	0	0	0	0	0	0	0	0	0	0	0	0	0	0	0	0	0
3bc2c908a26fff9466d03e1ef6c09145	0	0	0	0	0	0	0	0	0	0	0	0	0	0	0	0	0	0	0	0	0	0	0	0	0	0	0	0	0	0	0	0	0	0	0	0	0	0	0	0	0	0	0	0	0	0	0	0	0
42ddb89e12ac16d5ce5f00c6c7808f9d	0	0	0	0	0	0	0	0	0	0	0	0	0	0	0	0	0	0	0	0	0	0	0	0	0	0	0	0	0	0	0	0	0	0	0	0	0	0	0	0	0	0	0	0	0	0	0	0	0
0b426d7f43e193d35a0bf1f20a551728	0	0	0	0	0	0	0	0	0	0	0	0	0	0	0	0	0	0	0	0	0	0	0	0	0	0	0	0	0	0	0	0	0	0	0	0	0	0	0	0	0	0	0	0	0	0	0	0	0
500d5f04e34005fe95ec0731b2623b2c	0	0	0	0	0	0	0	0	0	0	0	0	0	0	0	0	0	0	0	0	0	0	0	0	0	0	0	0	0	0	0	0	0	0	0	0	0	0	0	0	0	0	0	0	0	0	0	0	0
540a7bfa2324956a1858077bfef78de4	0	0	0	0	0	0	0	0	0	0	0	0	0	0	0	0	0	0	0	0	0	0	0	0	0	0	0	0	0	0	0	0	0	0	0	0	0	0	0	0	0	0	0	0	0	0	0	0	0
c4239c4f08d61a26a5b492c63a30daf7	0	0	0	0	0	0	0	0	0	0	0	0	0	0	0	0	0	0	0	0	0	0	0	0	0	0	0	0	0	0	0	0	0	0	0	0	0	0	0	0	0	0	0	0	0	0	0	0	0
04925a1ced922c871787272865fc7260	0	0	0	0	0	0	0	0	0	0	0	0	0	0	0	0	0	0	0	0	0	0	0	0	0	0	0	0	0	0	0	0	0	0	0	0	0	0	0	0	0	0	0	1	0	0	0	0	0
580d4a81acf6707b8f37ec55f9889b4e	0	0	0	0	0	0	0	0	0	0	0	0	0	0	0	0	0	0	0	0	0	0	0	0	0	0	0	0	0	0	0	0	0	0	0	0	0	0	0	0	0	0	0	0	0	0	0	0	0
76053936a79cac49cddae57303e85474	0	0	0	0	0	0	0	0	0	0	0	0	0	0	0	0	0	0	0	0	0	0	0	0	0	0	0	0	0	0	0	0	0	0	0	0	0	0	0	0	0	0	0	0	0	0	0	0	0
d36499c9f338b19f604b84ac18a8ca84	0	0	0	0	0	0	0	0	0	0	0	0	0	0	0	0	0	0	0	0	0	0	0	0	0	0	0	0	0	0	0	0	0	0	0	0	0	0	0	0	0	0	0	0	0	0	0	0	0
6e325c47bc5cb4e82248f9541d61b40d	0	0	0	0	0	0	0	0	0	0	0	0	0	0	0	0	0	0	0	0	0	0	0	0	0	0	0	0	0	0	0	0	0	0	0	0	0	0	0	0	0	0	0	1	0	0	0	0	0
1a8662e92b59f4e2a9f5f6c44b575edc	0	0	0	0	0	0	0	1	0	0	0	0	0	0	0	0	0	0	0	0	0	0	0	0	0	0	0	0	0	0	0	0	0	0	0	0	0	0	0	0	0	0	0	0	0	0	0	0	0
e5543f4f7a67c62707f322fc3d67f8a3	0	0	0	0	0	0	0	0	0	0	0	0	0	0	0	0	0	0	0	0	0	0	0	0	0	0	0	0	0	0	0	0	0	0	0	0	0	0	0	0	0	0	0	0	0	0	0	0	0
50a66505bcf8a639c10563eed470bb37	0	0	0	1	0	0	0	0	0	0	0	0	0	0	0	0	0	0	0	0	0	0	0	0	0	0	0	0	0	0	0	0	0	0	0	0	0	0	0	0	0	0	0	0	0	0	0	0	0
311223ac9943dee24dbaebb6bc1a304e	0	0	0	0	0	0	0	0	0	0	0	0	0	0	0	0	0	0	0	0	0	0	0	0	0	0	0	0	0	0	0	0	0	0	0	0	0	0	0	0	0	0	0	0	0	0	0	0	0
d8d6e3c08b732b539c57cb1cba340a25	0	0	0	0	0	0	0	0	0	0	0	0	0	0	0	0	0	0	0	0	0	0	0	0	0	0	0	0	0	0	0	0	0	0	0	0	0	0	0	0	0	0	0	0	0	0	0	0	0
8712b34f3c72ee10ecde6d5e8bfd4102	0	0	0	0	0	0	0	0	0	0	0	0	0	0	0	0	0	0	0	0	0	0	0	0	0	0	0	0	0	0	0	0	0	0	0	0	0	0	0	0	0	0	0	0	0	0	0	0	0
5e75a2133e7f3330d771f7bbd04a27ea	0	0	0	0	0	0	0	0	0	0	0	0	0	0	0	0	0	0	0	0	0	0	0	0	0	0	0	0	0	0	0	0	0	0	0	0	0	0	0	0	0	0	0	0	0	0	0	0	0
e7c55cb38db8ec0bb5f9e2ea7ce347e9	0	0	0	1	0	0	0	0	0	0	0	0	0	0	0	0	0	0	0	0	0	0	0	0	0	0	0	0	0	0	0	0	0	0	0	0	0	0	0	0	0	0	0	0	0	0	0	0	0
a0e18b10dcc89ad8f1103ce0780e57f9	0	0	0	0	0	0	0	0	0	0	0	0	0	0	0	0	0	0	0	0	0	0	0	0	0	0	0	0	0	0	0	0	0	0	0	0	0	0	0	0	0	0	0	0	0	0	0	0	0
7ba72a8f6f80fd45920efa8ea047753a	0	0	0	0	0	0	0	0	0	0	0	0	0	0	0	0	0	0	0	0	0	0	0	0	0	0	0	0	0	0	0	0	0	0	0	0	0	0	0	0	0	0	0	0	0	0	0	0	0
31ea01d1ce6eaa492c240ab5655a61e2	0	0	0	1	0	0	0	0	0	0	0	0	0	0	0	0	0	0	0	0	0	0	0	0	0	0	0	0	0	0	0	0	0	0	0	0	0	0	0	0	0	0	0	0	0	0	0	0	0
821d4c80a0b6c9265b671f836c735828	0	0	0	0	0	0	0	0	0	0	0	0	0	0	0	0	0	0	0	0	0	0	0	0	0	0	0	0	0	0	0	0	0	0	0	0	0	0	0	0	0	0	0	1	0	0	0	0	0
af75cf0a5d3f86f8559e802c76f63013	0	0	0	0	0	0	0	0	0	0	0	0	0	0	0	0	0	0	0	0	0	0	0	0	0	0	0	0	0	0	0	0	0	0	0	0	0	0	0	0	0	0	0	0	0	0	0	0	0
ccea314aad7ab6cdb2602f74b3f051f8	0	0	0	0	0	0	0	0	0	0	0	0	0	0	0	0	0	0	0	0	0	0	0	0	0	0	0	0	0	0	0	0	0	0	0	0	0	0	0	0	0	0	0	0	0	0	0	0	0
54c9441e0587c878c389554adbfa3a32	0	0	0	0	0	0	0	0	0	0	0	0	0	0	0	0	0	0	0	0	0	0	0	0	0	0	0	0	0	0	0	0	0	0	0	0	0	0	0	0	0	0	0	0	0	0	0	0	0
6b80d1c80ac4a73d5ff4ce4d5dd90629	0	0	0	0	0	0	0	0	0	0	0	0	0	0	0	0	0	0	0	0	0	0	0	0	0	0	0	0	0	0	0	0	0	0	0	0	0	0	0	0	0	0	0	0	0	0	0	0	0
42b3f0a4a15822f7c73021e192f86273	0	0	0	0	0	0	0	0	0	0	0	0	0	0	0	0	0	0	0	0	0	0	0	0	0	0	0	0	0	0	0	0	0	0	0	0	0	0	0	0	0	0	0	0	0	0	0	0	0
047d37595b339e46c7ac7c4d478eeff7	0	0	0	0	0	0	0	0	0	0	0	0	0	0	0	0	0	0	0	0	0	0	0	0	0	0	0	0	0	0	0	0	0	0	0	0	0	0	0	0	0	0	0	0	0	0	0	0	0
80e9fc8c89a68f097130bde2fcece973	0	0	0	0	0	0	0	0	0	0	0	0	0	0	0	0	0	0	0	0	0	0	0	0	0	0	0	0	0	0	0	0	0	0	0	0	0	0	0	0	0	0	0	1	0	0	0	0	0
745be8c3c3abe2dfa92740c439a262e6	0	0	0	0	0	0	0	0	0	0	0	0	0	0	0	0	0	0	0	0	0	0	0	0	0	0	0	0	0	0	0	0	0	0	0	0	0	0	0	0	0	0	0	0	0	0	0	0	0
b892e9eb84726d344e7af5fa0a4047fa	0	0	0	0	0	0	0	0	0	0	0	0	0	0	0	0	0	0	0	0	0	0	0	0	0	0	0	0	0	0	0	0	0	0	0	0	0	0	0	0	0	0	0	0	0	0	0	0	0
5e06768844e430e8f71184beed368f41	0	0	0	0	0	0	0	0	0	0	0	0	0	0	0	0	0	0	0	0	0	0	0	0	0	0	0	0	0	0	0	0	0	0	0	0	0	0	0	0	0	0	0	0	0	0	0	0	0
9d9c83414419388f850f9c72ae0758d1	0	0	0	0	0	0	0	0	0	0	0	0	0	0	0	0	0	0	0	0	0	0	0	0	0	0	1	0	0	0	0	0	0	0	0	0	0	0	0	0	0	0	0	0	0	0	0	0	0
330a64a21f93a0987b45af30976d6565	0	0	0	0	0	0	0	0	0	0	0	0	0	0	0	0	0	0	0	0	0	0	0	0	0	0	0	0	0	0	0	0	0	0	0	0	0	0	0	0	0	0	0	0	0	0	0	0	0
fea12b0a503a4dc55818cf44e21a95c0	0	0	0	0	0	0	0	0	0	0	0	0	0	0	0	0	0	0	0	0	0	0	0	0	0	0	0	0	0	0	0	0	0	0	0	0	0	0	0	0	0	0	0	0	0	0	0	0	0
23313c0435bdfbdff0b5e19759fb1d6b	0	0	0	0	0	0	0	0	0	0	0	0	0	0	0	0	0	0	0	0	0	0	0	0	0	0	0	0	0	0	0	0	0	0	0	0	0	0	0	0	0	0	0	0	0	0	0	0	0
603ddefd82cf2d411068734028a270e7	0	0	0	0	0	0	0	0	0	0	0	0	0	0	0	0	0	0	0	0	0	0	0	0	0	0	0	0	0	0	0	0	0	0	0	0	0	0	0	0	0	0	0	0	0	0	0	0	0
985a7315b0d1ff73ec5283d783a5ac4c	0	0	0	0	0	0	0	0	0	0	0	0	0	0	0	0	0	0	0	0	0	0	0	0	0	0	0	0	0	0	0	0	0	0	0	0	0	0	0	0	0	0	0	0	0	0	0	0	0
427de3377089f603e2c5f1ec433b3536	0	0	0	0	0	0	0	0	0	0	0	0	0	0	0	0	0	0	0	0	0	0	0	0	0	0	0	0	0	0	0	0	0	0	0	0	0	0	0	0	0	0	0	0	0	0	0	0	0
9eaa93897d307440c14114e7eece43d3	0	0	0	0	0	0	0	0	0	0	0	0	0	0	0	0	0	0	0	0	0	0	0	0	0	0	0	0	0	0	0	0	0	0	0	0	0	0	0	0	0	0	0	0	0	0	0	0	0
14cb08bbeeba64c5a61999c7fc0e368d	0	0	0	0	0	0	0	0	0	0	0	0	0	0	0	0	0	0	0	0	0	0	0	0	0	0	0	0	0	0	0	0	0	0	0	0	0	0	0	0	0	0	0	0	0	0	0	0	0
cec0719a878b983f56d2dd2f06927c4d	0	0	0	0	0	0	0	0	0	0	0	0	0	0	0	0	0	0	0	0	0	0	0	0	0	0	0	0	0	0	0	0	0	0	0	0	0	0	0	0	0	0	0	0	0	0	0	0	0
1bda1ba69d49189554333e4fe4aef2c0	0	0	0	0	0	0	0	0	0	0	0	0	0	0	0	0	0	0	0	0	0	0	0	0	0	0	0	0	0	0	0	0	0	0	0	0	0	0	0	0	0	0	0	0	0	0	0	0	0
fb9d792f8b50400605258c255746ae19	0	0	0	0	0	0	0	1	0	0	0	0	0	0	0	0	0	0	0	0	0	0	0	0	0	0	0	0	0	0	0	0	0	0	0	0	0	0	0	0	0	0	0	0	0	0	0	0	0
131cb2f365a4d073f4ba1d6e53e4014c	0	0	0	0	0	0	0	0	0	0	0	0	0	0	0	0	0	0	0	0	0	0	0	0	0	0	0	0	0	0	0	0	0	0	0	0	0	0	0	0	0	0	0	0	0	0	0	0	0
40a64010626aae4d2018ed5e58d80ec8	0	0	0	0	0	0	0	0	0	0	0	0	0	0	0	0	0	0	0	0	0	0	0	0	0	0	0	0	0	0	0	0	0	0	0	0	0	0	0	0	0	0	0	0	0	0	0	0	0
a40bae679eda10b0451745bd0c0a8e88	0	0	0	0	0	0	0	0	0	0	0	0	0	0	0	0	0	0	0	0	0	0	0	0	0	0	0	0	0	0	0	0	0	0	0	0	0	0	0	0	0	0	0	0	0	0	0	0	0
fe1494ed4ac359c28efb13856dae38db	0	0	0	0	0	0	0	0	0	0	0	0	0	0	0	0	0	0	0	0	0	0	0	0	0	0	0	0	0	0	0	0	0	0	0	0	0	0	0	0	0	0	0	0	0	0	0	0	0
63d0f63ef1581721053120683ccd4829	0	0	0	0	0	0	0	0	0	0	0	0	0	0	0	0	0	0	0	0	0	0	0	0	0	0	0	0	0	0	0	0	0	0	0	0	0	0	0	0	0	0	0	1	0	0	0	0	0
d6a6c2c7402c7746ae8f3c64899b0f7f	0	0	0	0	0	0	0	0	0	0	0	0	0	0	0	0	0	0	0	0	0	0	0	0	0	0	0	0	0	0	0	0	0	0	0	0	0	0	0	0	0	0	0	0	0	0	0	0	0
c12ae83995d7d8e1d5803a8d4aad3e7d	0	0	0	0	0	0	0	0	0	0	0	0	0	0	0	0	0	0	0	0	0	0	0	0	0	0	0	0	0	0	0	0	0	0	0	0	0	0	0	0	0	0	0	0	0	0	0	0	0
7b6cf08b6602525d23e012b949495429	0	0	0	0	0	0	0	0	0	0	0	0	0	0	0	0	0	0	0	0	0	0	0	0	0	0	0	0	0	0	0	0	0	0	0	0	0	0	0	0	0	0	0	0	0	0	0	0	0
2b31897f6b3fe4378faa6da539fa10a0	0	0	0	0	0	0	0	0	0	0	0	0	0	0	0	0	0	0	0	0	0	0	0	0	0	0	0	0	0	0	0	0	0	0	0	0	0	0	0	0	0	0	0	0	0	0	0	0	0
2d3aca574070f6dcbd733c0c263709f0	0	0	0	0	0	0	0	0	0	0	0	0	0	0	0	0	0	0	0	0	0	0	0	0	0	0	0	0	0	0	0	0	0	0	0	0	0	0	0	0	0	0	0	0	0	0	0	0	0
6464bd2bdc8c9f0394306050dc1a1bda	0	0	0	0	0	0	0	0	0	0	0	0	0	0	0	0	0	0	0	0	0	0	0	0	0	0	0	0	0	0	0	0	0	0	0	0	0	0	0	0	0	0	0	0	0	0	0	0	0
20f3570d56d47fd4a1bf9c8d93533f97	0	0	0	0	0	0	0	0	0	0	0	0	0	0	0	0	0	0	0	0	0	0	0	0	0	0	0	0	0	0	0	0	0	0	0	0	0	0	0	0	0	0	0	0	0	0	0	0	0
767145ae51c5f30668cffcda01ae5633	0	0	0	0	0	0	0	0	0	0	0	0	0	0	0	0	0	0	0	0	0	0	0	0	0	0	0	0	0	0	0	0	0	0	0	0	0	0	0	0	0	0	0	0	0	0	0	0	0
3f4b14bae8810c06d8b145ef0209b120	0	0	0	1	0	0	0	0	0	0	0	0	0	0	0	0	0	0	0	0	0	0	0	0	0	0	0	0	0	0	0	0	0	0	0	0	0	0	0	0	0	0	0	0	0	0	0	0	0
144f00b9e9466b9c7b3f63849ce09709	0	0	0	1	0	0	0	0	0	0	0	0	0	0	0	0	0	0	0	0	0	0	0	0	0	0	0	0	0	0	0	0	0	0	0	0	0	0	0	0	0	0	0	0	0	0	0	0	0
d3427ffb2c8fc291e61c58cd70fcd1ae	0	0	0	0	0	0	0	0	0	0	0	0	0	0	0	0	0	0	0	0	0	0	0	0	0	0	0	0	0	0	0	0	0	0	0	0	0	0	0	0	0	0	0	0	0	0	0	0	0
26f90c63e0bfd1814d408e7c75817838	0	0	0	0	0	0	0	0	0	0	0	0	0	0	0	0	0	0	0	0	0	0	0	0	0	0	0	0	0	0	0	0	0	0	0	0	0	0	0	0	0	0	0	0	0	0	0	0	0
ab58507338cc9f3dcbfde465b75046cb	0	0	0	0	0	0	0	0	0	0	0	0	0	0	0	0	0	0	0	0	0	0	0	1	0	0	0	0	0	0	0	0	0	0	0	0	0	0	0	0	0	0	0	0	0	0	0	0	0
81694cf45e6a1e16da39f7078135e99c	0	0	0	0	0	0	0	0	0	0	0	0	0	0	0	0	0	0	0	0	0	0	0	0	0	0	1	0	0	0	0	0	0	0	0	0	0	0	0	0	0	0	0	0	0	0	0	0	0
667fa4979a152355efdcc9780f6565ba	0	0	0	0	0	0	0	0	0	0	0	0	0	0	0	0	0	0	0	0	0	0	0	0	0	0	0	0	0	0	0	0	0	0	0	0	0	0	0	0	0	1	0	0	0	0	0	0	0
1168981d557d3e6f2fb0bfc12e9c86fe	0	0	0	0	0	0	0	0	0	0	0	0	0	0	0	0	0	0	0	0	0	0	0	0	0	0	0	0	0	0	0	0	0	0	0	0	0	0	0	0	0	0	0	1	0	0	0	0	0
c2f47eaedd691d6a305f9e324f962f0f	0	0	0	0	0	0	0	0	0	0	0	0	0	0	0	0	0	0	0	0	0	0	0	0	0	0	0	0	0	0	0	0	0	0	0	0	0	0	0	0	0	0	0	1	0	0	0	0	0
0839aac2a232c22f4834881a4c859f00	0	0	0	0	0	0	0	0	0	0	0	0	0	0	0	0	0	0	0	0	0	0	0	0	0	0	0	0	0	0	0	0	0	0	0	0	0	0	0	0	0	0	0	0	0	0	0	0	0
a290c93851208751bba740dae9fa01f1	0	0	0	0	0	0	0	0	0	0	0	0	0	0	0	0	0	0	0	0	0	0	0	0	0	0	0	0	0	0	0	0	0	0	0	0	0	0	0	0	0	0	0	0	0	0	0	0	0
de52811d10dee0f31a8bfef077208400	0	0	0	0	0	0	0	0	0	0	0	0	0	0	0	0	0	0	0	0	0	0	0	0	0	0	0	0	0	0	0	0	0	0	0	0	0	0	0	0	0	0	0	0	0	0	0	0	0
d69f149c18b844cca57d1679bb5c3ebb	0	0	0	0	0	0	0	0	0	0	0	0	0	0	0	0	0	0	0	0	0	0	0	0	0	0	0	0	0	0	0	0	0	0	0	0	0	0	0	0	0	0	0	0	0	0	0	0	0
d1b70a026d2dc4a61dcbe8bfbaf88dc9	0	0	0	0	0	0	0	0	0	0	0	0	0	0	0	0	0	0	0	0	0	0	0	0	0	0	0	0	0	0	0	0	0	0	0	0	0	0	0	0	0	0	0	0	0	0	0	0	0
a419171f0e389a9f19692f165b1697ce	0	0	0	0	0	0	0	0	0	0	0	0	0	0	0	0	0	0	0	0	0	0	0	0	0	0	0	0	0	0	0	0	0	0	0	0	0	0	0	0	0	0	0	0	0	0	0	0	0
845e41bf06ecef1b2af48b771a18a31f	0	0	0	0	0	0	0	0	0	0	0	0	0	0	0	0	0	0	0	0	0	0	0	0	0	0	0	0	0	0	0	0	0	0	0	0	0	0	0	0	0	0	0	0	0	0	0	0	0
876ed260be5f69590ce1242534b48054	0	0	0	0	0	0	0	0	0	0	0	0	0	0	0	0	0	0	0	0	0	0	0	0	0	0	0	0	0	0	0	0	0	0	0	0	0	0	0	0	0	0	0	0	0	0	0	0	0
50cadb475778a308099edcf846217533	0	0	0	0	0	0	0	0	0	0	0	0	0	0	0	0	0	0	0	0	0	0	0	0	0	0	0	0	0	0	0	0	0	0	0	0	0	0	0	0	0	0	0	0	0	0	0	0	0
e8e8df81c599f85841213a2e32162254	0	0	0	0	0	0	0	0	0	0	0	0	0	0	0	0	0	0	0	0	0	0	0	0	0	0	0	0	0	0	0	0	0	0	0	0	0	0	0	0	0	0	0	0	0	0	0	0	0
bbc83a06593f362dec5cde5e8ecf0877	0	0	0	0	0	0	0	0	0	0	0	0	0	0	0	0	0	0	0	0	0	0	0	0	0	0	0	0	0	0	0	0	0	0	0	0	0	0	0	0	0	0	0	0	0	0	0	0	0
a2ba28df27b8a5e9fc69ad0fe40ede08	0	0	0	0	0	0	0	0	0	0	0	0	0	0	0	0	0	0	0	0	0	0	0	0	0	0	0	0	0	0	0	0	0	0	0	0	0	0	0	0	0	0	0	0	0	0	0	0	0
c411aeae6cf0cc3f2298bc9b9575e5c0	0	0	0	0	0	0	0	0	0	0	0	0	0	0	0	0	0	0	0	0	0	0	0	0	0	0	0	0	0	0	0	0	0	0	0	0	0	0	0	0	0	0	0	0	0	0	0	0	0
d913b378b59582a8fa6a3a31b75a3992	0	0	0	0	0	0	0	0	0	0	0	0	0	0	0	0	0	0	0	0	0	0	0	0	0	0	0	0	0	0	0	0	0	0	0	0	0	0	0	0	0	0	0	0	0	0	0	0	0
e1529136a6969c1e4c95f56c75aad375	0	0	0	0	0	0	0	0	0	0	0	0	0	0	0	0	0	0	0	0	0	0	0	0	0	0	0	0	0	0	0	0	0	0	0	0	0	0	0	0	0	0	0	0	0	0	0	0	0
3d24ea53fd540d8f1e70b1308fb6a771	0	0	0	0	0	0	0	0	0	0	0	0	0	0	0	0	0	0	0	0	0	0	0	0	0	0	0	0	0	0	0	0	0	0	0	0	0	0	0	0	0	0	0	0	0	0	0	0	0
0c4d2afb5e7494baae0b027f9ef302db	0	0	0	0	0	0	0	0	0	0	0	0	0	0	0	0	0	0	0	0	0	0	0	0	0	0	0	0	0	0	0	0	0	0	0	0	0	0	0	0	0	0	0	0	0	0	0	0	0
d5671bc50340b2a368304881ce13ffb6	0	0	0	0	0	0	0	0	0	0	0	0	0	0	0	0	0	0	0	0	0	0	0	0	0	0	0	0	0	0	0	0	0	0	0	0	0	0	0	0	0	0	0	0	0	0	0	0	0
be230997cfcb51f76e72ca4e0690bab1	0	0	0	0	0	0	0	0	0	0	0	0	0	0	0	0	0	0	0	0	0	0	0	0	0	0	0	0	0	0	0	0	0	0	0	0	0	0	0	0	0	0	0	0	0	0	0	0	0
836f36dd18431be16f1ddaff741d51a2	0	0	0	0	0	0	0	0	0	0	0	0	0	0	0	0	0	0	0	0	0	0	0	0	0	0	0	0	0	0	0	0	0	0	0	0	0	0	0	0	0	0	0	0	0	0	0	0	0
d20035fa00dfcc8c1ebe91175b91abbb	0	0	0	0	0	0	0	0	0	0	0	0	0	0	0	0	0	0	0	0	0	0	0	0	0	0	0	0	0	0	0	0	0	0	0	0	0	0	0	0	0	0	0	0	0	0	0	0	0
f8fcba9b621795eb12968475e0659085	0	0	0	0	0	0	0	0	0	0	0	0	0	0	0	0	0	0	0	0	0	0	0	0	0	0	0	0	0	0	0	0	0	0	0	0	0	0	0	0	0	0	0	0	0	0	0	0	0
b848b996c81423662f60dbe6241553e2	0	0	0	0	0	0	0	0	0	0	0	0	0	0	0	0	0	0	0	0	0	0	0	0	0	0	0	0	0	0	0	0	0	0	0	0	0	0	0	0	0	0	0	0	0	0	0	0	0
365b419fa1fe3f4689fd2b45bf5b73a9	0	0	0	0	0	0	0	0	0	0	0	0	0	0	0	0	0	0	0	0	0	0	0	0	0	0	0	0	0	0	0	0	0	0	0	0	0	0	0	0	0	0	0	0	0	0	0	0	0
2fd5569956113b9023280dbf83c0cac6	0	0	0	0	0	0	0	0	0	0	0	0	0	0	0	0	0	0	0	0	0	0	0	0	0	0	0	0	0	0	0	0	0	0	0	0	0	0	0	0	0	0	0	0	0	0	0	0	0
a437d24781fc5f3576b6ed73b4ece8ea	0	0	0	0	0	0	0	0	0	0	0	0	0	0	0	0	0	0	0	0	0	0	0	0	0	0	0	0	0	0	0	0	0	0	0	0	0	0	0	0	0	0	0	0	0	0	0	0	0
2ecc943ada71a94c579532d41beae1e6	0	0	0	0	0	0	0	0	0	0	0	0	0	0	0	0	0	0	0	0	0	0	0	0	0	0	0	0	0	0	0	0	0	0	0	0	0	0	0	0	0	0	0	0	0	0	0	0	0
d4545e776ac03145c6960e90be652ce4	0	0	0	0	0	0	0	0	0	0	0	0	0	0	0	0	0	0	0	0	0	0	0	0	0	0	0	0	0	0	0	0	0	0	0	0	0	0	0	0	0	0	0	0	0	0	0	0	0
02fe96a17a5c926f75210a07e7d066cb	0	0	0	0	0	0	0	0	0	0	0	0	0	0	0	0	0	0	0	0	0	0	0	0	0	0	0	0	0	0	0	0	0	0	0	0	0	0	0	0	0	0	0	0	0	0	0	0	0
e573de85afdf3dd3e3bf1c8fecdf861a	0	0	0	0	0	0	0	0	0	0	0	0	0	0	0	0	0	0	0	0	0	0	0	0	0	0	0	0	0	0	0	0	0	0	0	0	0	0	0	0	0	0	0	0	0	0	0	0	0
0896b6c1fbd121a72d9da1c4da3d719b	0	0	0	0	0	0	0	0	0	0	0	0	0	0	0	0	0	0	0	0	0	0	0	0	0	0	0	0	0	0	0	0	0	0	0	0	0	0	0	0	0	0	0	0	0	0	0	0	0
614832a69e6883e8c012bf96794b8be6	0	0	0	0	0	0	0	0	0	0	0	0	0	0	0	0	0	0	0	0	0	0	0	0	0	0	0	0	0	0	0	0	0	0	0	0	1	0	0	0	0	0	0	0	0	0	0	0	0
97a11e854ee7258725b890e6113b28fe	0	0	0	0	0	0	0	0	0	0	0	0	0	0	0	0	0	0	0	0	0	0	0	0	0	0	0	0	0	0	0	0	0	0	0	0	0	0	0	0	0	0	0	1	0	0	0	0	0
24f6a84ce2f1197e7698fe07d1d8741c	0	0	0	0	0	0	0	0	0	0	0	0	0	0	0	0	0	0	0	0	0	0	0	0	0	0	0	0	0	0	0	0	0	0	0	0	0	0	0	0	0	0	0	1	0	0	0	0	0
d79f9eeaf34930799d69eaefd9fed04b	0	0	0	0	0	0	0	0	0	0	0	0	0	0	0	0	0	0	0	0	0	0	0	0	0	0	0	0	0	0	0	0	0	0	0	0	0	0	0	0	0	0	0	1	0	0	0	0	0
16ad94ad6ec97cdebf2a361edd7136d9	0	0	0	0	0	0	0	0	0	0	0	0	0	0	0	0	0	0	0	0	0	0	0	0	0	0	0	0	0	0	0	0	0	0	0	0	0	0	0	0	0	0	0	0	1	0	0	0	0
df8e3fbfa4a2fafaf7c01773131d954e	0	0	0	0	0	0	0	0	0	0	0	0	0	0	0	0	0	0	0	0	0	0	0	0	0	0	0	0	0	0	0	0	0	0	0	0	0	0	0	0	0	0	0	0	0	0	0	0	0
0dbf45124c371ba03e0b46417d429230	0	0	0	0	0	0	0	0	0	0	0	0	0	0	0	0	0	0	0	0	0	0	0	0	0	0	0	0	0	0	0	0	0	0	0	0	0	0	0	0	0	0	0	0	0	0	0	0	0
033b4bd15298a1bf558020459577709a	0	0	0	0	0	0	0	0	0	0	0	0	0	0	0	0	0	0	0	0	0	0	0	0	0	0	0	0	0	0	0	0	0	0	0	0	0	0	0	0	0	0	0	0	0	0	0	0	0
ec4b13ed83579a07dbd3bc07e76d8c6c	0	0	0	0	0	0	0	0	0	0	0	0	0	0	0	0	0	0	0	0	0	0	0	0	0	0	0	0	0	0	0	0	0	0	0	0	0	0	0	0	0	0	0	0	0	0	0	0	0
a7751166e77e368ae915d6827d17126c	0	0	0	0	0	0	0	0	0	0	0	0	0	0	0	0	0	0	0	0	0	0	0	0	0	0	0	0	0	0	0	0	0	0	0	0	0	0	0	0	0	0	0	0	0	0	0	0	0
f4cd88278b87f1e2f2d8587adffe0375	0	0	0	0	0	0	0	0	0	0	0	0	0	0	0	0	0	0	0	0	0	0	0	0	0	0	0	0	0	0	0	0	0	0	0	0	0	0	0	0	0	0	0	0	0	0	0	0	0
963e9ba166378fd0b8d97dd9a7aa6bf4	0	0	0	0	0	0	0	0	0	0	0	0	0	0	0	0	0	0	0	0	0	0	0	0	0	0	0	0	0	0	0	0	0	0	0	0	0	0	0	0	0	0	0	0	0	0	0	0	0
8740c3383a909cae187cc5dcccfebb04	0	0	0	0	0	0	0	0	0	0	0	0	0	0	0	0	0	0	0	0	0	0	0	0	0	0	0	0	0	0	0	0	0	0	0	0	0	0	0	0	0	0	0	0	0	0	0	0	0
6ec35c0f7e0fb249d363d337b2cd5a1a	0	0	0	0	0	0	0	0	0	0	0	0	0	0	0	0	0	0	0	0	0	0	0	0	0	0	0	0	0	0	0	0	0	0	0	0	0	0	0	0	0	0	0	0	0	0	0	0	0
8429d0be056230bd102c953d6f6108e4	0	0	0	0	0	0	0	0	0	0	0	0	0	0	0	0	0	0	0	0	0	0	0	0	0	0	0	0	0	0	0	0	0	0	0	0	0	0	0	0	0	0	0	0	0	0	0	0	0
81c9190f16634c0ce0630d8ac23814e8	0	0	0	0	0	0	0	0	0	0	0	0	0	0	0	0	0	0	0	0	0	0	0	0	0	0	0	0	0	0	0	0	0	0	0	0	0	0	0	0	0	0	0	0	0	0	0	0	0
4add6e152a7ab9a6ce0ebde0aaaa38de	0	0	0	0	0	0	0	0	0	0	0	0	0	0	0	0	0	0	0	0	0	0	0	0	0	0	0	0	0	0	0	0	0	0	0	0	0	0	0	0	0	0	0	0	0	0	0	0	0
ffbf0bf4852570982ab42271b713d697	0	0	0	0	0	0	0	0	0	0	0	0	0	0	0	0	0	0	0	0	0	0	0	0	0	0	0	0	0	0	0	0	0	0	0	0	0	0	0	0	0	0	0	0	0	0	0	0	0
e2557cedad70ea3d3289f3070d4f2aa8	0	0	0	0	0	0	0	0	0	0	0	0	0	0	0	0	0	0	0	0	0	0	0	0	0	0	0	0	0	0	0	0	0	0	0	0	0	0	0	0	0	0	0	0	0	0	0	0	0
9e05110f6a8aca3094e39756e242cfa6	0	0	0	0	0	0	0	0	0	0	0	0	0	0	0	0	0	0	0	0	0	0	0	0	0	0	0	0	0	0	0	0	0	0	0	0	0	0	0	0	0	0	0	0	0	0	0	0	0
5e72a7eae99047548b3bf1e2df1f7dea	0	0	0	0	0	0	0	0	0	0	0	0	0	0	0	0	0	0	0	0	0	0	0	0	0	0	0	0	0	0	0	0	0	0	0	0	0	0	0	0	0	0	0	0	0	0	0	0	0
6ecc407ab1301ad7045870b4e894b0e0	0	0	0	0	0	0	0	0	0	0	0	0	0	0	0	0	0	0	0	0	0	0	0	0	0	0	0	0	0	0	0	0	0	0	0	0	0	0	0	0	0	0	0	0	0	0	0	0	0
d265eb5565d24912ce93337f070c471c	0	0	0	0	0	0	0	0	0	0	0	0	0	0	0	0	0	0	0	0	0	0	0	0	0	0	0	0	0	0	0	0	0	0	0	0	0	0	0	0	0	0	0	0	0	0	0	0	0
f14141d03c23f3658014090c72c23866	0	0	0	0	0	0	0	0	0	0	0	0	0	0	0	0	0	0	0	0	0	0	0	0	0	0	0	0	0	0	0	0	0	0	0	0	0	0	0	0	0	0	0	0	0	0	0	0	0
7d23dff6f21788560250107194b1158b	0	0	0	0	0	0	0	0	0	0	0	0	0	0	0	0	0	0	0	0	0	0	0	0	0	0	0	0	0	0	0	0	0	0	0	0	0	0	0	0	0	0	0	0	0	0	0	0	0
5cb25d176601e4e175a17020dc681e77	0	0	0	0	0	0	0	0	0	0	0	0	0	0	0	0	0	0	0	0	0	0	0	0	0	0	0	0	0	0	0	0	0	0	0	0	0	0	0	0	0	0	0	0	0	0	0	0	0
f89cff0cdd2cd885504a33009eb958e0	0	0	0	0	0	0	0	0	0	0	0	0	0	0	0	0	0	0	0	0	0	0	0	0	0	0	0	0	0	0	0	0	0	0	0	0	0	0	0	0	0	0	0	0	0	0	0	0	0
33d9ce55597f38303e3a81509eb3ec20	0	0	0	0	1	0	0	0	0	0	0	0	0	0	0	0	0	0	0	0	0	0	0	0	0	0	0	0	0	0	0	0	0	0	0	0	0	0	0	0	0	0	0	0	0	0	0	0	0
e9bc05b044872183ce3e03d73e665769	0	0	0	0	0	1	0	0	0	0	0	0	0	0	0	0	0	0	0	0	0	0	0	0	0	0	0	0	0	0	0	0	0	0	0	0	0	0	0	0	0	0	0	0	0	0	0	0	0
bed1a2976ee76073d298b726c9c0fef0	0	0	0	0	0	0	0	0	0	0	0	0	0	0	0	1	0	0	0	0	0	0	0	0	0	0	0	0	0	0	0	0	0	0	0	0	0	0	0	0	0	0	0	0	0	0	0	0	0
a0d8958522972ae7aac895012c82979d	0	0	0	0	0	0	0	0	0	0	0	0	0	0	0	0	0	0	0	0	0	0	0	0	0	0	0	0	0	1	0	0	0	0	0	0	0	0	0	0	0	0	0	0	0	0	0	0	0
e023c39f4b6eba00390b1a87bee2f661	0	0	0	0	0	0	0	0	0	0	0	0	0	0	0	0	0	0	0	0	0	0	0	0	0	0	0	0	0	1	0	0	0	0	0	0	0	0	0	0	0	0	0	0	0	0	0	0	0
da87cdcf1ca8c05bfc85fa3c3a6c0313	0	0	0	0	0	0	0	0	0	0	0	0	0	0	0	0	0	0	0	0	0	0	0	0	0	0	0	0	0	0	1	0	0	0	0	0	0	0	0	0	0	0	0	0	0	0	0	0	0
c13456eb2a0a2df437e0d102f5f5eac1	0	0	0	0	0	0	0	0	0	0	0	0	0	0	0	0	0	0	0	0	0	0	0	0	0	0	0	0	0	0	0	0	1	0	0	0	0	0	0	0	0	0	0	0	0	0	0	0	0
1eedbb927c3d1b1b1a37c6b6f68a7724	0	0	0	0	0	0	0	0	0	0	0	0	0	0	0	0	0	0	0	0	0	0	0	0	0	0	0	0	0	0	0	0	0	0	0	0	0	0	0	0	1	0	0	0	0	0	0	0	0
51c2dcc558af3f2e0d9b8e037c5295dc	0	0	0	0	0	0	0	0	0	0	0	0	0	0	0	0	0	0	0	0	0	0	0	0	0	0	0	0	0	0	0	0	0	0	0	0	0	0	0	0	0	0	0	0	0	1	0	0	0
0d34a45f116796c127ac00df63077109	0	0	0	0	0	0	0	0	0	0	0	0	0	0	0	0	0	0	0	0	0	0	0	0	0	0	0	0	0	0	0	0	0	0	0	0	0	0	0	0	0	0	0	0	0	0	1	0	0
4629ffb989f1efa608f3c392fa324436	0	0	0	0	0	0	0	0	0	0	0	0	0	0	0	0	0	0	0	0	0	0	0	0	0	0	0	0	0	0	0	0	0	0	0	0	0	0	0	0	0	0	0	0	0	0	0	0	0
15bcdff2affff1c6af40ebda3d1c8eb0	0	0	0	0	0	0	0	0	0	0	0	0	0	0	0	0	0	0	0	0	0	0	0	0	0	0	0	0	0	0	0	0	0	0	0	0	0	0	0	0	0	0	0	0	0	0	0	0	0
dc34c59f81422cfa172fdfc0711b6eaf	0	0	0	0	0	0	0	0	0	0	0	0	0	0	0	0	0	0	0	0	0	0	0	0	0	0	0	0	0	0	0	0	0	0	0	0	0	0	0	0	0	0	0	0	0	0	0	0	0
25de4e325000f5d6e49e5e649336d931	0	0	0	0	0	0	0	0	0	0	0	0	0	0	0	0	0	0	0	0	0	0	0	0	0	0	0	0	0	0	0	0	0	0	0	0	0	0	0	0	0	0	0	0	0	0	0	0	0
c35aab907fbf508ca11f7ee881d4e08b	0	0	0	0	0	0	0	0	0	0	0	0	0	0	0	0	0	0	0	0	0	0	0	0	0	0	0	0	0	0	0	0	0	0	0	0	0	0	0	0	0	0	0	0	0	0	0	0	0
ad1546efe03cfd15d8208afa819157a6	0	0	0	0	0	0	0	0	0	0	0	0	0	0	0	0	0	0	0	0	0	0	0	0	0	0	0	0	0	0	0	0	0	0	0	0	0	0	0	0	0	0	0	0	0	0	0	0	0
83db6d2329bb8e2b39bdab7df7a978a6	0	0	0	0	0	0	0	0	0	0	0	0	0	0	0	0	0	0	0	0	0	0	0	0	0	0	0	0	0	0	0	0	0	0	0	0	0	0	0	0	0	0	0	0	0	0	0	0	0
97d5269d39a0eae35715f8f6c9219ea5	0	0	0	0	0	0	0	0	0	0	0	0	0	0	0	0	0	0	0	0	0	0	0	0	0	0	0	0	0	0	0	0	0	0	0	0	0	0	0	0	0	0	0	0	0	0	0	0	0
949f5f7cf1c8dcabecc363d30683604a	0	0	0	0	0	0	0	0	0	0	0	0	0	0	0	0	0	0	0	0	0	0	0	0	0	0	0	0	0	0	0	0	0	0	0	0	0	0	0	0	0	0	0	0	0	0	0	0	0
58b9a2a55e2e0825fd97db268ab7e98e	0	0	0	0	0	0	0	0	0	0	0	0	0	0	0	0	0	0	0	0	0	0	0	0	0	0	0	0	0	0	0	0	0	0	0	0	0	0	0	0	0	0	0	0	0	0	0	0	0
ec2c85225d044dd5729080a3127fcc97	0	0	0	0	0	0	0	0	0	0	0	0	0	0	0	0	0	0	0	0	0	0	0	0	0	0	0	0	0	0	0	0	0	0	0	0	0	0	0	0	0	0	0	0	0	0	0	0	0
462e41bb45b781187a2c033305d0efb0	0	0	0	0	0	0	0	0	0	0	0	0	0	0	0	0	0	0	0	0	0	0	0	0	0	0	0	0	0	0	0	0	0	0	0	0	0	0	0	0	0	0	0	0	0	0	0	0	0
807e0bbd462d421a157f9d119cab43a8	0	0	0	0	0	0	0	0	0	0	0	0	0	0	0	0	0	0	0	0	0	0	0	0	0	0	0	0	0	0	0	0	0	0	0	0	0	0	0	0	0	0	0	0	0	0	0	0	0
a0424f5fe9e47a2fecd9db903e2050fe	0	0	0	0	0	0	0	0	0	0	0	0	0	0	0	0	0	0	0	0	0	0	0	0	0	0	0	0	0	0	0	0	0	0	0	0	0	0	0	0	0	0	0	0	0	0	0	0	0
9e8c18b8023dec3a975fbf0c6c434cef	0	0	0	0	0	0	0	0	0	0	0	0	0	0	0	0	0	0	0	0	0	0	0	0	0	0	0	0	0	0	0	0	0	0	0	0	0	0	0	0	0	0	0	0	0	0	0	0	0
9d97ac95fb66be233f85abd58309eb52	0	0	0	0	0	0	0	0	0	0	0	0	0	0	0	0	0	0	0	0	0	0	0	0	0	0	0	0	0	0	0	0	0	0	0	0	0	0	0	0	0	0	0	0	0	0	0	0	0
1f4bbbbfa2e2e5a5878d05c1233dae43	0	0	0	0	0	0	0	0	0	0	0	0	0	0	0	0	0	0	0	0	0	0	0	0	0	0	0	0	0	0	0	0	0	0	0	0	0	0	0	0	0	0	0	0	0	0	0	0	0
d8b11825e45cc6d109b28a9a935eea26	0	0	0	0	0	0	0	0	0	0	0	0	0	0	0	0	0	0	0	0	0	0	0	0	0	0	0	0	0	0	0	0	0	0	0	0	0	0	0	0	0	0	0	0	0	0	0	0	0
101637aba474a6614786486ad42acb11	0	0	0	0	0	0	0	0	0	0	0	0	0	0	0	0	0	0	0	0	0	0	0	0	0	0	0	0	0	0	0	0	0	0	0	0	0	0	0	0	0	0	0	0	0	0	0	0	0
07ed51243525c6fb7326fdbead0965fd	0	0	0	0	0	0	0	0	0	0	0	0	0	0	0	0	0	0	0	0	0	0	0	0	0	0	0	0	0	0	0	0	0	0	0	0	0	0	0	0	0	0	0	0	0	0	0	0	0
e0a9f75217e290ed785ddbd27a2f9820	0	0	0	0	0	0	0	0	0	0	0	0	0	0	0	0	0	0	0	0	0	0	0	0	0	0	0	0	0	0	0	0	0	0	0	0	0	0	0	0	0	0	0	0	0	0	0	0	0
fa8bb72c515bbf59e95ef0c6b84f20f3	1	0	0	0	0	0	0	0	0	0	0	0	0	0	0	0	0	0	0	0	0	0	0	0	0	0	0	0	0	0	0	0	0	0	0	0	0	0	0	0	0	0	0	0	0	0	0	0	0
948cfe9626b8aea77788ee7c9c9312fa	0	0	0	1	0	0	0	0	0	0	0	0	0	0	0	0	0	0	0	0	0	0	0	0	0	0	0	0	0	0	0	0	0	0	0	0	0	0	0	0	0	0	0	0	0	0	0	0	0
3fb902b963557edc18b2771f2ed7dac7	0	0	0	0	1	0	0	0	0	0	0	0	0	0	0	0	0	0	0	0	0	0	0	0	0	0	0	0	0	0	0	0	0	0	0	0	0	0	0	0	0	0	0	0	0	0	0	0	0
a8b615d64c08634764ae3778d17d7676	0	0	0	0	0	0	0	0	0	1	0	0	0	0	0	0	0	0	0	0	0	0	0	0	0	0	0	0	0	0	0	0	0	0	0	0	0	0	0	0	0	0	0	0	0	0	0	0	0
5b3793241f2f873faee30284b6a6afa2	0	0	0	0	0	0	0	0	0	1	0	0	0	0	0	0	0	0	0	0	0	0	0	0	0	0	0	0	0	0	0	0	0	0	0	0	0	0	0	0	0	0	0	0	0	0	0	0	0
b50ff665d350e57c956368f45c88f3b8	0	0	0	0	0	0	0	0	0	0	0	0	1	0	0	0	0	0	0	0	0	0	0	0	0	0	0	0	0	0	0	0	0	0	0	0	0	0	0	0	0	0	0	0	0	0	0	0	0
4334ca0177867bf1345eb75f5e809bd0	0	0	0	0	0	0	0	0	0	0	0	0	0	1	0	0	0	0	0	0	0	0	0	0	0	0	0	0	0	0	0	0	0	0	0	0	0	0	0	0	0	0	0	0	0	0	0	0	0
b9a86af43da5dd571f0366aedbdd0d3a	0	0	0	0	0	0	0	0	0	0	0	0	0	0	0	1	0	0	0	0	0	0	0	0	0	0	0	0	0	0	0	0	0	0	0	0	0	0	0	0	0	0	0	0	0	0	0	0	0
92803a8a01b2f0622a85e8c125402a44	0	0	0	0	0	0	0	0	0	0	0	0	0	0	0	0	0	1	0	0	0	0	0	0	0	0	0	0	0	0	0	0	0	0	0	0	0	0	0	0	0	0	0	0	0	0	0	0	0
a488b2a7f1e083e41d791d142157c343	0	0	0	0	0	0	0	0	0	0	0	0	0	0	0	0	0	0	0	0	0	0	0	0	0	1	0	0	0	0	0	0	0	0	0	0	0	0	0	0	0	0	0	0	0	0	0	0	0
3c2d79bd03350e5787650a76956ff724	0	0	0	0	0	0	0	0	0	0	0	0	0	0	0	0	0	0	0	0	0	0	0	0	0	0	0	0	1	0	0	0	0	0	0	0	0	0	0	0	0	0	0	0	0	0	0	0	0
9a43fc4a0d1df7fab369e1ef54b158c4	0	0	0	0	0	0	0	0	0	0	0	0	0	0	0	0	0	0	0	0	0	0	0	0	0	0	0	0	0	1	0	0	0	0	0	0	0	0	0	0	0	0	0	0	0	0	0	0	0
40b6ddf3f352eed6f71ece30491fa119	0	0	0	0	0	0	0	0	0	0	0	0	0	0	0	0	0	0	0	0	0	0	0	0	0	0	0	0	0	0	0	0	0	0	1	0	0	0	0	0	0	0	0	0	0	0	0	0	0
144352aac6f2c302dfb3d930d80ab3d8	0	0	0	0	0	0	0	0	0	0	0	0	0	0	0	0	0	0	0	0	0	0	0	0	0	0	0	0	0	0	0	0	0	0	1	0	0	0	0	0	0	0	0	0	0	0	0	0	0
6ef261b6b74b6d401f2cd45fbad5fffe	0	0	0	0	0	0	0	0	0	0	0	0	0	0	0	0	0	0	0	0	0	0	0	0	0	0	0	0	0	0	0	0	0	0	0	0	0	0	0	0	0	1	0	0	0	0	0	0	0
fd0568ef16124c9daa83909bdb9fba32	0	0	0	0	0	0	0	0	0	0	0	0	0	0	0	0	0	0	0	0	0	0	0	0	0	0	0	0	0	0	0	0	0	0	0	0	0	0	0	0	0	0	1	0	0	0	0	0	0
992b799346c9097df49ee123d6865574	0	0	0	0	0	0	0	0	0	0	0	0	0	0	0	0	0	0	0	0	0	0	0	0	0	0	0	0	0	0	0	0	0	0	0	0	0	0	0	0	0	0	1	0	0	0	0	0	0
6f52f7c7b4d1a421544d70f04b82ac26	0	0	0	0	0	0	0	0	0	0	0	0	0	0	0	0	0	0	0	0	0	0	0	0	0	0	0	0	0	0	0	0	0	0	0	0	0	0	0	0	0	0	0	0	1	0	0	0	0
c8caef420c0738c96f18d1a9158733db	0	0	0	0	0	0	0	0	0	0	0	0	0	0	0	0	0	0	0	0	0	0	0	0	0	0	0	0	0	0	0	0	0	0	0	0	0	0	0	0	0	0	0	0	0	0	1	0	0
4e471175aeaad006944b15f1101091ba	0	0	0	0	0	0	0	0	0	0	0	0	0	0	0	0	0	0	0	0	0	0	0	0	0	0	0	0	0	0	0	0	0	0	0	0	0	0	0	0	0	0	0	0	0	0	0	0	1
662e9f8e9b1720e419f0c4a41165b52a	0	0	0	0	0	0	0	0	0	0	0	0	0	0	0	0	0	0	0	0	0	0	0	0	0	0	0	0	0	0	0	0	0	0	0	0	0	0	0	0	0	0	0	0	0	0	0	0	1
a0ba45fb226c1878a9296be26c16a88e	0	0	0	0	0	0	0	0	0	0	0	0	0	0	0	0	0	0	0	0	0	0	0	0	0	0	0	0	0	0	0	0	0	0	0	0	0	0	0	0	0	0	0	0	0	0	0	0	0
97b67fc18b7c92585e722d8470c52c55	0	0	0	0	0	0	0	0	0	0	0	0	0	0	0	0	0	0	0	0	0	0	0	0	0	0	0	0	0	0	0	0	0	0	0	0	0	0	0	0	0	0	0	0	0	0	0	0	0
6ed01736b387fdb215a4d25bf404a4df	0	0	0	0	0	0	0	0	0	0	0	0	0	0	0	0	0	0	0	0	0	0	0	0	0	0	0	0	0	0	0	0	0	0	0	0	0	0	0	0	0	0	0	0	0	0	0	0	0
f8ac912fb4863662022409d98e98745b	0	0	0	0	0	0	0	0	0	0	0	0	0	0	0	0	0	0	0	0	0	0	0	0	0	0	0	0	0	0	0	0	0	0	0	0	0	0	0	0	0	0	0	0	0	0	0	0	0
4193b8443e2f604bc4f4a58491b7bbaf	0	0	0	0	0	0	0	0	0	0	0	0	0	0	0	0	0	0	0	0	0	0	0	0	0	0	0	0	0	0	0	0	0	0	0	0	0	0	0	0	0	0	0	0	0	0	0	0	0
c21e5c2a257fab7cd7dff0a0af1dccff	0	0	0	0	0	0	0	0	0	0	0	0	0	0	0	0	0	0	0	0	0	0	0	0	0	0	0	0	0	0	0	0	0	0	0	0	0	0	0	0	0	0	0	0	0	0	0	0	0
4d850c42afd9b0416ba2caeee85ad26a	0	0	0	0	0	0	0	0	0	0	0	0	0	0	0	0	0	0	0	0	0	0	0	0	0	0	0	0	0	0	0	0	0	0	0	0	0	0	0	0	0	0	0	0	0	0	0	0	0
9b09f246b2c11843e0391b96291fc8c3	0	0	0	0	0	0	0	0	0	0	0	0	0	0	0	0	0	0	0	0	0	0	0	0	0	0	0	0	0	0	0	0	0	0	0	0	0	0	0	0	0	0	0	0	0	0	0	0	0
254143123c803d359b6c9ae66e7a8928	0	0	0	0	0	0	0	0	0	0	0	0	0	0	0	0	0	0	0	0	0	0	0	0	0	0	0	0	0	0	0	0	0	0	0	0	0	0	0	0	0	0	0	0	0	0	0	0	0
021dcf7b789904ad082b864752a524cf	0	0	0	0	0	0	0	0	0	0	0	0	0	0	0	0	0	0	0	0	0	0	0	0	0	0	0	0	0	0	0	0	0	0	0	0	0	0	0	0	0	0	0	0	0	0	0	0	0
de270e6e8ed1dc662746eaf1a342b882	0	0	0	0	0	0	0	0	0	0	0	0	0	0	0	0	0	0	0	0	0	0	0	0	0	0	0	0	0	0	0	0	0	0	0	0	0	0	0	0	0	0	0	0	0	0	0	0	0
f0770289befe0a3c9785fd0d4cfbfab1	0	0	0	0	0	0	0	0	0	0	0	0	0	0	0	0	0	0	0	0	0	0	0	0	0	0	0	0	0	0	0	0	0	0	0	0	0	0	0	0	0	0	0	0	0	0	0	0	0
ff7108c91975fb8420457b7fe8024c43	0	0	0	0	0	0	0	0	0	0	0	0	0	0	0	0	0	0	0	0	0	0	0	0	0	0	0	0	0	0	0	0	0	0	0	0	0	0	0	0	0	0	0	0	0	0	0	0	0
9fd44892a0f83d560733ace558329aad	0	0	0	0	0	0	0	0	0	0	0	0	0	0	0	0	0	0	0	0	0	0	0	0	0	0	0	0	0	0	0	0	0	0	0	0	0	0	0	0	0	0	0	0	0	0	0	0	0
8367522f728c690f27a70a5348df85ae	0	0	0	0	0	0	0	0	0	0	0	0	0	0	0	0	0	0	0	0	0	0	0	0	0	0	0	0	0	0	0	0	0	0	0	0	0	0	0	0	0	0	0	0	0	0	0	0	0
78938ddc87e6cb5849dd90285b5c47e2	0	0	0	0	0	0	0	0	0	0	0	0	0	0	0	0	0	0	0	0	0	0	0	0	0	0	0	0	0	0	0	0	0	0	0	0	0	0	0	0	0	0	0	0	0	0	0	0	0
3cfac3a36efa7011b239d8fa7873ffc6	0	0	0	0	0	0	0	0	0	0	0	0	0	0	0	0	0	0	0	0	0	0	0	0	0	0	0	0	0	0	0	0	0	0	0	0	0	0	0	0	0	0	0	0	0	0	0	0	0
5e3953f4c9bbd41270f6886f19bc4505	0	0	0	0	0	0	0	0	0	0	0	0	0	0	0	0	0	0	0	0	0	0	0	0	0	0	0	0	0	0	0	0	0	0	0	0	0	0	0	0	0	0	0	0	0	0	0	0	0
44d2e22b725a8bae2c20857629887bed	0	0	0	0	0	0	0	0	0	0	0	0	0	0	0	0	0	0	0	0	0	0	0	0	0	0	0	0	0	0	0	0	0	0	0	0	0	0	0	0	0	0	0	0	0	0	0	0	0
f9f4259af63fb704a9ea975caed05f4f	0	0	0	0	0	0	0	0	0	0	0	0	0	0	0	0	0	0	0	0	0	0	0	0	0	0	0	0	0	0	0	0	0	0	0	0	0	0	0	0	0	0	0	0	0	0	0	0	0
d16a803247943eab57d30b6b09ff23c3	0	0	0	0	0	0	0	0	0	0	0	0	0	0	0	0	0	0	0	0	0	0	0	0	0	0	0	0	0	0	0	0	0	0	0	0	0	0	0	0	0	0	0	0	0	0	0	0	0
2355dd1de761296884e2cb56ceb9971c	0	0	0	0	0	0	0	0	0	0	0	0	0	0	0	0	0	0	0	0	0	0	0	0	0	0	0	0	0	0	0	0	0	0	0	0	0	0	0	0	0	0	0	0	0	0	0	0	0
ac0ecf4b46e1131ede8f7eb0eb90171c	0	0	0	0	0	0	0	0	0	0	0	0	0	0	0	0	0	0	0	0	0	0	0	0	0	0	0	0	0	0	0	0	0	0	0	0	0	0	0	0	0	0	0	0	0	0	0	0	0
2772a43f327aa2704bc0b5e70d853e82	0	0	0	0	0	0	0	0	0	0	0	0	0	0	0	0	0	0	0	0	0	0	0	0	0	0	0	0	0	0	0	0	0	0	0	0	0	0	0	0	0	0	0	0	0	0	0	0	0
c32c81fe6121a7a09dafd9004f6fb206	0	0	0	0	0	0	0	0	0	0	0	0	0	0	0	0	0	0	0	0	0	0	0	0	0	0	0	0	0	0	0	0	0	0	0	0	0	0	0	0	0	0	0	0	0	0	0	0	0
d5fae5474148bc8eec25a57f653555e3	1	0	0	0	0	0	0	0	0	0	0	0	0	0	0	0	0	0	0	0	0	0	0	0	0	0	0	0	0	0	0	0	0	0	0	0	0	0	0	0	0	0	0	0	0	0	0	0	0
893df6a100ea140a5d0e520e011d8570	0	1	0	0	0	0	0	0	0	0	0	0	0	0	0	0	0	0	0	0	0	0	0	0	0	0	0	0	0	0	0	0	0	0	0	0	0	0	0	0	0	0	0	0	0	0	0	0	0
adc85a87b3f292e20aed11f0878e59dc	0	1	0	0	0	0	0	0	0	0	0	0	0	0	0	0	0	0	0	0	0	0	0	0	0	0	0	0	0	0	0	0	0	0	0	0	0	0	0	0	0	0	0	0	0	0	0	0	0
2cc196d2ef67510e6bb12db8ea9fdc49	0	1	0	0	0	0	0	0	0	0	0	0	0	0	0	0	0	0	0	0	0	0	0	0	0	0	0	0	0	0	0	0	0	0	0	0	0	0	0	0	0	0	0	0	0	0	0	0	0
40f7c9403b741f946ed561ebe54a723c	0	0	0	1	0	0	0	0	0	0	0	0	0	0	0	0	0	0	0	0	0	0	0	0	0	0	0	0	0	0	0	0	0	0	0	0	0	0	0	0	0	0	0	0	0	0	0	0	0
1c91717d169d4f6de3875802d5cdc0d9	0	0	0	1	0	0	0	0	0	0	0	0	0	0	0	0	0	0	0	0	0	0	0	0	0	0	0	0	0	0	0	0	0	0	0	0	0	0	0	0	0	0	0	0	0	0	0	0	0
80d84ceb6db6e24b8678d01240d3a67f	0	0	0	0	1	0	0	0	0	0	0	0	0	0	0	0	0	0	0	0	0	0	0	0	0	0	0	0	0	0	0	0	0	0	0	0	0	0	0	0	0	0	0	0	0	0	0	0	0
1f4f23ed06122c3311a25fea432aa1f6	0	0	0	0	1	0	0	0	0	0	0	0	0	0	0	0	0	0	0	0	0	0	0	0	0	0	0	0	0	0	0	0	0	0	0	0	0	0	0	0	0	0	0	0	0	0	0	0	0
622a8769fff12fe4e12a1fd88b3ec7e5	0	0	0	0	1	0	0	0	0	0	0	0	0	0	0	0	0	0	0	0	0	0	0	0	0	0	0	0	0	0	0	0	0	0	0	0	0	0	0	0	0	0	0	0	0	0	0	0	0
b24ae276e3ee466f9519773daf4c50b0	0	0	0	0	1	0	0	0	0	0	0	0	0	0	0	0	0	0	0	0	0	0	0	0	0	0	0	0	0	0	0	0	0	0	0	0	0	0	0	0	0	0	0	0	0	0	0	0	0
d0a7d6f2f8689c986673d5ec0706f491	0	0	0	0	1	0	0	0	0	0	0	0	0	0	0	0	0	0	0	0	0	0	0	0	0	0	0	0	0	0	0	0	0	0	0	0	0	0	0	0	0	0	0	0	0	0	0	0	0
1d85f1155545281357fd38ea580d1594	0	0	0	0	1	0	0	0	0	0	0	0	0	0	0	0	0	0	0	0	0	0	0	0	0	0	0	0	0	0	0	0	0	0	0	0	0	0	0	0	0	0	0	0	0	0	0	0	0
65ed5730cc8fc2e6982dcb844c7b9d48	0	0	0	0	1	0	0	0	0	0	0	0	0	0	0	0	0	0	0	0	0	0	0	0	0	0	0	0	0	0	0	0	0	0	0	0	0	0	0	0	0	0	0	0	0	0	0	0	0
706a12b518abceacb49d54069e6f24eb	0	0	0	0	1	0	0	0	0	0	0	0	0	0	0	0	0	0	0	0	0	0	0	0	0	0	0	0	0	0	0	0	0	0	0	0	0	0	0	0	0	0	0	0	0	0	0	0	0
22240d21cc8d25916d703628da7c4b65	0	0	0	0	1	0	0	0	0	0	0	0	0	0	0	0	0	0	0	0	0	0	0	0	0	0	0	0	0	0	0	0	0	0	0	0	0	0	0	0	0	0	0	0	0	0	0	0	0
ed8a78cb73ffef4e9e512177c455e8ce	0	0	0	0	0	1	0	0	0	0	0	0	0	0	0	0	0	0	0	0	0	0	0	0	0	0	0	0	0	0	0	0	0	0	0	0	0	0	0	0	0	0	0	0	0	0	0	0	0
64df05295eee9fb2881f1a64b0da0981	0	0	0	0	0	1	0	0	0	0	0	0	0	0	0	0	0	0	0	0	0	0	0	0	0	0	0	0	0	0	0	0	0	0	0	0	0	0	0	0	0	0	0	0	0	0	0	0	0
bff8de7cb4ed124bc723ba1f4f585c60	0	0	0	0	0	1	0	0	0	0	0	0	0	0	0	0	0	0	0	0	0	0	0	0	0	0	0	0	0	0	0	0	0	0	0	0	0	0	0	0	0	0	0	0	0	0	0	0	0
cb665a3c7466c80d83104675f26c4987	0	0	0	0	0	0	1	0	0	0	0	0	0	0	0	0	0	0	0	0	0	0	0	0	0	0	0	0	0	0	0	0	0	0	0	0	0	0	0	0	0	0	0	0	0	0	0	0	0
c9c9c4282c6044bc9ec2c2cc4e3463b8	0	0	0	0	0	0	0	0	0	0	1	0	0	0	0	0	0	0	0	0	0	0	0	0	0	0	0	0	0	0	0	0	0	0	0	0	0	0	0	0	0	0	0	0	0	0	0	0	0
cca8d9bfdea9330260c11362d8a9a041	0	0	0	0	0	0	0	0	0	0	0	0	1	0	0	0	0	0	0	0	0	0	0	0	0	0	0	0	0	0	0	0	0	0	0	0	0	0	0	0	0	0	0	0	0	0	0	0	0
26d87bab0233b909ffd2bf325fa97887	0	0	0	0	0	0	0	0	0	0	0	0	0	1	0	0	0	0	0	0	0	0	0	0	0	0	0	0	0	0	0	0	0	0	0	0	0	0	0	0	0	0	0	0	0	0	0	0	0
19b9dcc7ee0eec4ce3f046d7b9c8329b	0	0	0	0	0	0	0	0	0	0	0	0	0	0	0	1	0	0	0	0	0	0	0	0	0	0	0	0	0	0	0	0	0	0	0	0	0	0	0	0	0	0	0	0	0	0	0	0	0
730e740a720364339ff2282e80ff70be	0	0	0	0	0	0	0	0	0	0	0	0	0	0	0	0	1	0	0	0	0	0	0	0	0	0	0	0	0	0	0	0	0	0	0	0	0	0	0	0	0	0	0	0	0	0	0	0	0
f4f65490efdff9ee025d2e85bffb2cfa	0	0	0	0	0	0	0	0	0	0	0	0	0	0	0	0	1	0	0	0	0	0	0	0	0	0	0	0	0	0	0	0	0	0	0	0	0	0	0	0	0	0	0	0	0	0	0	0	0
123d3bceacd6dfff08bb7068f5006e94	0	0	0	0	0	0	0	0	0	0	0	0	0	0	0	0	1	0	0	0	0	0	0	0	0	0	0	0	0	0	0	0	0	0	0	0	0	0	0	0	0	0	0	0	0	0	0	0	0
f21aa5015a35de8f0152c989bfead682	0	0	0	0	0	0	0	0	0	0	0	0	0	0	0	0	1	0	0	0	0	0	0	0	0	0	0	0	0	0	0	0	0	0	0	0	0	0	0	0	0	0	0	0	0	0	0	0	0
b36f5b6c58928298648688503176ae22	0	0	0	0	0	0	0	0	0	0	0	0	0	0	0	0	0	1	0	0	0	0	0	0	0	0	0	0	0	0	0	0	0	0	0	0	0	0	0	0	0	0	0	0	0	0	0	0	0
9987532798d8a8164806a04f48042c62	0	0	0	0	0	0	0	0	0	0	0	0	0	0	0	0	0	0	1	0	0	0	0	0	0	0	0	0	0	0	0	0	0	0	0	0	0	0	0	0	0	0	0	0	0	0	0	0	0
2ef9b79e1ee5a3f505b29f07b2ba51dd	0	0	0	0	0	0	0	0	0	0	0	0	0	0	0	0	0	0	0	1	0	0	0	0	0	0	0	0	0	0	0	0	0	0	0	0	0	0	0	0	0	0	0	0	0	0	0	0	0
485c57bc3ebef37897f178ffa8131126	0	0	0	0	0	0	0	0	0	0	0	0	0	0	0	0	0	0	0	1	0	0	0	0	0	0	0	0	0	0	0	0	0	0	0	0	0	0	0	0	0	0	0	0	0	0	0	0	0
220dbef32ef4c4f384bf280ed5a18f74	0	0	0	0	0	0	0	0	0	0	0	0	0	0	0	0	0	0	0	0	0	1	0	0	0	0	0	0	0	0	0	0	0	0	0	0	0	0	0	0	0	0	0	0	0	0	0	0	0
ad28682ddf0c554e41d443891eebebf7	0	0	0	0	0	0	0	0	0	0	0	0	0	0	0	0	0	0	0	0	0	0	1	0	0	0	0	0	0	0	0	0	0	0	0	0	0	0	0	0	0	0	0	0	0	0	0	0	0
d056db958098596ff6df4a23520a2c9e	0	0	0	0	0	0	0	0	0	0	0	0	0	0	0	0	0	0	0	0	0	0	0	1	0	0	0	0	0	0	0	0	0	0	0	0	0	0	0	0	0	0	0	0	0	0	0	0	0
446d7d145c13f8e1f5142fd484c0d0f8	0	0	0	0	0	0	0	0	0	0	0	0	0	0	0	0	0	0	0	0	0	0	0	1	0	0	0	0	0	0	0	0	0	0	0	0	0	0	0	0	0	0	0	0	0	0	0	0	0
854493fb760f6f059fd46daffb7f5ae9	0	0	0	0	0	0	0	0	0	0	0	0	0	0	0	0	0	0	0	0	0	0	0	0	1	0	0	0	0	0	0	0	0	0	0	0	0	0	0	0	0	0	0	0	0	0	0	0	0
51006e39dedcee2de513fc74c89e2258	0	0	0	0	0	0	0	0	0	0	0	0	0	0	0	0	0	0	0	0	0	0	0	0	0	0	1	0	0	0	0	0	0	0	0	0	0	0	0	0	0	0	0	0	0	0	0	0	0
4c2e1e512f3464031a718b4b6cc9813f	0	0	0	0	0	0	0	0	0	0	0	0	0	0	0	0	0	0	0	0	0	0	0	0	0	0	0	0	1	0	0	0	0	0	0	0	0	0	0	0	0	0	0	0	0	0	0	0	0
a02d76f2ac080cc946ce1fa40ba1bfb4	0	0	0	0	0	0	0	0	0	0	0	0	0	0	0	0	0	0	0	0	0	0	0	0	0	0	0	0	1	0	0	0	0	0	0	0	0	0	0	0	0	0	0	0	0	0	0	0	0
0535927c76f59334e5cc7e500be26edb	0	0	0	0	0	0	0	0	0	0	0	0	0	0	0	0	0	0	0	0	0	0	0	0	0	0	0	0	0	1	0	0	0	0	0	0	0	0	0	0	0	0	0	0	0	0	0	0	0
077e301ae4aa44a90934489b3e66630a	0	0	0	0	0	0	0	0	0	0	0	0	0	0	0	0	0	0	0	0	0	0	0	0	0	0	0	0	0	0	0	1	0	0	0	0	0	0	0	0	0	0	0	0	0	0	0	0	0
1791aa174fe1fa451eace51707a3e34b	0	0	0	0	0	0	0	0	0	0	0	0	0	0	0	0	0	0	0	0	0	0	0	0	0	0	0	0	0	0	0	1	0	0	0	0	0	0	0	0	0	0	0	0	0	0	0	0	0
9053cc93becc5c27e4e0eba7c3d2846b	0	0	0	0	0	0	0	0	0	0	0	0	0	0	0	0	0	0	0	0	0	0	0	0	0	0	0	0	0	0	0	0	0	0	1	0	0	0	0	0	0	0	0	0	0	0	0	0	0
f693bc23130fa61e8651057e46e827f9	0	0	0	0	0	0	0	0	0	0	0	0	0	0	0	0	0	0	0	0	0	0	0	0	0	0	0	0	0	0	0	0	0	0	1	0	0	0	0	0	0	0	0	0	0	0	0	0	0
2400d35aed58ee014321beba8584d307	0	0	0	0	0	0	0	0	0	0	0	0	0	0	0	0	0	0	0	0	0	0	0	0	0	0	0	0	0	0	0	0	0	0	1	0	0	0	0	0	0	0	0	0	0	0	0	0	0
bf3fe3fa3ca55d1afb299f9e61d5b341	0	0	0	0	0	0	0	0	0	0	0	0	0	0	0	0	0	0	0	0	0	0	0	0	0	0	0	0	0	0	0	0	0	0	1	0	0	0	0	0	0	0	0	0	0	0	0	0	0
04ec48f168f0753e83f4cf5dd3d02589	0	0	0	0	0	0	0	0	0	0	0	0	0	0	0	0	0	0	0	0	0	0	0	0	0	0	0	0	0	0	0	0	0	0	0	1	0	0	0	0	0	0	0	0	0	0	0	0	0
cc14e117c859fa5342ff018660f3b25c	0	0	0	0	0	0	0	0	0	0	0	0	0	0	0	0	0	0	0	0	0	0	0	0	0	0	0	0	0	0	0	0	0	0	0	1	0	0	0	0	0	0	0	0	0	0	0	0	0
a2b443792ffb9c77c30963fdc3b3e77d	0	0	0	0	0	0	0	0	0	0	0	0	0	0	0	0	0	0	0	0	0	0	0	0	0	0	0	0	0	0	0	0	0	0	0	1	0	0	0	0	0	0	0	0	0	0	0	0	0
01795a7ea38768cbacc0804415debf96	0	0	0	0	0	0	0	0	0	0	0	0	0	0	0	0	0	0	0	0	0	0	0	0	0	0	0	0	0	0	0	0	0	0	0	0	1	0	0	0	0	0	0	0	0	0	0	0	0
2bd4ef7b87058f5cf2a72bc78839171f	0	0	0	0	0	0	0	0	0	0	0	0	0	0	0	0	0	0	0	0	0	0	0	0	0	0	0	0	0	0	0	0	0	0	0	0	1	0	0	0	0	0	0	0	0	0	0	0	0
ee9248f410d0962dca29c7b2b08cc5f2	0	0	0	0	0	0	0	0	0	0	0	0	0	0	0	0	0	0	0	0	0	0	0	0	0	0	0	0	0	0	0	0	0	0	0	0	1	0	0	0	0	0	0	0	0	0	0	0	0
1a4486a108618f84ab743f4fe45a5578	0	0	0	0	0	0	0	0	0	0	0	0	0	0	0	0	0	0	0	0	0	0	0	0	0	0	0	0	0	0	0	0	0	0	0	0	1	0	0	0	0	0	0	0	0	0	0	0	0
046981c44fd500b2e816d79f7bd1ee46	0	0	0	0	0	0	0	0	0	0	0	0	0	0	0	0	0	0	0	0	0	0	0	0	0	0	0	0	0	0	0	0	0	0	0	0	1	0	0	0	0	0	0	0	0	0	0	0	0
64e7b8dc701473a79312bb6306ed863b	0	0	0	0	0	0	0	0	0	0	0	0	0	0	0	0	0	0	0	0	0	0	0	0	0	0	0	0	0	0	0	0	0	0	0	0	1	0	0	0	0	0	0	0	0	0	0	0	0
22467648c812ca29d22461131c118a90	0	0	0	0	0	0	0	0	0	0	0	0	0	0	0	0	0	0	0	0	0	0	0	0	0	0	0	0	0	0	0	0	0	0	0	0	0	1	0	0	0	0	0	0	0	0	0	0	0
215be0935ae672d192174ba86f57f9dd	0	0	0	0	0	0	0	0	0	0	0	0	0	0	0	0	0	0	0	0	0	0	0	0	0	0	0	0	0	0	0	0	0	0	0	0	0	1	0	0	0	0	0	0	0	0	0	0	0
1608781d976cf3934613c1d933a281c7	0	0	0	0	0	0	0	0	0	0	0	0	0	0	0	0	0	0	0	0	0	0	0	0	0	0	0	0	0	0	0	0	0	0	0	0	0	1	0	0	0	0	0	0	0	0	0	0	0
9cccc7e8aaf358d25dac0b3e19429d3e	0	0	0	0	0	0	0	0	0	0	0	0	0	0	0	0	0	0	0	0	0	0	0	0	0	0	0	0	0	0	0	0	0	0	0	0	0	1	0	0	0	0	0	0	0	0	0	0	0
166b929c283db66d25a1165118e60c8a	0	0	0	0	0	0	0	0	0	0	0	0	0	0	0	0	0	0	0	0	0	0	0	0	0	0	0	0	0	0	0	0	0	0	0	0	0	1	0	0	0	0	0	0	0	0	0	0	0
e08e86a16bfd5f0935bcac74dab663ab	0	0	0	0	0	0	0	0	0	0	0	0	0	0	0	0	0	0	0	0	0	0	0	0	0	0	0	0	0	0	0	0	0	0	0	0	0	0	1	0	0	0	0	0	0	0	0	0	0
c4ddf4e39f4d4e384d69d2fcd4fd474e	0	0	0	0	0	0	0	0	0	0	0	0	0	0	0	0	0	0	0	0	0	0	0	0	0	0	0	0	0	0	0	0	0	0	0	0	0	0	1	0	0	0	0	0	0	0	0	0	0
efa2f181dd932bcdba0db3243e25f55b	0	0	0	0	0	0	0	0	0	0	0	0	0	0	0	0	0	0	0	0	0	0	0	0	0	0	0	0	0	0	0	0	0	0	0	0	0	0	0	0	1	0	0	0	0	0	0	0	0
d70a081766276578ae6bc03dbff36985	0	0	0	0	0	0	0	0	0	0	0	0	0	0	0	0	0	0	0	0	0	0	0	0	0	0	0	0	0	0	0	0	0	0	0	0	0	0	0	0	0	0	1	0	0	0	0	0	0
2583323a269d95e569e059d455d0d578	0	0	0	0	0	0	0	0	0	0	0	0	0	0	0	0	0	0	0	0	0	0	0	0	0	0	0	0	0	0	0	0	0	0	0	0	0	0	0	0	0	0	0	1	0	0	0	0	0
6f9b663e1c03e481f41d9daf14ee4477	0	0	0	0	0	0	0	0	0	0	0	0	0	0	0	0	0	0	0	0	0	0	0	0	0	0	0	0	0	0	0	0	0	0	0	0	0	0	0	0	0	0	0	1	0	0	0	0	0
4e4d6ac9557f5335a3bbd901317a004a	0	0	0	0	0	0	0	0	0	0	0	0	0	0	0	0	0	0	0	0	0	0	0	0	0	0	0	0	0	0	0	0	0	0	0	0	0	0	0	0	0	0	0	1	0	0	0	0	0
c4b217b85fd322fe2348f48d628bf4fe	0	0	0	0	0	0	0	0	0	0	0	0	0	0	0	0	0	0	0	0	0	0	0	0	0	0	0	0	0	0	0	0	0	0	0	0	0	0	0	0	0	0	0	0	1	0	0	0	0
d6cd95b6b6de503fa4ad6c1a5a9d1f70	0	0	0	0	0	0	0	0	0	0	0	0	0	0	0	0	0	0	0	0	0	0	0	0	0	0	0	0	0	0	0	0	0	0	0	0	0	0	0	0	0	0	0	0	1	0	0	0	0
7f5846880a686ac4f3df08be013cadb3	0	0	0	0	0	0	0	0	0	0	0	0	0	0	0	0	0	0	0	0	0	0	0	0	0	0	0	0	0	0	0	0	0	0	0	0	0	0	0	0	0	0	0	0	1	0	0	0	0
686559a3aa86793513b24d074c53459d	0	0	0	0	0	0	0	0	0	0	0	0	0	0	0	0	0	0	0	0	0	0	0	0	0	0	0	0	0	0	0	0	0	0	0	0	0	0	0	0	0	0	0	0	1	0	0	0	0
363219553ed5259b142860c5cc847f10	0	0	0	0	0	0	0	0	0	0	0	0	0	0	0	0	0	0	0	0	0	0	0	0	0	0	0	0	0	0	0	0	0	0	0	0	0	0	0	0	0	0	0	0	1	0	0	0	0
1132b2f242f2e0834141b84b4c981071	0	0	0	0	0	0	0	0	0	0	0	0	0	0	0	0	0	0	0	0	0	0	0	0	0	0	0	0	0	0	0	0	0	0	0	0	0	0	0	0	0	0	0	0	1	0	0	0	0
fa69f0291d34df974166545e171c7005	0	0	0	0	0	0	0	0	0	0	0	0	0	0	0	0	0	0	0	0	0	0	0	0	0	0	0	0	0	0	0	0	0	0	0	0	0	0	0	0	0	0	0	0	0	1	0	0	0
141724b4fa02cf8fbbb7cc42246d3079	0	0	0	0	0	0	0	0	0	0	0	0	0	0	0	0	0	0	0	0	0	0	0	0	0	0	0	0	0	0	0	0	0	0	0	0	0	0	0	0	0	0	0	0	0	0	1	0	0
7393538e18a2fc7bc298a77a5968f9a8	0	0	0	0	0	0	0	0	0	0	0	0	0	0	0	0	0	0	0	0	0	0	0	0	0	0	0	0	0	0	0	0	0	0	0	0	0	0	0	0	0	0	0	0	0	0	0	1	0
61b0896ec8339456a374ab8289661838	0	0	0	0	0	0	0	0	0	0	0	0	0	0	0	0	0	0	0	0	0	0	0	0	0	0	0	0	0	0	0	0	0	0	0	0	0	0	0	0	0	0	0	0	0	0	0	1	0
36746dc2d8be604f63c6c6278a270fbe	0	0	0	0	0	0	0	0	0	0	0	0	0	0	0	0	0	0	0	0	0	0	0	0	0	0	0	0	0	0	0	0	0	0	0	0	0	0	0	0	0	0	0	0	0	0	0	0	0
62362e48ef46e1340502c15e8534cee8	0	0	0	0	0	0	0	0	0	0	0	0	0	0	0	0	0	0	0	0	0	0	0	0	0	0	0	0	0	0	0	0	0	0	0	0	0	0	0	0	0	0	0	0	0	0	0	0	0
587b2eb2c040df2a3d74e7024543c9b6	0	0	0	0	0	0	0	0	0	0	0	0	0	0	0	0	0	0	0	0	0	0	0	0	0	0	0	0	0	0	0	0	0	0	0	0	0	0	0	0	0	0	0	0	0	0	0	0	0
430ad3ded5a0d16cd286eb7c32aa5ba4	0	0	0	0	0	0	0	0	0	0	0	0	0	0	0	0	0	0	0	0	0	0	0	0	0	0	0	0	0	0	0	0	0	0	0	0	0	0	0	0	0	0	0	0	0	0	0	0	0
198d6c9eea0adefa099191047314de05	0	0	0	0	0	0	0	0	0	0	0	0	0	0	0	0	0	0	0	0	0	0	0	0	0	0	0	0	0	0	0	0	0	0	0	0	0	0	0	0	0	0	0	0	0	0	0	0	0
68cf927e30228918d7e90bc43b084f83	0	0	0	0	0	0	0	0	0	0	0	0	0	0	0	0	0	0	0	0	0	0	0	0	0	0	0	0	0	0	0	0	0	0	0	0	0	0	0	0	0	0	0	0	0	0	0	0	0
5605d6d9796bf3692eee9228e86bea6a	0	0	0	0	0	0	0	0	0	0	0	0	0	0	0	0	0	0	0	0	0	0	0	0	0	0	0	0	0	0	0	0	0	0	0	0	0	0	0	0	0	0	0	0	0	0	0	0	0
77612a257296f8ee72c8e3991f6724e6	0	0	0	0	0	0	0	0	0	0	0	0	0	0	0	0	0	0	0	0	0	0	0	0	0	0	0	0	0	0	0	0	0	0	0	0	0	0	0	0	0	0	0	0	0	0	0	0	0
33e68f46e54c4f9b37bec6b4a40afaa3	0	0	0	0	0	0	0	0	0	0	0	0	0	0	0	0	0	0	0	0	0	0	0	0	0	0	0	0	0	0	0	0	0	0	0	0	0	0	0	0	0	0	0	0	0	0	0	0	0
7c12db717acc13702f9e5b830d18b548	0	0	0	0	0	0	0	0	0	0	0	0	0	0	0	0	0	0	0	0	0	0	0	0	0	0	0	0	0	0	0	0	0	0	0	0	0	0	0	0	0	0	0	0	0	0	0	0	0
50ddebf94eb8aa90c339549978bd5b43	0	0	0	0	0	0	0	0	0	0	0	0	0	0	0	0	0	0	0	0	0	0	0	0	0	0	0	0	0	0	0	0	0	0	0	0	0	0	0	0	0	0	0	0	0	0	0	0	0
b257865182834133eda7c51b90dec27d	0	0	0	0	0	0	0	0	0	0	0	0	0	0	0	0	0	0	0	0	0	0	0	0	0	0	0	0	0	0	0	0	0	0	0	0	0	0	0	0	0	0	0	0	0	0	0	0	0
50a1ddd497cf5c0ad8f25cb7a995b27b	0	0	0	0	0	0	0	0	0	0	0	0	0	0	0	0	0	0	0	0	0	0	0	0	0	0	0	0	0	0	0	0	0	0	0	0	0	0	0	0	0	0	0	0	0	0	0	0	0
02ba3cafec8fb06dd804fa172442859b	0	0	0	0	0	0	0	0	0	0	0	0	0	0	0	0	0	0	0	0	0	0	0	0	0	0	0	0	0	0	0	0	0	0	0	0	0	0	0	0	0	0	0	0	0	0	0	0	0
e3800fa1dd7c7686647b040d23c2f787	0	0	0	0	0	0	0	0	0	0	0	0	0	0	0	0	0	0	0	0	0	0	0	0	0	0	0	0	0	0	0	0	0	0	0	0	0	0	0	0	0	0	0	0	0	0	0	0	0
746fe4e26e4a8845d909107b41101e9a	0	0	0	0	0	0	0	0	0	0	0	0	0	0	0	0	0	0	0	0	0	0	0	0	0	0	0	0	0	0	0	0	0	0	0	0	0	0	0	0	0	0	0	0	0	0	0	0	0
388d4e3ba312ffa7697ab624f0245c65	0	0	0	0	0	0	0	0	0	0	0	0	0	0	0	0	0	0	0	0	0	0	0	0	0	0	0	0	0	0	0	0	0	0	0	0	0	0	0	0	0	0	0	0	0	0	0	0	0
96977698511e5c3def61bc61a72e4343	0	0	0	0	0	0	0	0	0	0	0	0	0	0	0	0	0	0	0	0	0	0	0	0	0	0	0	0	0	0	0	0	0	0	0	0	0	0	0	0	0	0	0	0	0	0	0	0	0
2cc5da63ca895a3f753fb4299f021d4a	0	0	0	0	0	0	0	0	0	0	0	0	0	0	0	0	0	0	0	0	0	0	0	0	0	0	0	0	0	0	0	0	0	0	0	0	0	0	0	0	0	0	0	0	0	0	0	0	0
0cc128af6e6bb8f828ee24c797bd823b	0	0	0	0	0	0	0	0	0	0	0	0	0	0	0	0	0	0	0	0	0	0	0	0	0	0	0	0	0	0	0	0	0	0	0	0	0	0	0	0	0	0	0	0	0	0	0	0	0
a5987b4657c76ed91064068c16787ad2	0	0	0	0	0	0	0	0	0	0	0	0	0	0	0	0	0	0	0	0	0	0	0	0	0	0	0	0	0	0	0	0	0	0	0	0	0	0	0	0	0	0	0	0	0	0	0	0	0
e0d3ea833dbf064d1d429a96cadd4486	0	0	0	0	0	0	0	0	0	0	0	0	0	0	0	0	0	0	0	0	0	0	0	0	0	0	0	0	0	0	0	0	0	0	0	0	0	0	0	0	0	0	0	0	0	0	0	0	0
52182f390d3dde3d278100ab3ff97920	0	0	0	0	0	0	0	0	0	0	0	0	0	0	0	0	0	0	0	0	0	0	0	0	0	0	0	0	0	0	0	0	0	0	0	0	0	0	0	0	0	0	0	0	0	0	0	0	0
682c7d3f7ae2b2500c402d361cf2d28a	0	0	0	0	0	0	0	0	0	0	0	0	0	0	0	0	0	0	0	0	0	0	0	0	0	0	0	0	0	0	0	0	0	0	0	0	0	0	0	0	0	0	0	0	0	0	0	0	0
a1d462651ef033b86bc28e4dc65807f2	0	0	0	0	0	0	0	0	0	0	0	0	0	0	0	0	0	0	0	0	0	0	0	0	0	0	0	0	0	0	0	0	0	0	0	0	0	0	0	0	0	0	0	0	0	0	0	0	0
325c2f3ae8ca45c3ad084f063d92d69f	0	0	0	0	0	0	0	0	0	0	0	0	0	0	0	0	0	0	0	0	0	0	0	0	0	0	0	0	0	0	0	0	0	0	0	0	0	0	0	0	0	0	0	0	0	0	0	0	0
1e591bd42c780f0c665eb86f32672e0d	0	0	0	0	0	0	0	0	0	0	0	0	0	0	0	0	0	0	0	0	0	0	0	0	0	0	0	0	0	0	0	0	0	0	0	0	0	0	0	0	0	0	0	0	0	0	0	0	0
ce7cf5c76148b942c561a72d22f8c724	0	0	0	0	0	0	0	0	0	0	0	0	0	0	0	0	0	0	0	0	0	0	0	0	0	0	0	0	0	0	0	0	0	0	0	0	0	0	0	0	0	0	0	0	0	0	0	0	0
346b78c4c033148e062abb49c0713578	0	0	0	0	0	0	0	0	0	0	0	0	0	0	0	0	0	0	0	0	0	0	0	0	0	0	0	0	0	0	0	0	0	0	0	0	0	0	0	0	0	0	0	0	0	0	0	0	0
de19c83a1d97c583f74c16fc2c79af76	0	0	0	0	0	0	0	0	0	0	0	0	0	0	0	0	0	0	0	0	0	0	0	0	0	0	0	0	0	0	0	0	0	0	0	0	0	0	0	0	0	0	0	0	0	0	0	0	0
a16cf379d6a85dedc936e9af854ccd68	0	0	0	0	0	0	0	0	0	0	0	0	0	0	0	0	0	0	0	0	0	0	0	0	0	0	0	0	0	0	0	0	0	0	0	0	0	0	0	0	0	0	0	0	0	0	0	0	0
f47d51461cefa72c10cfd173ec59986f	0	0	0	0	0	0	0	0	0	0	0	0	0	0	0	0	0	0	0	0	0	0	0	0	0	0	0	0	0	0	0	0	0	0	0	0	0	0	0	0	0	0	0	0	0	0	0	0	0
c86a17a10d400d827fc276486227f126	0	0	0	0	0	0	0	0	0	0	0	0	0	0	0	0	0	0	0	0	0	0	0	0	0	0	0	0	0	0	0	0	0	0	0	0	0	0	0	0	0	0	0	0	0	0	0	0	0
3398d616bf216ab7401912a025d79988	0	0	0	0	0	0	0	0	0	0	0	0	0	0	0	0	0	0	0	0	0	0	0	0	0	0	0	0	0	0	0	0	0	0	0	0	0	0	0	0	0	0	0	0	0	0	0	0	0
c6fbfd3339bace6f4d149d18f85c96bc	0	0	0	0	0	0	0	0	0	0	0	0	0	0	0	0	0	0	0	0	0	0	0	0	0	0	0	0	0	0	0	0	0	0	0	0	0	0	0	0	0	0	0	0	0	0	0	0	0
f3808ca3adf899b1c46ed8e350dee6a9	0	0	0	0	0	0	0	0	0	0	0	0	0	0	0	0	0	0	0	0	0	0	0	0	0	0	0	0	0	0	0	0	0	0	0	0	0	0	0	0	0	0	0	0	0	0	0	0	0
483deb4f50c84a8a013b5b09a711ce94	0	0	0	0	0	0	0	0	0	0	0	0	0	0	0	0	0	0	0	0	0	0	0	0	0	0	0	0	0	0	0	0	0	0	0	0	0	0	0	0	0	0	0	0	0	0	0	0	0
b4a3ee8f00c185cec543bb151e6af790	0	0	0	0	0	0	0	0	0	0	0	0	0	0	0	0	0	0	0	0	0	0	0	0	0	0	0	0	0	0	0	0	0	0	0	0	0	0	0	0	0	0	0	0	0	0	0	0	0
25651cf253c83261e6aed4edc00dd50f	0	0	0	0	0	0	0	0	0	0	0	0	0	0	0	0	0	0	0	0	0	0	0	0	0	0	0	0	0	0	0	0	0	0	0	0	0	0	0	0	0	0	0	0	0	0	0	0	0
24c6f629ff16263463d127e92bf079af	0	0	0	0	0	0	0	0	0	0	0	0	0	0	0	0	0	0	0	0	0	0	0	0	0	0	0	0	0	0	0	0	0	0	0	0	0	0	0	0	0	0	0	0	0	0	0	0	0
98a52fe3ed1c7c2b01d1bf3df97e2f20	0	0	0	0	0	0	0	0	0	0	0	0	0	0	0	0	0	0	0	0	0	0	0	0	0	0	0	0	0	0	0	0	0	0	0	0	0	0	0	0	0	0	0	0	0	0	0	0	0
e61f107de6f79631ef9430445a0b3434	0	0	0	0	0	0	0	0	0	0	0	0	0	0	0	0	0	0	0	0	0	0	0	0	0	0	0	0	0	0	0	0	0	0	0	0	0	0	0	0	0	0	0	0	0	0	0	0	0
a33e86a16f2b14ec65f0a4a7ab60e4e9	0	0	0	0	0	0	0	0	0	0	0	0	0	0	0	0	0	0	0	0	0	0	0	0	0	0	0	0	0	0	0	0	0	0	0	0	0	0	0	0	0	0	0	0	0	0	0	0	0
d6d36aeda2b88e417b9efaf61b1fe3ab	0	0	0	0	0	0	0	0	0	0	0	0	0	0	0	0	0	0	0	0	0	0	0	0	0	0	0	0	0	0	0	0	0	0	0	0	0	0	0	0	0	0	0	0	0	0	0	0	0
55a03f6772189843c17b58f04a262b94	0	0	0	0	0	0	0	0	0	0	0	0	0	0	0	0	0	0	0	0	0	0	0	0	0	0	0	0	0	0	0	0	0	0	0	0	0	0	0	0	0	0	0	0	0	0	0	0	0
73f619a7f65386277da2c98e08f5c614	0	0	0	0	0	0	0	0	0	0	0	0	0	0	0	0	0	0	0	0	0	0	0	0	0	0	0	0	0	0	0	0	0	0	0	0	0	0	0	0	0	0	0	0	0	0	0	0	0
31295593de101400c234868d7cc4258c	0	0	0	0	0	0	0	0	0	0	0	0	0	0	0	0	0	0	0	0	0	0	0	0	0	0	0	0	0	0	0	0	0	0	0	0	0	0	0	0	0	0	0	0	0	0	0	0	0
b673e4ba905149f67997805d590a492d	0	0	0	0	0	0	0	0	0	0	0	0	0	0	0	0	0	0	0	0	0	0	0	0	0	0	0	0	0	0	0	0	0	0	0	0	0	0	0	0	0	0	0	0	0	0	0	0	0
473bde8680b7df1929fc1509dbda1683	0	0	0	0	0	0	0	0	0	0	0	0	0	0	0	0	0	0	0	0	0	0	0	0	0	0	0	0	0	0	0	0	0	0	0	0	0	0	0	0	0	0	0	0	0	0	0	0	0
cac5bf319b6a4ba9b1a9e944534cab71	0	0	0	0	0	0	0	0	0	0	0	0	0	0	0	0	0	0	0	0	0	0	0	0	0	0	0	0	0	0	0	0	0	0	0	0	0	0	0	0	0	0	0	0	0	0	0	0	0
28a40cb8d4cd06742e378cace078ae89	0	0	0	0	1	0	0	0	0	0	0	0	0	0	0	0	0	0	0	0	0	0	0	0	0	0	0	0	0	0	0	0	0	0	0	0	0	0	0	0	0	0	0	0	0	0	0	0	0
c94fa78139cbd225e0c2b5ad0dd9c44f	0	0	0	0	0	0	0	0	0	0	0	0	0	0	0	0	0	0	0	0	0	0	0	0	0	0	0	0	0	0	0	0	1	0	0	0	0	0	0	0	0	0	0	0	0	0	0	0	0
4ced45461b08d4f684a9b92687165ad9	0	0	0	0	0	0	0	0	0	0	0	0	0	0	0	0	0	0	0	0	0	0	0	0	0	0	0	0	0	0	0	0	0	1	0	0	0	0	0	0	0	0	0	0	0	0	0	0	0
3ee57bb99f3ca63392575a809d5f391d	0	0	0	0	0	0	0	0	0	0	0	0	0	0	0	0	0	0	0	0	0	0	0	0	0	0	0	0	0	0	0	0	0	0	0	0	0	0	0	0	0	0	0	0	0	0	0	0	0
8fc93017c8c67b2596fc37ed097cf1d5	0	0	0	0	0	0	0	0	0	0	0	0	0	0	0	0	0	0	0	0	0	0	0	0	0	0	0	0	0	0	0	0	0	0	0	0	0	0	0	0	0	0	0	0	0	0	0	0	0
4e8469a16bdcf91c39ed19147978e177	0	0	0	0	0	0	0	0	0	0	0	0	0	0	0	0	0	0	0	0	0	0	0	0	0	0	0	0	0	0	0	0	0	0	0	0	0	0	0	0	0	0	0	0	0	0	0	0	0
53f0865cec97cdbf7bba6cb31c5e7f41	0	0	0	0	0	0	0	0	0	0	0	0	0	0	0	0	0	0	0	0	0	0	0	0	0	0	0	0	0	0	0	0	0	0	0	0	0	0	0	0	0	0	0	0	0	0	0	0	0
98f96a66f19515b812d2d4b0d1f18cc5	0	0	0	0	0	0	0	0	0	0	0	0	0	0	0	0	0	0	0	0	0	0	0	0	0	0	0	0	0	0	0	0	0	0	0	0	0	0	0	0	0	0	0	0	0	0	0	0	0
506a96f9c7235ae36ba741e4605f3330	0	0	0	0	0	0	0	0	0	0	0	0	0	0	0	0	0	0	0	0	0	0	0	0	0	0	0	0	0	0	0	0	0	0	0	0	0	0	0	0	0	0	0	0	0	0	0	0	0
[truncated: 54 more columns]

## Sheet: Table S3
Table S3 Relatively abundant bacterial classes in the four categories of samples (male pupae (Dd), fruit flies parasitised by Wolbachia-positive Dipterophagus daci (FliesDdW), fruit flies parasitised by D. daci without detectable Wolbachia (FliesDd) and unparasitised fruit flies (Flies).
	Flies	FliesDd	FliesDdW	Dd
Alphaproteobacteria	0.19	1.81	2.24	79.23
Bacilli	25.6	32.03	22.06	2.13
Bacteroidia	4.17	4.52	3.29	0.14
Deltaproteobacteria	4.5	3.24	3.71	0.61
Flavobacteriia	1.17	1.06	4.01	0.66
Gammaproteobacteria	63.92	56.24	62.4	16.21
Others	0.44	1.1	2.29	1.03

## Sheet: Table S4
Table S4 Relative abundance of bacterial communities in individual Dipterophagus daci individuals.
	Dd1	Dd10	Dd41	Dd55	Dd57	Dd62	Dd64	Dd69	Dd75	Dd91	Dd108	Dd110	Dd111	Dd45	Dd101	Dd11	Dd22
Wolbachia	98.32	91.54	84.71	26.85	96.59	77.56	69.7	44.32	67.68	93.91	93.15	95.6	97.16	60.23	76.87	86.7	78.36
Serratia	0	0	0.03	21.92	0.22	6.08	6.59	22.82	15.23	0.81	0.06	0.09	0	11.5	6.78	0.12	1.59
Trabulsiella	0	0	0	9.39	0.43	5.17	6.91	9.51	4.3	0	0	0	0	5.01	0	0.03	0
unknown Pasteurellales	0	0	0	13.54	0.52	2.79	4.27	7.46	2.96	0.05	0	0	0.08	3.93	5.24	0.03	0
Enterobacter	0.32	0.72	1.94	3.33	0.23	1.89	1.6	2.17	0.89	1.49	1.68	1.21	0.61	1.22	2.16	0.24	6.09
unknown Enterobacteriaceae	0.19	0.55	0.11	2.06	0.34	1.47	2.64	3.19	2.72	0.75	0.98	0.83	0.51	2.01	3.47	0.18	2.3
Lactococcus	0.94	1.18	0.01	1.11	0.08	0.22	0.74	0.46	0.33	1.69	2.12	1.3	0.94	0.18	1.75	0.63	4.97
Providencia	0.04	4.46	0	1.99	0	0.49	0.91	0.78	0.18	0.35	0.33	0.16	0.02	0.08	0.08	2.94	1.12
Others	0.19	1.54	13.21	19.82	1.58	4.32	6.65	9.3	5.71	0.96	1.69	0.79	0.69	15.84	3.64	9.11	5.58

## Sheet: Table S5
Table S5 Shannon and Pielou evenness alpha diversity metrics for all samples after rarefaction to 6120 sequences
Species	Sample ID	shannon	pielou_e	Description
Bactrocera bryoniae	Bbry536	2.71558	0.521279	FliesDdW
Bactrocera bryoniae	Bbry545	2.40887	0.477535	FliesDdW
Bactrocera decurtans	Bdec85	3.59488	0.633746	FliesDdW
Bactrocera frauenfeldi	Bfra492	3.2846	0.635327	FliesDdW
Bactrocera frauenfeldi	Bfra3	3.21932	0.662687	FliesDdW
Bactrocera frauenfeldi	Bfra485	2.27634	0.510455	FliesDdW
Bactrocera frauenfeldi	Bfra490	3.3951	0.565849	FliesDdW
Bactrocera neohumeralis	Bn833	2.71957	0.518218	FliesDdW
Bactrocera neohumeralis	Bn240	4.80585	0.714315	FliesDdW
Bactrocera neohumeralis	Bn135	3.86692	0.633036	FliesDdW
Bactrocera neohumeralis	Bn171	3.17094	0.628606	FliesDdW
Bactrocera neohumeralis	Bn243	3.51213	0.607493	FliesDdW
Bactrocera neohumeralis	Bn342	3.1604	0.491794	FliesDdW
Bactrocera neohumeralis	Bn238	3.1838	0.52301	FliesDdW
Bactrocera neohumeralis	Bn355	3.02594	0.572508	FliesDdW
Bactrocera neohumeralis	Bn345	3.59969	0.655459	FliesDdW
Bactrocera tryoni	Bt194	2.60364	0.560664	FliesDdW
Bactrocera tryoni	Bt267	3.10476	0.537029	FliesDdW
Bactrocera tryoni	Bt202	3.71685	0.600477	FliesDdW
Bactrocera tryoni	Bt210	2.771	0.51388	FliesDdW
Bactrocera tryoni	Bt439	2.00152	0.37609	FliesDdW
Bactrocera tryoni	Bt276	3.16977	0.567554	FliesDdW
Bactrocera tryoni	Bt443	2.46016	0.523388	FliesDdW
Bactrocera tryoni	Bt275	3.26452	0.665294	FliesDdW
Bactrocera tryoni	Bt225	2.91302	0.497273	FliesDdW
Bactrocera tryoni	Bt214	4.06057	0.618061	FliesDdW
Dacus axanus	Dax88	4.34019	0.761378	FliesDdW
Zeugodacus strigifinis	Bst81	3.68482	0.687781	FliesDdW
Zeugodacus strigifinis	Bst269	3.3136	0.668846	FliesDdW
Zeugodacus strigifinis	Bst503	2.46253	0.469238	FliesDdW
Zeugodacus strigifinis	Bst504	2.73302	0.484247	FliesDdW
Bactrocera frauenfeldi	Bfra486	2.31268	0.498009	FliesDd
Bactrocera frauenfeldi	Bfra35	5.11763	0.798458	FliesDd
Bactrocera neohumeralis	Bn517	2.43467	0.554302	FliesDd
Bactrocera neohumeralis	Bn790	2.97461	0.535523	FliesDd
Bactrocera tryoni	Bt187	4.86118	0.778048	FliesDd
Bactrocera tryoni	Bt195	3.17657	0.549451	FliesDd
Bactrocera tryoni	Bt198	3.50255	0.611488	FliesDd
Bactrocera tryoni	Bt197	2.91443	0.612934	FliesDd
Bactrocera tryoni	Bt199	3.05866	0.62334	FliesDd
Bactrocera tryoni	Bt213	3.17324	0.623737	FliesDd
Bactrocera tryoni	Bt215	4.10265	0.706458	FliesDd
Bactrocera tryoni	Bt216	2.34436	0.464745	FliesDd
Bactrocera tryoni	Bt372	3.25757	0.583275	FliesDd
Bactrocera tryoni	Bt373	4.17693	0.756203	FliesDd
Bactrocera tryoni	Bt374	3.74321	0.541014	FliesDd
Zeugodacus strigifinis	Bst502	2.18868	0.417056	FliesDd
Zeugodacus strigifinis	Bst505	2.22269	0.436896	FliesDd
Bactrocera bryoniae	Bbry544	3.16529	0.560838	Flies
Bactrocera bryoniae	Bbry535	2.81717	0.536815	Flies
Bactrocera decurtans	Bdec84	3.5557	0.747799	Flies
Bactrocera frauenfeldi	Bfra5	3.79485	0.708318	Flies
Bactrocera frauenfeldi	Bfra61	4.1266	0.717061	Flies
Bactrocera frauenfeldi	Bfra63	3.25415	0.592542	Flies
Bactrocera frauenfeldi	Bfra135	3.06153	0.651328	Flies
Bactrocera frauenfeldi	Bfra491	2.92414	0.637767	Flies
Bactrocera neohumeralis	Bn132	3.65953	0.569464	Flies
Bactrocera neohumeralis	Bn239	4.3065	0.677383	Flies
Bactrocera neohumeralis	Bn168	2.67935	0.500108	Flies
Bactrocera neohumeralis	Bn468	1.75532	0.461034	Flies
Bactrocera neohumeralis	Bn356	2.53033	0.466312	Flies
Bactrocera neohumeralis	Bn343	2.78995	0.520751	Flies
Bactrocera neohumeralis	Bn344	2.72217	0.586188	Flies
Bactrocera neohumeralis	Bn245	2.51892	0.556845	Flies
Bactrocera neohumeralis	Bn242	1.98201	0.484899	Flies
Bactrocera neohumeralis	Bn107	2.36314	0.444038	Flies
Bactrocera neohumeralis	Bn246	3.79913	0.704544	Flies
Bactrocera tryoni	Bt265	1.46437	0.244061	Flies
Bactrocera tryoni	Bt207	3.72066	0.669836	Flies
Bactrocera tryoni	Bt229	1.46593	0.275451	Flies
Bactrocera tryoni	Bt431	2.39785	0.516348	Flies
Bactrocera tryoni	Bt277	3.67232	0.699765	Flies
Bactrocera tryoni	Bt444	2.22319	0.400244	Flies
Bactrocera tryoni	Bt438	2.94987	0.543627	Flies
Bactrocera tryoni	Bt376	3.38195	0.520953	Flies
Bactrocera tryoni	Bt377	2.8875	0.499451	Flies
Bactrocera tryoni	Bt262	3.75414	0.652339	Flies
Bactrocera tryoni	Bt196	3.31105	0.742482	Flies
Zeugodacus strigifinis	Bst82	2.56401	0.527793	Flies
Zeugodacus strigifinis	Bst271	3.7326	0.563042	Flies
Zeugodacus strigifinis	Bst506	2.25108	0.450217	Flies
Zeugodacus strigifinis	Bst507	1.8395	0.321147	Flies
Zeugodacus strigifinis	Bst508	2.36082	0.42741	Flies
Dipterophagus daci male pupa	Dmp1	0.183278	0.0511241	Dd
Dipterophagus daci male pupa	Dmp10	0.650599	0.124888	Dd
Dipterophagus daci male pupa	Dmp41	1.01586	0.216119	Dd
Dipterophagus daci male pupa	Dmp57	0.405629	0.0843767	Dd
Dipterophagus daci male pupa	Dmp62	1.78034	0.290464	Dd
Dipterophagus daci male pupa	Dmp64	2.27165	0.374484	Dd
Dipterophagus daci male pupa	Dmp69	3.43352	0.537132	Dd
Dipterophagus daci male pupa	Dmp75	2.30894	0.384823	Dd
Dipterophagus daci male pupa	Dmp91	0.587051	0.116377	Dd
Dipterophagus daci male pupa	Dmp108	0.654258	0.11984	Dd
Dipterophagus daci male pupa	Dmp110	0.438134	0.0892896	Dd
Dipterophagus daci male pupa	Dmp111	0.30649	0.0652046	Dd
Dipterophagus daci male pupa	Dmp45	3.28288	0.451766	Dd
Dipterophagus daci male pupa	Dm101	1.67387	0.29971	Dd
Dipterophagus daci male pupa	Dmp11	1.08092	0.173004	Dd
Dipterophagus daci male pupa	Dmp22	1.66464	0.306774	Dd

## Sheet: Table S6
Table S6 Weighted UniFrac matrix between samples, generated in QIIME2
	Bfra5	Bt196	Bfra61	Bn132	Bn240	Bn239	Bn168	Bt265	Bt207	Bt229	Bt431	Bn468	Bfra63	Bt277	Bn356	Bfra135	Bn343	Bn344	Bfra486	Bfra492	Bfra491	Bt444	Bn245	Bn242	Bn107	Bn246	Bt438	Bfra3	Bt187	Bt195	Bt194	Bn135	Bn171	Bt267	Bt202	Bt210	Bt439	Bt198	Bt197	Bt199	Bfra485	Bn243	Bt276	Bfra490	Bn342	Bt443	Bn238	Bn355	Bt275
Bfra5	0	0.192404	0.31331	0.200202	0.246148	0.205224	0.220764	0.284876	0.267608	0.27918	0.248768	0.273524	0.233408	0.209086	0.201116	0.334299	0.213209	0.234098	0.292566	0.146604	0.202186	0.249022	0.201614	0.217767	0.268631	0.243489	0.21354	0.431742	0.210359	0.294813	0.273732	0.185053	0.254114	0.250433	0.201037	0.305311	0.181725	0.276255	0.183164	0.157352	0.489375	0.192267	0.114307	0.239389	0.252188	0.205401	0.228595	0.238676	0.204597
Bt196	0.192404	0	0.187826	0.22715	0.281714	0.201581	0.162529	0.206144	0.153216	0.184492	0.228336	0.199959	0.11507	0.176017	0.178533	0.294613	0.146764	0.146973	0.189883	0.18913	0.087493	0.161434	0.178003	0.0950145	0.287271	0.205408	0.109227	0.397877	0.16229	0.194319	0.163092	0.108995	0.228201	0.124895	0.216292	0.183957	0.0673191	0.278601	0.127469	0.128795	0.439971	0.126284	0.171635	0.235112	0.142946	0.121018	0.18395	0.188118	0.101917
Bfra61	0.31331	0.187826	0	0.355463	0.377935	0.313968	0.271279	0.29542	0.194601	0.282818	0.308684	0.289118	0.160291	0.278978	0.292356	0.316562	0.240176	0.206066	0.255856	0.304135	0.186805	0.268578	0.167387	0.142726	0.379916	0.221096	0.208031	0.418085	0.269366	0.286058	0.177437	0.198058	0.320424	0.163805	0.315043	0.210748	0.187351	0.375387	0.252928	0.260204	0.488228	0.262533	0.301364	0.301686	0.21023	0.214717	0.313362	0.304544	0.191162
Bn132	0.200202	0.22715	0.355463	0	0.218577	0.109812	0.175639	0.230976	0.300515	0.241559	0.180924	0.233284	0.274779	0.271127	0.185775	0.401315	0.170252	0.287461	0.250327	0.164937	0.219125	0.213711	0.263609	0.259261	0.226938	0.189916	0.189011	0.502069	0.151274	0.251893	0.316436	0.235573	0.221618	0.29028	0.210055	0.347898	0.221359	0.305788	0.173073	0.138324	0.548926	0.11059	0.138687	0.256121	0.294652	0.173756	0.102453	0.0790581	0.246384
Bn240	0.246148	0.281714	0.377935	0.218577	0	0.165813	0.332186	0.39796	0.325779	0.376425	0.11752	0.402452	0.319576	0.353864	0.31369	0.459099	0.19567	0.335086	0.38318	0.261844	0.244932	0.349809	0.338418	0.284166	0.139396	0.228455	0.310866	0.564926	0.199025	0.389597	0.339295	0.284006	0.268408	0.316548	0.381273	0.362913	0.269034	0.448318	0.245204	0.254133	0.608159	0.235137	0.268791	0.409097	0.321086	0.202066	0.246361	0.21929	0.304793
Bn239	0.205224	0.201581	0.313968	0.109812	0.165813	0	0.228229	0.293098	0.247341	0.267441	0.117587	0.300677	0.228004	0.301064	0.2061	0.423601	0.157771	0.271053	0.255459	0.176255	0.184752	0.235244	0.29533	0.214895	0.168318	0.190593	0.184178	0.529059	0.107552	0.25871	0.255471	0.232617	0.209149	0.244605	0.281903	0.278947	0.184437	0.342948	0.109358	0.171056	0.554877	0.131248	0.173332	0.307314	0.24136	0.137027	0.136552	0.0857943	0.200709
Bn168	0.220764	0.162529	0.271279	0.175639	0.332186	0.228229	0	0.0756123	0.212808	0.0817702	0.305608	0.0934643	0.184617	0.232425	0.0800537	0.351929	0.214108	0.215909	0.0895386	0.211387	0.180204	0.0507061	0.238514	0.170335	0.352818	0.272844	0.111993	0.453134	0.233052	0.0971045	0.232787	0.183678	0.293058	0.20226	0.144046	0.260979	0.154545	0.255837	0.16625	0.157371	0.490048	0.120528	0.166054	0.212523	0.20595	0.200075	0.117021	0.17764	0.158074
Bt265	0.284876	0.206144	0.29542	0.230976	0.39796	0.293098	0.0756123	0	0.231408	0.0364133	0.362564	0.071953	0.199334	0.276017	0.143797	0.368527	0.269105	0.233477	0.103156	0.276597	0.235041	0.064293	0.282104	0.206361	0.409197	0.329009	0.147662	0.469385	0.29026	0.0518105	0.253134	0.23055	0.351953	0.217638	0.187636	0.278351	0.199114	0.294808	0.231682	0.212593	0.508187	0.176264	0.231175	0.253877	0.231476	0.257884	0.176012	0.234228	0.192391
Bt207	0.267608	0.153216	0.194601	0.300515	0.325779	0.247341	0.212808	0.231408	0	0.220948	0.255029	0.208619	0.103834	0.234516	0.236974	0.24592	0.199504	0.145913	0.169823	0.264532	0.140206	0.212005	0.224574	0.103744	0.332075	0.266989	0.143312	0.38302	0.213812	0.224012	0.137209	0.161709	0.279916	0.0884791	0.238082	0.110822	0.138989	0.302599	0.191514	0.19254	0.423871	0.203448	0.247054	0.270972	0.150141	0.174094	0.258522	0.247898	0.145161
Bt229	0.27918	0.184492	0.282818	0.241559	0.376425	0.267441	0.0817702	0.0364133	0.220948	0	0.341746	0.0846723	0.18964	0.277926	0.116173	0.379331	0.255759	0.235644	0.08825	0.270987	0.213342	0.0376284	0.28175	0.192013	0.38762	0.328255	0.131111	0.479384	0.269456	0.043406	0.241053	0.220563	0.338824	0.209306	0.185106	0.268196	0.174552	0.304924	0.208751	0.212222	0.512876	0.165558	0.224776	0.258191	0.221472	0.237741	0.15404	0.211973	0.175463
Bt431	0.248768	0.228336	0.308684	0.180924	0.11752	0.117587	0.305608	0.362564	0.255029	0.341746	0	0.364174	0.253658	0.313018	0.287187	0.419343	0.152942	0.273841	0.323744	0.237575	0.174716	0.311145	0.285088	0.203115	0.0913036	0.181755	0.248092	0.519958	0.129488	0.329592	0.256269	0.232969	0.21738	0.233776	0.361132	0.2934	0.210113	0.421537	0.190391	0.214915	0.556956	0.196782	0.248964	0.377373	0.271465	0.139529	0.211235	0.151367	0.252259
Bn468	0.273524	0.199959	0.289118	0.233284	0.402452	0.300677	0.0934643	0.071953	0.208619	0.0846723	0.364174	0	0.178462	0.242658	0.15091	0.314301	0.256289	0.2132	0.102795	0.265109	0.236059	0.0810166	0.256731	0.206134	0.416765	0.316167	0.142668	0.413875	0.292889	0.107167	0.247426	0.223735	0.343782	0.187969	0.160819	0.252683	0.196922	0.287931	0.241581	0.188504	0.465663	0.184317	0.219795	0.23769	0.229527	0.261075	0.186757	0.236027	0.194133
Bfra63	0.233408	0.11507	0.160291	0.274779	0.319576	0.228004	0.184617	0.199334	0.103834	0.18964	0.253658	0.178462	0	0.201362	0.207625	0.272345	0.189116	0.128347	0.156454	0.231778	0.12755	0.181913	0.208825	0.0813016	0.312803	0.24288	0.11743	0.374544	0.181878	0.191748	0.130747	0.132891	0.253299	0.0705216	0.208743	0.13471	0.0954207	0.268035	0.159167	0.174702	0.403063	0.170834	0.218731	0.251543	0.122929	0.148248	0.227954	0.219794	0.0824883
Bt277	0.209086	0.176017	0.278978	0.271127	0.353864	0.301064	0.232425	0.276017	0.234516	0.277926	0.313018	0.242658	0.201362	0	0.265473	0.159542	0.211849	0.136999	0.27856	0.238074	0.184338	0.255796	0.152696	0.174841	0.369791	0.262625	0.188212	0.261533	0.248727	0.284078	0.237327	0.133015	0.222978	0.20799	0.166401	0.269068	0.160588	0.183903	0.226994	0.16655	0.38439	0.216235	0.168952	0.141018	0.216418	0.206025	0.279379	0.288862	0.188855
Bn356	0.201116	0.178533	0.292356	0.185775	0.31369	0.2061	0.0800537	0.143797	0.236974	0.116173	0.287187	0.15091	0.207625	0.265473	0	0.392384	0.210831	0.250819	0.130139	0.199361	0.193637	0.0867064	0.268521	0.194273	0.332865	0.273352	0.123676	0.492745	0.214418	0.131396	0.256002	0.203328	0.290772	0.227708	0.16671	0.284656	0.168356	0.298118	0.158304	0.181803	0.525192	0.127971	0.153924	0.2525	0.233747	0.19677	0.0972506	0.15602	0.183523
Bfra135	0.334299	0.294613	0.316562	0.401315	0.459099	0.423601	0.351929	0.368527	0.24592	0.379331	0.419343	0.314301	0.272345	0.159542	0.392384	0	0.332468	0.189193	0.34615	0.36438	0.286998	0.372907	0.260258	0.268922	0.491117	0.362301	0.325012	0.152341	0.382689	0.404062	0.239146	0.248349	0.316521	0.24364	0.240074	0.247331	0.293799	0.23669	0.361823	0.298341	0.39608	0.349481	0.300631	0.189901	0.306918	0.331365	0.412002	0.41549	0.296949
Bn343	0.213209	0.146764	0.240176	0.170252	0.19567	0.157771	0.214108	0.269105	0.199504	0.255759	0.152942	0.256289	0.189116	0.211849	0.210831	0.332468	0	0.196293	0.257893	0.176434	0.106631	0.227138	0.19492	0.143663	0.224836	0.128363	0.166938	0.432597	0.123375	0.262849	0.205569	0.153337	0.161417	0.180591	0.272105	0.240286	0.141149	0.337071	0.134917	0.118497	0.483081	0.111681	0.169835	0.291549	0.196254	0.0751963	0.137003	0.144586	0.178195
Bn344	0.234098	0.146973	0.206066	0.287461	0.335086	0.271053	0.215909	0.233477	0.145913	0.235644	0.273841	0.2132	0.128347	0.136999	0.250819	0.189193	0.196293	0	0.234862	0.244195	0.140203	0.228066	0.183539	0.11216	0.348775	0.249998	0.179217	0.293534	0.232376	0.258049	0.138294	0.104951	0.192963	0.110968	0.193347	0.155021	0.14323	0.221133	0.195189	0.19136	0.346271	0.21052	0.213645	0.201886	0.136298	0.178853	0.27062	0.277653	0.124867
Bfra486	0.292566	0.189883	0.255856	0.250327	0.38318	0.255459	0.0895386	0.103156	0.169823	0.08825	0.323744	0.102795	0.156454	0.27856	0.130139	0.34615	0.257893	0.234862	0	0.281345	0.205123	0.0688701	0.28375	0.167997	0.381481	0.328006	0.11567	0.48305	0.255757	0.0815064	0.226087	0.215622	0.321771	0.19369	0.210549	0.21697	0.169177	0.32989	0.206764	0.214288	0.509464	0.172296	0.238543	0.245578	0.215876	0.227759	0.166663	0.198012	0.158071
Bfra492	0.146604	0.18913	0.304135	0.164937	0.261844	0.176255	0.211387	0.276597	0.264532	0.270987	0.237575	0.265109	0.231778	0.238074	0.199361	0.36438	0.176434	0.244195	0.281345	0	0.181237	0.240806	0.217828	0.220694	0.282784	0.198438	0.205125	0.464121	0.179043	0.286359	0.2704	0.197453	0.228753	0.250537	0.22575	0.30115	0.182767	0.296596	0.133982	0.118378	0.510525	0.144473	0.109996	0.262823	0.250494	0.166956	0.170891	0.190566	0.198375
Bfra491	0.202186	0.087493	0.186805	0.219125	0.244932	0.184752	0.180204	0.235041	0.140206	0.213342	0.174716	0.236059	0.12755	0.184338	0.193637	0.286998	0.106631	0.140203	0.205123	0.181237	0	0.181609	0.164895	0.0700166	0.250011	0.163136	0.125446	0.395442	0.137336	0.212405	0.143455	0.0872064	0.192594	0.106406	0.240919	0.170661	0.0682086	0.304167	0.111898	0.12144	0.438765	0.119336	0.164352	0.253026	0.141066	0.0755391	0.176062	0.170355	0.121516
Bt444	0.249022	0.161434	0.268578	0.213711	0.349809	0.235244	0.0507061	0.064293	0.212005	0.0376284	0.311145	0.0810166	0.181913	0.255796	0.0867064	0.372907	0.227138	0.228066	0.0688701	0.240806	0.181609	0	0.25949	0.169101	0.35736	0.298112	0.109061	0.473163	0.237665	0.0538443	0.233861	0.193924	0.310193	0.201652	0.17224	0.259956	0.151717	0.292348	0.175575	0.183646	0.505134	0.137773	0.195694	0.235178	0.211371	0.206184	0.128765	0.180606	0.157518
Bn245	0.201614	0.178003	0.167387	0.263609	0.338418	0.29533	0.238514	0.282104	0.224574	0.28175	0.285088	0.256731	0.208825	0.152696	0.268521	0.260258	0.19492	0.183539	0.28375	0.217828	0.164895	0.25949	0	0.171636	0.360401	0.163639	0.205608	0.360313	0.25278	0.289589	0.23212	0.135072	0.258975	0.199386	0.228488	0.26716	0.170059	0.293068	0.231404	0.161459	0.454557	0.21662	0.170011	0.233471	0.230524	0.200638	0.272531	0.283501	0.20565
Bn242	0.217767	0.0950145	0.142726	0.259261	0.284166	0.214895	0.170335	0.206361	0.103744	0.192013	0.203115	0.206134	0.0813016	0.174841	0.194273	0.268922	0.143663	0.11216	0.167997	0.220694	0.0700166	0.169101	0.171636	0	0.282672	0.205793	0.102739	0.369833	0.164298	0.178838	0.104049	0.0997482	0.228062	0.0629136	0.231665	0.135978	0.0723527	0.289114	0.145582	0.159529	0.41218	0.157603	0.203587	0.235924	0.115436	0.104736	0.215546	0.205174	0.0945849
Bn107	0.268631	0.287271	0.379916	0.226938	0.139396	0.168318	0.352818	0.409197	0.332075	0.38762	0.0913036	0.416765	0.312803	0.369791	0.332865	0.491117	0.224836	0.348775	0.381481	0.282784	0.250011	0.35736	0.360401	0.282672	0	0.253917	0.303671	0.58932	0.190591	0.38423	0.337149	0.298745	0.272984	0.31158	0.407288	0.369021	0.263821	0.469835	0.240377	0.26611	0.6185	0.246799	0.295596	0.426077	0.327925	0.198493	0.257032	0.203744	0.304135
Bn246	0.243489	0.205408	0.221096	0.189916	0.228455	0.190593	0.272844	0.329009	0.266989	0.328255	0.181755	0.316167	0.24288	0.262625	0.273352	0.362301	0.128363	0.249998	0.328006	0.198438	0.163136	0.298112	0.163639	0.205793	0.253917	0	0.250483	0.464622	0.121496	0.336058	0.265342	0.192995	0.214041	0.236824	0.320947	0.301969	0.202122	0.382995	0.198926	0.171597	0.533178	0.181909	0.208851	0.337636	0.261937	0.148876	0.207108	0.177472	0.240184
Bt438	0.21354	0.109227	0.208031	0.189011	0.310866	0.184178	0.111993	0.147662	0.143312	0.131111	0.248092	0.142668	0.11743	0.188212	0.123676	0.325012	0.166938	0.179217	0.11567	0.205125	0.125446	0.109061	0.205608	0.102739	0.303671	0.250483	0	0.426272	0.176259	0.119824	0.167366	0.137176	0.252125	0.136493	0.172479	0.19768	0.0840368	0.263224	0.126177	0.143198	0.451213	0.0916612	0.165704	0.190811	0.15506	0.147833	0.144056	0.136355	0.109476
Bfra3	0.431742	0.397877	0.418085	0.502069	0.564926	0.529059	0.453134	0.469385	0.38302	0.479384	0.519958	0.413875	0.374544	0.261533	0.492745	0.152341	0.432597	0.293534	0.48305	0.464121	0.395442	0.473163	0.360313	0.369833	0.58932	0.464622	0.426272	0	0.482639	0.504586	0.339475	0.355034	0.34596	0.340002	0.337972	0.386553	0.397286	0.289434	0.464753	0.396516	0.359521	0.4487	0.40118	0.29258	0.409909	0.432793	0.512048	0.517692	0.401389
Bt187	0.210359	0.16229	0.269366	0.151274	0.199025	0.107552	0.233052	0.29026	0.213812	0.269456	0.129488	0.292889	0.181878	0.248727	0.214418	0.382689	0.123375	0.232376	0.255757	0.179043	0.137336	0.237665	0.25278	0.164298	0.190591	0.121496	0.176259	0.482639	0	0.261044	0.219387	0.181974	0.18297	0.196344	0.287792	0.251878	0.138923	0.345581	0.124481	0.1519	0.50654	0.136263	0.181451	0.30725	0.205865	0.103612	0.153954	0.109963	0.175851
Bt195	0.294813	0.194319	0.286058	0.251893	0.389597	0.25871	0.0971045	0.0518105	0.224012	0.043406	0.329592	0.107167	0.191748	0.284078	0.131396	0.404062	0.262849	0.258049	0.0815064	0.286359	0.212405	0.0538443	0.289589	0.178838	0.38423	0.336058	0.119824	0.504586	0.261044	0	0.245396	0.223543	0.33688	0.213511	0.220974	0.271322	0.172928	0.338897	0.204843	0.219873	0.529709	0.174537	0.239499	0.264525	0.232609	0.231158	0.167621	0.203857	0.185063
Bt194	0.273732	0.163092	0.177437	0.316436	0.339295	0.255471	0.232787	0.253134	0.137209	0.241053	0.256269	0.247426	0.130747	0.237327	0.256002	0.239146	0.205569	0.138294	0.226087	0.2704	0.143455	0.233861	0.23212	0.104049	0.337149	0.265342	0.167366	0.339475	0.219387	0.245396	0	0.151755	0.28328	0.110379	0.271638	0.117499	0.140463	0.323559	0.178223	0.224028	0.444729	0.222635	0.262897	0.240557	0.132616	0.174193	0.27435	0.251478	0.129153
Bn135	0.185053	0.108995	0.198058	0.235573	0.284006	0.232617	0.183678	0.23055	0.161709	0.220563	0.232969	0.223735	0.132891	0.133015	0.203328	0.248349	0.153337	0.104951	0.215622	0.197453	0.0872064	0.193924	0.135072	0.0997482	0.298745	0.192995	0.137176	0.355034	0.181974	0.223543	0.151755	0	0.18552	0.127241	0.200193	0.17398	0.0852199	0.260618	0.158854	0.141592	0.392373	0.158788	0.160331	0.208699	0.14324	0.124604	0.214213	0.205268	0.129848
Bn171	0.254114	0.228201	0.320424	0.221618	0.268408	0.209149	0.293058	0.351953	0.279916	0.338824	0.21738	0.343782	0.253299	0.222978	0.290772	0.316521	0.161417	0.192963	0.321771	0.228753	0.192594	0.310193	0.258975	0.228062	0.272984	0.214041	0.252125	0.34596	0.18297	0.33688	0.28328	0.18552	0	0.261347	0.289922	0.312478	0.215093	0.29967	0.201853	0.187604	0.376609	0.191379	0.209238	0.285707	0.267045	0.150827	0.213764	0.20047	0.251729
Bt267	0.250433	0.124895	0.163805	0.29028	0.316548	0.244605	0.20226	0.217638	0.0884791	0.209306	0.233776	0.187969	0.0705216	0.20799	0.227708	0.24364	0.180591	0.110968	0.19369	0.250537	0.106406	0.201652	0.199386	0.0629136	0.31158	0.236824	0.136493	0.340002	0.196344	0.213511	0.110379	0.127241	0.261347	0	0.2182	0.112105	0.107122	0.284527	0.175829	0.193333	0.38918	0.190583	0.237827	0.267476	0.126728	0.145231	0.248566	0.238646	0.121435
Bt202	0.201037	0.216292	0.315043	0.210055	0.381273	0.281903	0.144046	0.187636	0.238082	0.185106	0.361132	0.160819	0.208743	0.166401	0.16671	0.240074	0.272105	0.193347	0.210549	0.22575	0.240919	0.17224	0.228488	0.231665	0.407288	0.320947	0.172479	0.337972	0.287792	0.220974	0.271638	0.200193	0.289922	0.2182	0	0.277036	0.215568	0.157146	0.223772	0.185608	0.421299	0.175198	0.133876	0.143601	0.248806	0.259015	0.207196	0.232204	0.21237
Bt210	0.305311	0.183957	0.210748	0.347898	0.362913	0.278947	0.260979	0.278351	0.110822	0.268196	0.2934	0.252683	0.13471	0.269068	0.284656	0.247331	0.240286	0.155021	0.21697	0.30115	0.170661	0.259956	0.26716	0.135978	0.369021	0.301969	0.19768	0.386553	0.251878	0.271322	0.117499	0.17398	0.312478	0.112105	0.277036	0	0.164346	0.342901	0.192076	0.250524	0.44372	0.249393	0.294607	0.297069	0.113107	0.202964	0.304378	0.281189	0.141342
Bt439	0.181725	0.0673191	0.187351	0.221359	0.269034	0.184437	0.154545	0.199114	0.138989	0.174552	0.210113	0.196922	0.0954207	0.160588	0.168356	0.293799	0.141149	0.14323	0.169177	0.182767	0.0682086	0.151717	0.170059	0.0723527	0.263821	0.202122	0.0840368	0.397286	0.138923	0.172928	0.140463	0.0852199	0.215093	0.107122	0.215568	0.164346	0	0.276308	0.110643	0.124721	0.428307	0.121848	0.165669	0.224636	0.121857	0.10067	0.175459	0.170811	0.0856671
Bt198	0.276255	0.278601	0.375387	0.305788	0.448318	0.342948	0.255837	0.294808	0.302599	0.304924	0.421537	0.287931	0.268035	0.183903	0.298118	0.23669	0.337071	0.221133	0.32989	0.296596	0.304167	0.292348	0.293068	0.289114	0.469835	0.382995	0.263224	0.289434	0.345581	0.338897	0.323559	0.260618	0.29967	0.284527	0.157146	0.342901	0.276308	0	0.282401	0.260117	0.412402	0.26917	0.220089	0.195818	0.300252	0.32362	0.32792	0.347042	0.264812
Bt197	0.183164	0.127469	0.252928	0.173073	0.245204	0.109358	0.16625	0.231682	0.191514	0.208751	0.190391	0.241581	0.159167	0.226994	0.158304	0.361823	0.134917	0.195189	0.206764	0.133982	0.111898	0.175575	0.231404	0.145582	0.240377	0.198926	0.126177	0.464753	0.124481	0.204843	0.178223	0.158854	0.201853	0.175829	0.223772	0.192076	0.110643	0.282401	0	0.114262	0.493163	0.0857905	0.127392	0.260127	0.148382	0.0937927	0.128779	0.130352	0.108817
Bt199	0.157352	0.128795	0.260204	0.138324	0.254133	0.171056	0.157371	0.212593	0.19254	0.212222	0.214915	0.188504	0.174702	0.16655	0.181803	0.298341	0.118497	0.19136	0.214288	0.118378	0.12144	0.183646	0.161459	0.159529	0.26611	0.171597	0.143198	0.396516	0.1519	0.219873	0.224028	0.141592	0.187604	0.193333	0.185608	0.250524	0.124721	0.260117	0.114262	0	0.459121	0.0825104	0.100186	0.215141	0.197633	0.110473	0.137945	0.15243	0.151915
Bfra485	0.489375	0.439971	0.488228	0.548926	0.608159	0.554877	0.490048	0.508187	0.423871	0.512876	0.556956	0.465663	0.403063	0.38439	0.525192	0.39608	0.483081	0.346271	0.509464	0.510525	0.438765	0.505134	0.454557	0.41218	0.6185	0.533178	0.451213	0.359521	0.50654	0.529709	0.444729	0.392373	0.376609	0.38918	0.421299	0.44372	0.428307	0.412402	0.493163	0.459121	0	0.488562	0.464799	0.438204	0.441815	0.46273	0.543923	0.543438	0.438263
Bn243	0.192267	0.126284	0.262533	0.11059	0.235137	0.131248	0.120528	0.176264	0.203448	0.165558	0.196782	0.184317	0.170834	0.216235	0.127971	0.349481	0.111681	0.21052	0.172296	0.144473	0.119336	0.137773	0.21662	0.157603	0.246799	0.181909	0.0916612	0.4487	0.136263	0.174537	0.222635	0.158788	0.191379	0.190583	0.175198	0.249393	0.121848	0.26917	0.0857905	0.0825104	0.488562	0	0.120642	0.215916	0.195733	0.0909308	0.0724888	0.0859382	0.149031
Bt276	0.114307	0.171635	0.301364	0.138687	0.268791	0.173332	0.166054	0.231175	0.247054	0.224776	0.248964	0.219795	0.218731	0.168952	0.153924	0.300631	0.169835	0.213645	0.238543	0.109996	0.164352	0.195694	0.170011	0.203587	0.295596	0.208851	0.165704	0.40118	0.181451	0.239499	0.262897	0.160331	0.209238	0.237827	0.133876	0.294607	0.165669	0.220089	0.127392	0.100186	0.464799	0.120642	0	0.181094	0.240121	0.164477	0.146905	0.16957	0.192079
Bfra490	0.239389	0.235112	0.301686	0.256121	0.409097	0.307314	0.212523	0.253877	0.270972	0.258191	0.377373	0.23769	0.251543	0.141018	0.2525	0.189901	0.291549	0.201886	0.245578	0.262823	0.253026	0.235178	0.233471	0.235924	0.426077	0.337636	0.190811	0.29258	0.30725	0.264525	0.240557	0.208699	0.285707	0.267476	0.143601	0.297069	0.224636	0.195818	0.260127	0.215141	0.438204	0.215916	0.181094	0	0.270794	0.281021	0.270557	0.278639	0.225873
Bn342	0.252188	0.142946	0.21023	0.294652	0.321086	0.24136	0.20595	0.231476	0.150141	0.221472	0.271465	0.229527	0.122929	0.216418	0.233747	0.306918	0.196254	0.136298	0.215876	0.250494	0.141066	0.211371	0.230524	0.115436	0.327925	0.261937	0.15506	0.409909	0.205865	0.232609	0.132616	0.14324	0.267045	0.126728	0.248806	0.113107	0.121857	0.300252	0.148382	0.197633	0.441815	0.195733	0.240121	0.270794	0	0.167891	0.254424	0.254139	0.0975367
Bt443	0.205401	0.121018	0.214717	0.173756	0.202066	0.137027	0.200075	0.257884	0.174094	0.237741	0.139529	0.261075	0.148248	0.206025	0.19677	0.331365	0.0751963	0.178853	0.227759	0.166956	0.0755391	0.206184	0.200638	0.104736	0.198493	0.148876	0.147833	0.432793	0.103612	0.231158	0.174193	0.124604	0.150827	0.145231	0.259015	0.202964	0.10067	0.32362	0.0937927	0.110473	0.46273	0.0909308	0.164477	0.281021	0.167891	0	0.131053	0.126299	0.147787
Bn238	0.228595	0.18395	0.313362	0.102453	0.246361	0.136552	0.117021	0.176012	0.258522	0.15404	0.211235	0.186757	0.227954	0.279379	0.0972506	0.412002	0.137003	0.27062	0.166663	0.170891	0.176062	0.128765	0.272531	0.215546	0.257032	0.207108	0.144056	0.512048	0.153954	0.167621	0.27435	0.214213	0.213764	0.248566	0.207196	0.304378	0.175459	0.32792	0.128779	0.137945	0.543923	0.0724888	0.146905	0.270557	0.254424	0.131053	0	0.079248	0.20405
Bn355	0.238676	0.188118	0.304544	0.0790581	0.21929	0.0857943	0.17764	0.234228	0.247898	0.211973	0.151367	0.236027	0.219794	0.288862	0.15602	0.41549	0.144586	0.277653	0.198012	0.190566	0.170355	0.180606	0.283501	0.205174	0.203744	0.177472	0.136355	0.517692	0.109963	0.203857	0.251478	0.205268	0.20047	0.238646	0.232204	0.281189	0.170811	0.347042	0.130352	0.15243	0.543438	0.0859382	0.16957	0.278639	0.254139	0.126299	0.079248	0	0.2107
Bt275	0.204597	0.101917	0.191162	0.246384	0.304793	0.200709	0.158074	0.192391	0.145161	0.175463	0.252259	0.194133	0.0824883	0.188855	0.183523	0.296949	0.178195	0.124867	0.158071	0.198375	0.121516	0.157518	0.20565	0.0945849	0.304135	0.240184	0.109476	0.401389	0.175851	0.185063	0.129153	0.129848	0.251729	0.121435	0.21237	0.141342	0.0856671	0.264812	0.108817	0.151915	0.438263	0.149031	0.192079	0.225873	0.0975367	0.147787	0.20405	0.2107	0
Bn345	0.2519	0.23278	0.314202	0.188753	0.108505	0.130956	0.311868	0.368926	0.270316	0.345719	0.0269199	0.369887	0.259503	0.316303	0.291217	0.421547	0.15704	0.283102	0.333455	0.248424	0.180074	0.316133	0.295677	0.210846	0.0823257	0.183796	0.254565	0.522563	0.140947	0.337557	0.271064	0.237168	0.220354	0.244185	0.36566	0.307284	0.214637	0.430718	0.200355	0.219843	0.56455	0.198992	0.253893	0.385899	0.278333	0.143268	0.21556	0.157043	0.261515
Bst81	0.225732	0.131361	0.189591	0.247217	0.266939	0.191939	0.210814	0.266857	0.163378	0.247118	0.195659	0.269756	0.160485	0.217224	0.223424	0.261646	0.139925	0.158156	0.234217	0.202921	0.082238	0.216303	0.19464	0.112439	0.270041	0.194675	0.156049	0.364294	0.153903	0.239197	0.0851478	0.133917	0.219098	0.142414	0.270033	0.162632	0.113335	0.325557	0.114187	0.156935	0.469127	0.153479	0.195182	0.231512	0.1518	0.111081	0.207686	0.200056	0.131995
Bbry536	0.220734	0.207543	0.328094	0.0806687	0.18988	0.0724231	0.214998	0.270481	0.2716	0.260188	0.130501	0.265864	0.249649	0.288706	0.205032	0.411801	0.158637	0.254294	0.257645	0.176625	0.195917	0.230316	0.282184	0.235936	0.182966	0.183766	0.180845	0.509612	0.124409	0.263824	0.271323	0.217936	0.201117	0.264979	0.262728	0.299873	0.197651	0.341633	0.138851	0.157318	0.545392	0.113471	0.172048	0.270921	0.250185	0.15261	0.127642	0.0819431	0.208179
Bst269	0.240136	0.16412	0.214441	0.237428	0.256455	0.199577	0.238455	0.295713	0.211159	0.273073	0.20018	0.300075	0.178304	0.248629	0.235395	0.282726	0.139963	0.21616	0.252054	0.199746	0.120199	0.243852	0.227906	0.154833	0.260265	0.199494	0.189411	0.384918	0.16999	0.271942	0.141227	0.168659	0.201779	0.187609	0.293105	0.224024	0.148289	0.359738	0.143027	0.152644	0.497796	0.144407	0.202605	0.262574	0.21394	0.104113	0.195202	0.194066	0.161906
Bdec85	0.168498	0.125232	0.2633	0.129381	0.226116	0.123505	0.136106	0.20091	0.210124	0.184301	0.196879	0.207354	0.176178	0.215821	0.131748	0.34601	0.117059	0.211329	0.19911	0.11999	0.12011	0.154467	0.216574	0.162001	0.2454	0.172618	0.119553	0.446419	0.131499	0.20228	0.207599	0.143881	0.188438	0.19514	0.188393	0.238747	0.120379	0.265373	0.073168	0.0911987	0.483584	0.0488614	0.100317	0.223945	0.198418	0.100765	0.0925601	0.0952378	0.150829
Bbry545	0.304237	0.242213	0.276425	0.349951	0.385924	0.337399	0.296555	0.321284	0.195852	0.319729	0.333314	0.28603	0.201992	0.286667	0.31906	0.28993	0.264274	0.203169	0.295095	0.311511	0.226433	0.310785	0.273675	0.202244	0.407877	0.314886	0.257514	0.402051	0.298032	0.335853	0.228028	0.21033	0.310946	0.180537	0.289714	0.220057	0.233901	0.362918	0.285795	0.268869	0.452642	0.286832	0.293216	0.305209	0.238778	0.252104	0.33824	0.334292	0.237087
Bst503	0.256617	0.247625	0.35525	0.127346	0.166279	0.0985732	0.254097	0.308534	0.296836	0.288777	0.073425	0.311504	0.265223	0.348466	0.233329	0.474904	0.194886	0.331482	0.26895	0.23835	0.230348	0.256531	0.339918	0.255612	0.131118	0.232855	0.19465	0.574696	0.151309	0.275499	0.310898	0.27989	0.256508	0.290008	0.30864	0.344071	0.232097	0.395562	0.183457	0.212757	0.598592	0.148576	0.229148	0.332144	0.305684	0.185118	0.158038	0.0974022	0.261772
Bst504	0.274571	0.233911	0.284753	0.191728	0.192516	0.142783	0.312554	0.368339	0.262163	0.346371	0.11856	0.369184	0.259687	0.322914	0.292304	0.359748	0.156513	0.287002	0.325599	0.245791	0.179889	0.31455	0.292478	0.207308	0.191717	0.172892	0.252648	0.457163	0.135129	0.334514	0.185687	0.233469	0.221405	0.243106	0.369156	0.284107	0.215259	0.436002	0.205424	0.221883	0.562122	0.206373	0.254387	0.331512	0.284469	0.149999	0.216533	0.151718	0.267102
Bt225	0.294234	0.306447	0.358273	0.252423	0.15572	0.191662	0.378772	0.432739	0.333676	0.411556	0.0924158	0.437238	0.333474	0.391717	0.35786	0.452907	0.226484	0.350611	0.399873	0.306151	0.253852	0.381793	0.362078	0.283645	0.0827255	0.257247	0.323521	0.551528	0.21224	0.401495	0.293969	0.310096	0.29314	0.31388	0.434792	0.354643	0.287296	0.495955	0.265965	0.290418	0.634521	0.272909	0.319465	0.407393	0.34768	0.217211	0.281478	0.227967	0.327436
Bt214	0.180421	0.189437	0.309672	0.152461	0.290419	0.179169	0.107146	0.169112	0.252633	0.151752	0.259645	0.163698	0.225152	0.265405	0.0770768	0.398118	0.188564	0.257718	0.157587	0.16677	0.184726	0.124253	0.262136	0.212405	0.309041	0.250738	0.131392	0.498836	0.192573	0.15781	0.266882	0.20346	0.254973	0.244877	0.176901	0.299337	0.173955	0.309518	0.147708	0.16059	0.524703	0.121937	0.128177	0.258845	0.244367	0.187001	0.0954499	0.13704	0.207517
Bst502	0.232327	0.180765	0.3046	0.130742	0.236696	0.127806	0.183719	0.239342	0.227706	0.219074	0.200949	0.24256	0.220931	0.276926	0.164429	0.384546	0.148869	0.257044	0.202207	0.190536	0.178517	0.190109	0.275468	0.210699	0.252292	0.16513	0.143976	0.501157	0.0986033	0.224075	0.258081	0.210082	0.213903	0.237689	0.234516	0.267916	0.171998	0.32688	0.136513	0.155459	0.537999	0.0899003	0.171958	0.256774	0.236374	0.145631	0.106565	0.0917963	0.193589
Bst505	0.353718	0.362224	0.431376	0.311181	0.212814	0.251551	0.437491	0.490565	0.384277	0.469324	0.148218	0.492072	0.382701	0.447628	0.415867	0.542477	0.28161	0.405813	0.447578	0.367553	0.306083	0.440309	0.414639	0.333181	0.0977907	0.310765	0.376049	0.638059	0.268585	0.457661	0.38181	0.361929	0.343548	0.365352	0.493391	0.42061	0.343482	0.557979	0.328013	0.346589	0.688529	0.331746	0.377715	0.488468	0.404033	0.274352	0.340409	0.28144	0.384636
Bfra35	0.306475	0.314899	0.368269	0.265096	0.167345	0.194624	0.390463	0.44621	0.334972	0.425612	0.0989657	0.447765	0.338218	0.400902	0.371362	0.479382	0.235368	0.351413	0.404379	0.316593	0.259258	0.394266	0.370597	0.285947	0.050407	0.263564	0.331185	0.57829	0.2183	0.413695	0.308156	0.318328	0.300181	0.317209	0.446478	0.353747	0.29655	0.507506	0.269883	0.300032	0.640362	0.285086	0.333079	0.43834	0.349936	0.22704	0.296232	0.236744	0.331395
Bt213	0.271221	0.214755	0.281732	0.326978	0.383561	0.315714	0.269373	0.306695	0.230041	0.305506	0.333536	0.2877	0.224873	0.155341	0.303826	0.229366	0.25143	0.120094	0.293867	0.286961	0.209698	0.284731	0.230084	0.193045	0.402066	0.303574	0.234602	0.337607	0.282322	0.316322	0.220583	0.164288	0.243417	0.213635	0.236609	0.246645	0.204719	0.244427	0.249457	0.237073	0.338841	0.265816	0.243562	0.215435	0.164507	0.241845	0.322586	0.325147	0.192362
Bt215	0.161322	0.217569	0.330404	0.226294	0.34526	0.251413	0.208679	0.273322	0.283354	0.264687	0.326698	0.261549	0.240811	0.116079	0.189628	0.238225	0.240882	0.202452	0.280462	0.192733	0.235829	0.237619	0.222377	0.231979	0.374045	0.280231	0.202687	0.332822	0.252837	0.283014	0.293087	0.196355	0.237776	0.2634	0.114292	0.324987	0.209828	0.143799	0.201657	0.183263	0.434193	0.191396	0.108761	0.131719	0.268428	0.238278	0.235404	0.251219	0.222179
Bt216	0.215638	0.197757	0.319774	0.084596	0.167335	0.0635209	0.201272	0.261911	0.265781	0.235366	0.124571	0.265999	0.23621	0.294288	0.180268	0.42489	0.149715	0.284922	0.24042	0.185887	0.184689	0.204907	0.290247	0.222765	0.171151	0.177651	0.159381	0.5259	0.10744	0.243625	0.280222	0.231097	0.212194	0.256596	0.256283	0.31393	0.184837	0.348026	0.138495	0.162591	0.555706	0.0985476	0.170218	0.288776	0.265436	0.140296	0.105713	0.0649717	0.2146
Bt372	0.223384	0.22395	0.353368	0.17217	0.359568	0.254933	0.152245	0.204491	0.299248	0.204488	0.319959	0.186415	0.271846	0.150282	0.175907	0.283081	0.22334	0.232192	0.208394	0.207871	0.21671	0.176103	0.223179	0.255921	0.371343	0.281302	0.184069	0.383748	0.255298	0.21219	0.31802	0.207457	0.236854	0.289676	0.109757	0.346411	0.219041	0.21561	0.198817	0.141836	0.471451	0.140422	0.123641	0.137883	0.294161	0.218547	0.143093	0.189766	0.249896
Bt373	0.180457	0.252254	0.35257	0.142958	0.148307	0.138131	0.299854	0.357929	0.303529	0.354296	0.0968649	0.347752	0.294513	0.252324	0.300371	0.360463	0.172627	0.251741	0.366121	0.19642	0.212688	0.326265	0.23416	0.252648	0.155948	0.180504	0.286891	0.459861	0.168093	0.368999	0.293154	0.218776	0.209254	0.279283	0.284856	0.324433	0.243056	0.348675	0.206132	0.18236	0.52995	0.203583	0.176727	0.311628	0.282348	0.174201	0.222903	0.188732	0.261612
Bt374	0.209689	0.154046	0.263346	0.177621	0.222863	0.167578	0.225289	0.279682	0.20886	0.280329	0.167743	0.258653	0.20354	0.207982	0.236984	0.31312	0.0843094	0.166101	0.28305	0.170132	0.116963	0.253092	0.192069	0.154595	0.24561	0.12338	0.200887	0.415655	0.126382	0.28943	0.183737	0.151962	0.17292	0.181268	0.264511	0.205979	0.153431	0.326762	0.113954	0.122006	0.481963	0.135514	0.174973	0.287576	0.166188	0.0961559	0.170719	0.173716	0.153433
Bn517	0.269567	0.229637	0.310491	0.182814	0.187541	0.13193	0.307349	0.363645	0.266276	0.341788	0.112066	0.36194	0.255873	0.314041	0.287332	0.427469	0.15236	0.290143	0.321251	0.242899	0.185025	0.310574	0.295516	0.212659	0.181343	0.189416	0.247409	0.526822	0.14024	0.33076	0.270906	0.233613	0.217459	0.24674	0.364033	0.304679	0.212429	0.430832	0.20016	0.215366	0.555979	0.200666	0.249324	0.377694	0.275355	0.142536	0.211511	0.150875	0.262395
Bn790	0.242048	0.272938	0.395191	0.178951	0.161904	0.185052	0.328606	0.383172	0.346531	0.37983	0.111743	0.358094	0.325944	0.317258	0.327815	0.43788	0.209456	0.330006	0.384851	0.239282	0.259831	0.354143	0.303519	0.299242	0.149445	0.220657	0.306166	0.53382	0.203331	0.390985	0.35402	0.27926	0.254434	0.333176	0.359089	0.389046	0.272342	0.42685	0.257265	0.201982	0.595482	0.23185	0.24131	0.371327	0.340777	0.220953	0.248127	0.207819	0.309184
Bn833	0.221219	0.213487	0.324634	0.137347	0.152182	0.0721634	0.263309	0.320593	0.278262	0.298542	0.0848588	0.32944	0.241249	0.312401	0.24366	0.435303	0.171782	0.275689	0.290545	0.194235	0.198961	0.268801	0.304642	0.237161	0.133563	0.19979	0.220954	0.538883	0.12508	0.301596	0.270355	0.242307	0.218495	0.266108	0.317802	0.296136	0.199223	0.378284	0.134189	0.186433	0.568641	0.158784	0.206049	0.338719	0.255272	0.153254	0.166386	0.123181	0.190026
Dax88	0.221885	0.193413	0.314018	0.126269	0.174818	0.082738	0.251464	0.307012	0.271305	0.289528	0.115796	0.309736	0.222546	0.29072	0.234736	0.414015	0.143052	0.256642	0.282744	0.180171	0.186029	0.260229	0.286538	0.223579	0.16953	0.174719	0.21345	0.516596	0.11291	0.296595	0.254995	0.227383	0.206047	0.256863	0.304258	0.276611	0.189075	0.359346	0.125309	0.165379	0.553193	0.141262	0.192726	0.319351	0.228526	0.14276	0.15718	0.115926	0.167365
Bbry544	0.196917	0.204454	0.337367	0.0756261	0.260648	0.156636	0.132902	0.186577	0.281535	0.184814	0.22611	0.171166	0.251855	0.24273	0.131845	0.373637	0.146624	0.261762	0.1931	0.159718	0.199528	0.156842	0.235358	0.238696	0.272638	0.197089	0.166911	0.473881	0.172949	0.195182	0.30001	0.210722	0.196616	0.273355	0.175221	0.329449	0.201921	0.301047	0.158609	0.109503	0.52584	0.0906839	0.119162	0.234704	0.275319	0.155073	0.0551037	0.0954895	0.225525
Bbry535	0.183582	0.224954	0.340736	0.114102	0.14354	0.0780912	0.233732	0.296215	0.292966	0.28087	0.11289	0.299139	0.261475	0.309748	0.210999	0.438446	0.172082	0.301011	0.285178	0.180505	0.21095	0.251209	0.301066	0.246416	0.146415	0.200163	0.205246	0.538017	0.142061	0.285703	0.305942	0.243962	0.218043	0.281545	0.278423	0.337622	0.213617	0.356411	0.159301	0.181778	0.562104	0.143987	0.168093	0.318798	0.28504	0.165553	0.150647	0.111928	0.244208
Bdec84	0.241065	0.157027	0.206622	0.292034	0.345833	0.269701	0.221135	0.236443	0.121562	0.238146	0.274665	0.196173	0.11993	0.165019	0.256499	0.198595	0.202522	0.0619703	0.232593	0.251638	0.149114	0.231018	0.193071	0.114691	0.350434	0.263871	0.170805	0.299511	0.228015	0.251324	0.141584	0.115802	0.220357	0.0887798	0.180252	0.141917	0.14818	0.243839	0.199043	0.196048	0.336952	0.2174	0.218937	0.223716	0.144291	0.183764	0.277206	0.275003	0.14374
Bst82	0.231301	0.25606	0.346906	0.171833	0.129554	0.155381	0.315367	0.371839	0.303737	0.371884	0.0629552	0.354103	0.297804	0.298687	0.317409	0.396986	0.172815	0.261384	0.369199	0.220386	0.210751	0.343134	0.274876	0.251211	0.12725	0.178836	0.293898	0.501021	0.176456	0.380621	0.281472	0.243469	0.229131	0.280134	0.347862	0.316307	0.248962	0.409891	0.215062	0.204483	0.565451	0.219046	0.236128	0.35964	0.280576	0.182184	0.240339	0.199025	0.25655
Bst271	0.222028	0.177498	0.238814	0.186773	0.202703	0.150446	0.246238	0.305498	0.223362	0.280576	0.156998	0.312461	0.213642	0.261744	0.226057	0.301404	0.105483	0.220127	0.284267	0.180834	0.135124	0.251732	0.240121	0.174863	0.216708	0.161853	0.211085	0.402025	0.13329	0.292595	0.162951	0.182443	0.171193	0.203583	0.299614	0.234626	0.168756	0.361259	0.143752	0.163703	0.511291	0.143037	0.189761	0.268809	0.2197	0.0985288	0.150217	0.157279	0.189494
Bst506	0.318727	0.322772	0.360287	0.271911	0.180536	0.212842	0.396401	0.44953	0.349393	0.428271	0.110955	0.45213	0.335865	0.407958	0.374954	0.426485	0.241966	0.366737	0.402016	0.328102	0.267039	0.399228	0.373949	0.294975	0.128421	0.2706	0.33718	0.525702	0.232434	0.415762	0.291065	0.32366	0.299036	0.329372	0.452787	0.368092	0.303978	0.519501	0.289406	0.306714	0.649506	0.290419	0.336497	0.411586	0.367491	0.233123	0.29889	0.243955	0.334417
Bst507	0.300333	0.302853	0.351082	0.25477	0.157079	0.194836	0.379091	0.432378	0.32895	0.411169	0.0971795	0.432685	0.327296	0.388993	0.35752	0.420347	0.216437	0.353301	0.39026	0.312559	0.24925	0.381737	0.357107	0.277899	0.103074	0.249188	0.3196	0.525728	0.212944	0.40102	0.268534	0.307638	0.288914	0.315355	0.435838	0.349997	0.285011	0.496735	0.272337	0.286251	0.630651	0.272791	0.318961	0.394659	0.347533	0.214743	0.282175	0.226172	0.33087
Bst508	0.311104	0.31587	0.389833	0.268868	0.164055	0.20485	0.391496	0.447474	0.343329	0.425925	0.106074	0.449401	0.342564	0.401128	0.371481	0.496663	0.23855	0.365934	0.407362	0.32578	0.263217	0.396481	0.374492	0.292088	0.0518192	0.267295	0.334222	0.596953	0.226253	0.414803	0.346669	0.320179	0.299402	0.322481	0.444914	0.379844	0.29774	0.511111	0.28337	0.298853	0.643745	0.282757	0.334532	0.45704	0.360836	0.227923	0.29641	0.236782	0.345156
Bt376	0.229943	0.261077	0.39075	0.170731	0.0978637	0.124468	0.289875	0.354835	0.336338	0.332376	0.108197	0.360983	0.308012	0.35609	0.269174	0.482795	0.209903	0.337236	0.345852	0.228894	0.256218	0.304441	0.347678	0.29564	0.127397	0.242226	0.26795	0.581254	0.181884	0.346879	0.344338	0.297234	0.275646	0.325058	0.346669	0.375517	0.256909	0.406025	0.198615	0.22845	0.616884	0.195335	0.231622	0.372732	0.324198	0.211202	0.200811	0.171892	0.270567
Bt377	0.45318	0.475252	0.571703	0.414036	0.467031	0.440283	0.535799	0.590964	0.527973	0.589811	0.432606	0.559394	0.522216	0.335373	0.536724	0.41033	0.366548	0.429897	0.594129	0.449501	0.436758	0.562882	0.43215	0.473399	0.498812	0.396374	0.499339	0.276239	0.41444	0.598033	0.527898	0.436244	0.295273	0.504994	0.464779	0.567769	0.469681	0.414977	0.465389	0.406766	0.465711	0.443903	0.400684	0.447653	0.526069	0.40933	0.463059	0.431048	0.509731
Bt262	0.204281	0.136482	0.211376	0.175377	0.240571	0.131865	0.186405	0.239954	0.198057	0.219273	0.189362	0.23596	0.151255	0.225075	0.178807	0.364642	0.110005	0.220925	0.206739	0.151858	0.119285	0.18887	0.189482	0.15155	0.240224	0.160082	0.127413	0.465557	0.129319	0.208143	0.210688	0.156082	0.193216	0.178741	0.243782	0.240012	0.114864	0.312587	0.0880782	0.104392	0.492756	0.0834106	0.147644	0.265992	0.195718	0.0889023	0.128835	0.127092	0.150272
Dmp1	0.402167	0.333268	0.365495	0.462099	0.464662	0.413875	0.396647	0.417341	0.291017	0.404409	0.402232	0.389724	0.290426	0.411611	0.405495	0.437827	0.360243	0.328893	0.389391	0.422065	0.31403	0.395608	0.391946	0.279719	0.462255	0.417801	0.333972	0.535932	0.382682	0.409458	0.28732	0.323049	0.43616	0.263305	0.412744	0.307678	0.315485	0.487267	0.369156	0.384066	0.577778	0.382548	0.410566	0.454884	0.336595	0.341507	0.424676	0.399976	0.334128
Dmp10	0.388005	0.323276	0.355253	0.449539	0.452189	0.39739	0.386126	0.407058	0.275513	0.394834	0.387333	0.380823	0.280163	0.40167	0.395408	0.42943	0.349313	0.313831	0.378815	0.407321	0.303807	0.385612	0.382568	0.270016	0.44668	0.407805	0.324467	0.527729	0.366954	0.399779	0.272401	0.312629	0.425675	0.249263	0.401414	0.293437	0.305207	0.472492	0.354409	0.374094	0.569789	0.372544	0.400843	0.440937	0.319985	0.33148	0.41465	0.389753	0.319137
Dmp41	0.35963	0.340422	0.371709	0.432603	0.467039	0.433531	0.390807	0.411448	0.314092	0.413065	0.424927	0.373282	0.30473	0.370463	0.413395	0.38521	0.363355	0.293205	0.403755	0.394747	0.323533	0.405378	0.34826	0.301722	0.478944	0.406847	0.354421	0.48531	0.39937	0.430894	0.313174	0.291825	0.400178	0.28387	0.370484	0.323045	0.332909	0.445083	0.387828	0.357184	0.515378	0.385044	0.368498	0.40596	0.341173	0.356143	0.431391	0.419063	0.334531
Dmp55	0.23634	0.168029	0.228342	0.274027	0.327899	0.235232	0.207231	0.240703	0.184806	0.218242	0.278464	0.242485	0.139718	0.244823	0.216567	0.345708	0.205685	0.200392	0.218073	0.237944	0.177753	0.208473	0.254642	0.151783	0.327307	0.277835	0.158465	0.445203	0.204487	0.232649	0.172276	0.171237	0.281765	0.169323	0.248607	0.206123	0.142927	0.305803	0.181807	0.19959	0.471219	0.197227	0.22357	0.274029	0.177375	0.186917	0.2351	0.219856	0.138538
Dmp57	0.407088	0.33724	0.367156	0.467074	0.469512	0.417881	0.402558	0.422952	0.299648	0.409821	0.407436	0.396205	0.29654	0.418091	0.410957	0.437799	0.365197	0.333447	0.39644	0.427775	0.317311	0.401133	0.398422	0.283579	0.466683	0.42325	0.341251	0.535465	0.3872	0.414389	0.297245	0.327989	0.439677	0.268389	0.41826	0.310509	0.322017	0.491929	0.374819	0.388978	0.581509	0.388178	0.416321	0.457087	0.341975	0.342709	0.430343	0.40555	0.339165
Dmp62	0.347369	0.281931	0.319077	0.406585	0.409674	0.357444	0.342348	0.364643	0.249652	0.351492	0.35657	0.338957	0.240473	0.358202	0.351527	0.397344	0.312822	0.283366	0.339984	0.367961	0.270439	0.341948	0.348847	0.239338	0.407003	0.374017	0.284375	0.495274	0.33014	0.357067	0.249912	0.270015	0.385327	0.220403	0.358173	0.260267	0.263579	0.433071	0.314843	0.330459	0.52568	0.328916	0.357581	0.399674	0.282263	0.28384	0.370747	0.346413	0.279283
Dmp64	0.324736	0.262332	0.300143	0.384149	0.387088	0.337478	0.319507	0.34174	0.232957	0.329237	0.340236	0.316936	0.218648	0.334588	0.328824	0.381045	0.294453	0.263899	0.319324	0.345032	0.253202	0.319891	0.331132	0.224959	0.384718	0.355993	0.26216	0.479382	0.307905	0.337821	0.233372	0.249869	0.363335	0.205839	0.335121	0.246374	0.24195	0.409525	0.291877	0.308639	0.506494	0.305691	0.335066	0.377416	0.258364	0.263544	0.348047	0.324905	0.253717
Dmp69	0.28626	0.209025	0.254944	0.326694	0.356428	0.28197	0.261238	0.284503	0.18641	0.271721	0.302792	0.260805	0.163417	0.279184	0.27172	0.338991	0.244669	0.217544	0.264606	0.292773	0.208906	0.263042	0.28596	0.181681	0.355203	0.311348	0.208367	0.43986	0.252094	0.282443	0.190882	0.203868	0.316099	0.164352	0.278515	0.204204	0.18644	0.351052	0.235828	0.250942	0.464042	0.247669	0.277901	0.32099	0.206738	0.216991	0.29051	0.269088	0.196702
Dmp75	0.33117	0.26578	0.298921	0.38909	0.391266	0.339445	0.324953	0.346711	0.229928	0.333876	0.340651	0.321195	0.220459	0.340787	0.333303	0.375562	0.29362	0.267217	0.319829	0.350795	0.253895	0.323866	0.332132	0.222652	0.393384	0.357868	0.265841	0.473828	0.311785	0.339214	0.232294	0.252458	0.366223	0.201055	0.340604	0.240408	0.247813	0.415605	0.297552	0.314285	0.50337	0.311186	0.339754	0.381495	0.265209	0.267827	0.352887	0.329287	0.261514
Dmp91	0.391707	0.323587	0.354138	0.451396	0.450932	0.40197	0.386289	0.406737	0.278907	0.394357	0.391699	0.379228	0.278805	0.400582	0.395014	0.430209	0.348527	0.31692	0.377526	0.411528	0.303331	0.385553	0.381807	0.269801	0.451657	0.407654	0.323073	0.528461	0.371761	0.399268	0.276203	0.311472	0.424385	0.25271	0.402437	0.299443	0.304519	0.476704	0.358807	0.373769	0.571157	0.372328	0.400546	0.442735	0.323564	0.330713	0.414274	0.389678	0.322351
Dmp108	0.390793	0.322467	0.352653	0.450799	0.448575	0.400057	0.385437	0.405865	0.277889	0.393203	0.390836	0.377681	0.277651	0.398961	0.393825	0.430523	0.346674	0.315529	0.376047	0.410593	0.30211	0.384461	0.380557	0.268821	0.450769	0.406556	0.321521	0.529272	0.3709	0.397745	0.275445	0.310499	0.422434	0.254156	0.403537	0.299828	0.30252	0.475828	0.357956	0.372622	0.572899	0.371175	0.399418	0.44069	0.321393	0.329886	0.413006	0.388549	0.321004
Dmp110	0.396428	0.327843	0.358795	0.456426	0.456283	0.406368	0.391019	0.411548	0.283741	0.398727	0.396437	0.383677	0.283472	0.405276	0.399481	0.433269	0.353283	0.321946	0.382193	0.4163	0.307702	0.389974	0.385968	0.274214	0.456393	0.412144	0.327712	0.531573	0.37631	0.403504	0.28103	0.316341	0.428983	0.25741	0.406688	0.302751	0.309085	0.481454	0.363541	0.378221	0.57459	0.376556	0.404984	0.447597	0.328344	0.33543	0.418722	0.394101	0.327294
Dmp111	0.401583	0.332445	0.364195	0.461609	0.463085	0.411902	0.396164	0.416686	0.289219	0.403751	0.401649	0.389329	0.289055	0.411209	0.404605	0.434565	0.359182	0.327416	0.387573	0.421559	0.312778	0.394955	0.391145	0.279188	0.461637	0.41715	0.333615	0.533078	0.381578	0.408206	0.287081	0.32145	0.434331	0.262535	0.411991	0.304429	0.315244	0.486747	0.368711	0.383309	0.575359	0.381892	0.410077	0.453072	0.33488	0.340429	0.42393	0.399233	0.332981
Dm45	0.332354	0.269047	0.305235	0.390431	0.3902	0.340287	0.326724	0.347583	0.241276	0.333741	0.347237	0.329447	0.22849	0.342522	0.334134	0.394357	0.297869	0.273221	0.325211	0.352141	0.257408	0.325637	0.335714	0.229939	0.392699	0.361557	0.269543	0.490898	0.315604	0.342722	0.240714	0.255176	0.371745	0.217706	0.345271	0.259034	0.249379	0.416746	0.299002	0.315726	0.519632	0.312342	0.340504	0.376731	0.265741	0.269844	0.35338	0.331908	0.263359
Dm101	0.340648	0.277804	0.315353	0.400188	0.404037	0.352383	0.335345	0.356801	0.247928	0.343844	0.357463	0.329977	0.233346	0.348802	0.343731	0.400796	0.310919	0.282413	0.330467	0.360752	0.268597	0.333863	0.346774	0.240103	0.401653	0.372021	0.272852	0.499606	0.321722	0.351295	0.247206	0.265727	0.37756	0.226971	0.356808	0.266525	0.253271	0.426241	0.308096	0.322965	0.526884	0.321595	0.349694	0.389762	0.273081	0.282747	0.363341	0.337997	0.27084
Dmp11	0.382845	0.317217	0.349981	0.443913	0.444056	0.392313	0.380341	0.403681	0.286316	0.389917	0.383119	0.394718	0.288167	0.396815	0.38993	0.448333	0.34267	0.315749	0.3732	0.40316	0.298497	0.380097	0.376835	0.264293	0.44257	0.396083	0.31937	0.545128	0.353376	0.392244	0.273666	0.306765	0.418957	0.267719	0.41244	0.313774	0.300541	0.475108	0.349396	0.368371	0.58889	0.366893	0.395059	0.433211	0.316243	0.325854	0.408839	0.38424	0.314395
Dmp22	0.360004	0.29366	0.323882	0.419985	0.416464	0.370154	0.355674	0.377391	0.266918	0.362912	0.36463	0.365796	0.264827	0.366826	0.364369	0.420653	0.314027	0.285755	0.352346	0.380452	0.270886	0.355268	0.352602	0.243698	0.419506	0.377176	0.290698	0.517144	0.340281	0.372943	0.249581	0.280528	0.393955	0.245953	0.387739	0.291784	0.27118	0.451194	0.328169	0.342699	0.562806	0.341073	0.370625	0.40802	0.28496	0.299163	0.382805	0.359653	0.290768
[truncated: 51 more columns]

## Sheet: Table S7
Table S7 Bray-Curtis matrix between samples, generated in QIIME2
	Bfra5	Bt196	Bfra61	Bn132	Bn240	Bn239	Bn168	Bt265	Bt207	Bt229	Bt431	Bn468	Bfra63	Bt277	Bn356	Bfra135	Bn343	Bn344	Bfra486	Bfra492	Bfra491	Bt444	Bn245	Bn242	Bn107	Bn246	Bt438	Bfra3	Bt187	Bt195	Bt194	Bn135	Bn171	Bt267	Bt202	Bt210	Bt439	Bt198	Bt197	Bt199	Bfra485	Bn243	Bt276	Bfra490	Bn342	Bt443	Bn238	Bn355	Bt275
Bfra5	0	0.979248	0.963072	0.829739	0.812582	0.697712	0.905229	0.814052	0.958333	0.924837	0.873366	1	0.854248	0.855392	0.772712	0.995425	0.854575	0.999183	0.928758	0.627451	0.860784	0.752941	0.87598	0.904085	0.833497	0.868627	0.826797	0.998203	0.771895	0.798693	0.960458	0.896732	0.869771	0.981536	0.783987	0.986438	0.904739	0.817974	0.740523	0.726961	0.983333	0.721895	0.734477	0.805719	0.940686	0.844444	0.825	0.742157	0.923039
Bt196	0.979248	0	0.914216	0.993137	0.928758	0.99281	0.990033	0.99281	0.90768	0.994935	0.984641	0.981373	0.714379	0.95768	0.994935	0.981209	0.947549	1	0.994444	0.994935	0.938889	0.955719	0.97598	0.726471	0.994935	0.959641	0.993464	0.971405	0.948203	0.993464	0.994935	0.970752	0.994935	0.994281	0.970261	0.996078	0.897059	0.989869	0.994771	0.943791	0.993954	0.871895	0.993301	0.987582	0.994608	0.993464	0.993464	0.993464	0.876797
Bfra61	0.963072	0.914216	0	0.975163	0.963725	0.979575	0.975163	0.972386	0.975	0.981209	0.986601	0.976144	0.889379	0.96585	0.973039	0.990359	0.964379	0.932353	0.953758	0.987745	0.977614	0.946405	0.988562	0.977614	0.981699	0.943137	0.975	0.962092	0.94183	0.980229	0.986765	0.943627	0.988399	0.983824	0.970752	0.986275	0.979085	0.977778	0.979739	0.963889	0.988072	0.969118	0.981699	0.978105	0.981863	0.982843	0.978595	0.973039	0.985294
Bn132	0.829739	0.993137	0.975163	0	0.686111	0.594118	0.846242	0.859967	0.960458	0.870261	0.630882	0.963725	0.94085	0.889869	0.813562	0.978431	0.829739	0.998693	0.917647	0.776961	0.806373	0.867647	0.879248	0.918627	0.597712	0.818791	0.879085	0.999346	0.828431	0.64134	0.963399	0.844281	0.723039	0.964216	0.905556	0.979902	0.870752	0.85098	0.80049	0.740359	0.986438	0.697876	0.776634	0.882843	0.939379	0.687255	0.596405	0.546732	0.923856
Bn240	0.812582	0.928758	0.963725	0.686111	0	0.64281	0.860131	0.889216	0.874837	0.881373	0.763725	0.999183	0.865196	0.893627	0.819118	0.968791	0.791667	0.983824	0.933497	0.744935	0.776307	0.831209	0.881046	0.85915	0.726797	0.823039	0.923693	0.996732	0.788725	0.869281	0.942484	0.84134	0.758497	0.976797	0.895588	0.964379	0.866013	0.860784	0.783497	0.712908	0.977941	0.654902	0.765033	0.885784	0.910621	0.720588	0.683007	0.737092	0.886111
Bn239	0.697712	0.99281	0.979575	0.594118	0.64281	0	0.875327	0.80768	0.938399	0.860458	0.701144	0.981209	0.87451	0.866176	0.739379	0.998366	0.840359	0.911438	0.922222	0.705882	0.824346	0.780392	0.881046	0.916667	0.619935	0.845098	0.835948	0.998366	0.740033	0.761111	0.854739	0.885784	0.716176	0.976961	0.906209	0.86732	0.884314	0.720588	0.605229	0.658007	0.99085	0.603431	0.763235	0.846732	0.833007	0.717647	0.625654	0.553105	0.836765
Bn168	0.905229	0.990033	0.975163	0.846242	0.860131	0.875327	0	0.898203	0.958987	0.925654	0.882353	1	0.967647	0.919444	0.891993	0.989052	0.903268	0.994771	0.379739	0.753595	0.896895	0.860948	0.882353	0.914869	0.861928	0.899837	0.917647	0.999346	0.847059	0.911601	0.85	0.90768	0.790686	0.923693	0.959967	0.987255	0.817157	0.895752	0.790196	0.902288	0.942974	0.862582	0.573366	0.630065	0.919608	0.793301	0.885294	0.903758	0.775817
Bt265	0.814052	0.99281	0.972386	0.859967	0.889216	0.80768	0.898203	0	0.967484	0.913725	0.94281	0.999183	0.876634	0.888889	0.415686	0.999183	0.944444	0.998529	0.945752	0.948529	0.943791	0.247549	0.945752	0.948693	0.908824	0.936765	0.726471	0.99281	0.847876	0.657843	0.961928	0.927288	0.948039	0.989216	0.960458	0.987582	0.94281	0.703758	0.770425	0.806046	0.99085	0.641667	0.921732	0.947386	0.939379	0.908987	0.890686	0.691667	0.948203
Bt207	0.958333	0.90768	0.975	0.960458	0.874837	0.938399	0.958987	0.967484	0	0.972549	0.946242	1	0.88366	0.955392	0.97402	0.999346	0.938889	0.978431	0.97549	0.95915	0.93219	0.971405	0.96634	0.87598	0.971569	0.973203	0.862908	0.997549	0.929248	0.96732	0.956699	0.971242	0.968791	0.962092	0.944608	0.970425	0.97549	0.945915	0.95768	0.947712	0.989542	0.865196	0.972222	0.975	0.947386	0.969118	0.972386	0.972549	0.873693
Bt229	0.924837	0.994935	0.981209	0.870261	0.881373	0.860458	0.925654	0.913725	0.972549	0	0.939869	0.342647	0.958824	0.940033	0.895915	0.999837	0.943137	0.997549	0.944935	0.947059	0.943464	0.930229	0.947059	0.943301	0.930065	0.944771	0.947059	0.995098	0.936111	0.771078	0.958333	0.93219	0.946078	0.993137	0.527124	0.973693	0.922386	0.864706	0.93268	0.94085	0.99085	0.871078	0.908333	0.947059	0.920425	0.93317	0.901307	0.893627	0.946078
Bt431	0.873366	0.984641	0.986601	0.630882	0.763725	0.701144	0.882353	0.94281	0.946242	0.939869	0	0.99134	0.972549	0.921732	0.899346	0.997549	0.848856	0.998366	0.938072	0.786438	0.760458	0.913399	0.759477	0.91634	0.488889	0.846405	0.954085	0.997059	0.813399	0.90915	0.963562	0.915033	0.721569	0.936928	0.969771	0.99232	0.897222	0.958824	0.84951	0.765523	0.907353	0.746732	0.824346	0.903758	0.971732	0.752288	0.719608	0.640686	0.923203
Bn468	1	0.981373	0.976144	0.963725	0.999183	0.981209	1	0.999183	1	0.342647	0.99134	0	1	0.868791	1	0.950327	0.941667	0.997712	0.99951	1	1	1	0.973856	0.996732	1	0.955065	0.996078	0.952614	1	0.839542	1	1	1	0.997222	0.619444	0.996242	0.989216	1	0.998529	0.958497	1	1	1	0.999346	1	1	1	0.956863	0.983007
Bfra63	0.854248	0.714379	0.889379	0.94085	0.865196	0.87451	0.967647	0.876634	0.88366	0.958824	0.972549	1	0	0.905229	0.885294	0.981046	0.944771	0.999183	0.912908	0.970261	0.935458	0.873366	0.97451	0.59085	0.938889	0.965686	0.884967	0.984804	0.846078	0.886601	0.974837	0.95049	0.97402	0.990033	0.949837	0.989706	0.970588	0.867647	0.886601	0.822386	0.989869	0.737745	0.963562	0.96781	0.951634	0.94281	0.940359	0.885784	0.82402
Bt277	0.855392	0.95768	0.96585	0.889869	0.893627	0.866176	0.919444	0.888889	0.955392	0.940033	0.921732	0.868791	0.905229	0	0.866667	0.825163	0.827778	0.987745	0.911765	0.906209	0.886928	0.862418	0.891667	0.702778	0.888725	0.870425	0.888562	0.864052	0.847222	0.866667	0.963562	0.905882	0.924183	0.980229	0.969118	0.988072	0.924673	0.898203	0.864379	0.816503	0.985294	0.812745	0.925327	0.922876	0.949837	0.893301	0.897386	0.865523	0.748529
Bn356	0.772712	0.994935	0.973039	0.813562	0.819118	0.739379	0.891993	0.415686	0.97402	0.895915	0.899346	1	0.885294	0.866667	0	0.984804	0.887092	0.999183	0.928268	0.897712	0.896569	0.372712	0.902614	0.920752	0.822222	0.887908	0.724673	0.999346	0.804575	0.629248	0.960784	0.871078	0.900327	0.970261	0.958824	0.983987	0.896078	0.725654	0.726634	0.763725	0.991176	0.60098	0.869608	0.892484	0.928922	0.863725	0.782353	0.564379	0.928431
Bfra135	0.995425	0.981209	0.990359	0.978431	0.968791	0.998366	0.989052	0.999183	0.999346	0.999837	0.997549	0.950327	0.981046	0.825163	0.984804	0	0.945915	0.993954	0.929739	0.985621	0.839379	0.993464	0.972549	0.998693	0.999837	0.894118	0.988725	0.564216	0.994444	0.999673	0.999183	0.876634	0.997386	0.980882	0.994118	0.999837	0.999837	0.999837	0.999346	0.920098	0.988235	0.999673	0.994935	0.986111	0.999837	0.999837	0.999673	0.889542	0.973366
Bn343	0.854575	0.947549	0.964379	0.829739	0.791667	0.840359	0.903268	0.944444	0.938889	0.943137	0.848856	0.941667	0.944771	0.827778	0.887092	0.945915	0	0.995588	0.906863	0.854085	0.808497	0.90049	0.858333	0.87402	0.851961	0.79085	0.942484	0.974837	0.841176	0.91683	0.962418	0.879575	0.848366	0.985131	0.960948	0.993791	0.904739	0.955719	0.848529	0.79281	0.926797	0.813235	0.847549	0.89183	0.961438	0.822386	0.851307	0.822876	0.884641
Bn344	0.999183	1	0.932353	0.998693	0.983824	0.911438	0.994771	0.998529	0.978431	0.997549	0.998366	0.997712	0.999183	0.987745	0.999183	0.993954	0.995588	0	1	0.968954	0.998366	0.998366	1	0.998856	0.996078	1	0.990359	0.987582	0.98219	0.996078	0.820098	0.995261	0.988235	0.995588	0.990523	0.804248	0.998693	0.966667	0.818954	0.99902	1	0.998856	0.999346	0.99951	0.813889	0.995098	0.997059	0.998039	0.816176
Bfra486	0.928758	0.994444	0.953758	0.917647	0.933497	0.922222	0.379739	0.945752	0.97549	0.944935	0.938072	0.99951	0.912908	0.911765	0.928268	0.929739	0.906863	1	0	0.777288	0.919935	0.928758	0.926961	0.938562	0.938562	0.911601	0.926144	0.991176	0.927451	0.934641	0.963562	0.928268	0.936111	0.975163	0.976797	0.996078	0.844118	0.961111	0.938399	0.888562	0.923856	0.930556	0.732843	0.673529	0.973203	0.938562	0.938399	0.928268	0.783007
Bfra492	0.627451	0.994935	0.987745	0.776961	0.744935	0.705882	0.753595	0.948529	0.95915	0.947059	0.786438	1	0.970261	0.906209	0.897712	0.985621	0.854085	0.968954	0.777288	0	0.826797	0.886111	0.88268	0.920752	0.778431	0.846569	0.931209	0.999346	0.857516	0.920752	0.919608	0.91781	0.777941	0.995261	0.878105	0.945261	0.822386	0.923203	0.80866	0.786438	0.936765	0.783007	0.594281	0.653595	0.938725	0.786438	0.754085	0.778595	0.751634
Bfra491	0.860784	0.938889	0.977614	0.806373	0.776307	0.824346	0.896895	0.943791	0.93219	0.943464	0.760458	1	0.935458	0.886928	0.896569	0.839379	0.808497	0.998366	0.919935	0.826797	0	0.911601	0.879085	0.864869	0.825163	0.837908	0.950327	0.999346	0.784641	0.917157	0.963562	0.911438	0.825163	0.979248	0.948693	0.992484	0.904575	0.956863	0.850654	0.794935	0.939379	0.772549	0.824673	0.900654	0.968137	0.821242	0.813562	0.820752	0.883497
Bt444	0.752941	0.955719	0.946405	0.867647	0.831209	0.780392	0.860948	0.247549	0.971405	0.930229	0.913399	1	0.873366	0.862418	0.372712	0.993464	0.90049	0.998366	0.928758	0.886111	0.911601	0	0.907026	0.918954	0.85049	0.872876	0.72549	0.985131	0.792647	0.636111	0.946078	0.854248	0.892484	0.980556	0.926144	0.985948	0.877614	0.75049	0.683987	0.760948	0.991176	0.624183	0.843464	0.887582	0.926144	0.850654	0.86781	0.638889	0.928431
Bn245	0.87598	0.97598	0.988562	0.879248	0.881046	0.881046	0.882353	0.945752	0.96634	0.947059	0.759477	0.973856	0.97451	0.891667	0.902614	0.972549	0.858333	1	0.926961	0.88268	0.879085	0.907026	0	0.920425	0.876307	0.845425	0.949183	0.941176	0.873039	0.921732	0.95719	0.912908	0.876307	0.950163	0.974673	0.996078	0.910784	0.960784	0.876144	0.838889	0.983333	0.867647	0.87598	0.904248	0.966503	0.876307	0.88268	0.88268	0.913399
Bn242	0.904085	0.726471	0.977614	0.918627	0.85915	0.916667	0.914869	0.948693	0.87598	0.943301	0.91634	0.996732	0.59085	0.702778	0.920752	0.998693	0.87402	0.998856	0.938562	0.920752	0.864869	0.918954	0.920425	0	0.920752	0.919771	0.954085	0.999346	0.889542	0.921732	0.962582	0.922386	0.920752	0.992157	0.956209	0.993301	0.917647	0.957026	0.920425	0.888235	0.99085	0.744608	0.919118	0.920752	0.971895	0.920752	0.919771	0.918627	0.620425
Bn107	0.833497	0.994935	0.981699	0.597712	0.726797	0.619935	0.861928	0.908824	0.971569	0.930065	0.488889	1	0.938889	0.888725	0.822222	0.999837	0.851961	0.996078	0.938562	0.778431	0.825163	0.85049	0.876307	0.920752	0	0.848693	0.91683	0.999346	0.820915	0.867974	0.920752	0.897059	0.670261	0.915359	0.967157	0.985294	0.899183	0.896569	0.76732	0.739216	0.988889	0.716993	0.805556	0.895261	0.910458	0.675817	0.645915	0.555556	0.927778
Bn246	0.868627	0.959641	0.943137	0.818791	0.823039	0.845098	0.899837	0.936765	0.973203	0.944771	0.846405	0.955065	0.965686	0.870425	0.887908	0.894118	0.79085	1	0.911601	0.846569	0.837908	0.872876	0.845425	0.919771	0.848693	0	0.947386	0.943137	0.783824	0.923856	0.960131	0.726634	0.839379	0.971732	0.965033	0.995098	0.821895	0.95866	0.846078	0.805065	0.971242	0.847222	0.841667	0.881046	0.965523	0.848693	0.846732	0.802124	0.903595
Bt438	0.826797	0.993464	0.975	0.879085	0.923693	0.835948	0.917647	0.726471	0.862908	0.947059	0.954085	0.996078	0.884967	0.888562	0.724673	0.988725	0.942484	0.990359	0.926144	0.931209	0.950327	0.72549	0.949183	0.954085	0.91683	0.947386	0	0.997222	0.859477	0.693954	0.962745	0.930392	0.954248	0.982353	0.973203	0.986601	0.930719	0.725327	0.783007	0.816667	0.967157	0.702778	0.927124	0.922059	0.93415	0.924183	0.887745	0.710948	0.92598
Bfra3	0.998203	0.971405	0.962092	0.999346	0.996732	0.998366	0.999346	0.99281	0.997549	0.995098	0.997059	0.952614	0.984804	0.864052	0.999346	0.564216	0.974837	0.987582	0.991176	0.999346	0.999346	0.985131	0.941176	0.999346	0.999346	0.943137	0.997222	0	0.974346	0.998856	0.989542	0.982353	0.99183	0.998203	0.983824	0.996405	0.990033	0.994608	0.999183	0.943464	0.999346	0.997059	0.999346	0.999346	0.988072	0.998039	0.996078	0.999346	0.983987
Bt187	0.771895	0.948203	0.94183	0.828431	0.788725	0.740033	0.847059	0.847876	0.929248	0.936111	0.813399	1	0.846078	0.847222	0.804575	0.994444	0.841176	0.98219	0.927451	0.857516	0.784641	0.792647	0.873039	0.889542	0.820915	0.783824	0.859477	0.974346	0	0.807026	0.891013	0.863889	0.826307	0.954085	0.931046	0.963235	0.903595	0.838235	0.730882	0.756046	0.870752	0.760458	0.79085	0.892484	0.889706	0.804902	0.804248	0.785948	0.893301
Bt195	0.798693	0.993464	0.980229	0.64134	0.869281	0.761111	0.911601	0.657843	0.96732	0.771078	0.90915	0.839542	0.886601	0.866667	0.629248	0.999673	0.91683	0.996078	0.934641	0.920752	0.917157	0.636111	0.921732	0.921732	0.867974	0.923856	0.693954	0.998856	0.807026	0	0.956699	0.898366	0.920261	0.993137	0.80768	0.981209	0.895915	0.756863	0.728922	0.790196	0.989379	0.631209	0.906536	0.921732	0.924673	0.880719	0.798039	0.592974	0.922876
Bt194	0.960458	0.994935	0.986765	0.963399	0.942484	0.854739	0.85	0.961928	0.956699	0.958333	0.963562	1	0.974837	0.963562	0.960784	0.999183	0.962418	0.820098	0.963562	0.919608	0.963562	0.946078	0.95719	0.962582	0.920752	0.960131	0.962745	0.989542	0.891013	0.956699	0	0.928105	0.804248	0.967647	0.961275	0.695915	0.954902	0.921895	0.647222	0.963562	0.988235	0.960784	0.926144	0.715196	0.678268	0.712745	0.956209	0.925327	0.751961
Bn135	0.896732	0.970752	0.943627	0.844281	0.84134	0.885784	0.90768	0.927288	0.971242	0.93219	0.915033	1	0.95049	0.905882	0.871078	0.876634	0.879575	0.995261	0.928268	0.91781	0.911438	0.854248	0.912908	0.922386	0.897059	0.726634	0.930392	0.982353	0.863889	0.898366	0.928105	0	0.820098	0.975654	0.959967	0.946732	0.860784	0.937092	0.904739	0.90049	0.973693	0.896732	0.893791	0.898039	0.94281	0.88366	0.871242	0.746895	0.927778
Bn171	0.869771	0.994935	0.988399	0.723039	0.758497	0.716176	0.790686	0.948039	0.968791	0.946078	0.721569	1	0.97402	0.924183	0.900327	0.997386	0.848366	0.988235	0.936111	0.777941	0.825163	0.892484	0.876307	0.920752	0.670261	0.839379	0.954248	0.99183	0.826307	0.920261	0.804248	0.820098	0	0.968627	0.97451	0.961111	0.906863	0.954739	0.757026	0.774673	0.985131	0.763562	0.784967	0.887582	0.896242	0.550817	0.725	0.715523	0.928431
Bt267	0.981536	0.994281	0.983824	0.964216	0.976797	0.976961	0.923693	0.989216	0.962092	0.993137	0.936928	0.997222	0.990033	0.980229	0.970261	0.980882	0.985131	0.995588	0.975163	0.995261	0.979248	0.980556	0.950163	0.992157	0.915359	0.971732	0.982353	0.998203	0.954085	0.993137	0.967647	0.975654	0.968627	0	0.971405	0.992974	0.995752	0.983333	0.977124	0.985131	0.987745	0.973529	0.978105	0.991503	0.968301	0.964542	0.965686	0.953105	0.977451
Bt202	0.783987	0.970261	0.970752	0.905556	0.895588	0.906209	0.959967	0.960458	0.944608	0.527124	0.969771	0.619444	0.949837	0.969118	0.958824	0.994118	0.960948	0.990523	0.976797	0.878105	0.948693	0.926144	0.974673	0.956209	0.967157	0.965033	0.973203	0.983824	0.931046	0.80768	0.961275	0.959967	0.97451	0.971405	0	0.964706	0.963072	0.802614	0.962582	0.961928	0.98366	0.864706	0.813399	0.857353	0.920752	0.977778	0.951471	0.934477	0.963562
Bt210	0.986438	0.996078	0.986275	0.979902	0.964379	0.86732	0.987255	0.987582	0.970425	0.973693	0.99232	0.996242	0.989706	0.988072	0.983987	0.999837	0.993791	0.804248	0.996078	0.945261	0.992484	0.985948	0.996078	0.993301	0.985294	0.995098	0.986601	0.996405	0.963235	0.981209	0.695915	0.946732	0.961111	0.992974	0.964706	0	0.988562	0.942484	0.644608	0.990196	0.990196	0.978595	0.990686	0.984967	0.617974	0.988072	0.984477	0.944444	0.784477
Bt439	0.904739	0.897059	0.979085	0.870752	0.866013	0.884314	0.817157	0.94281	0.97549	0.922386	0.897222	0.989216	0.970588	0.924673	0.896078	0.999837	0.904739	0.998693	0.844118	0.822386	0.904575	0.877614	0.910784	0.917647	0.899183	0.821895	0.930719	0.990033	0.903595	0.895915	0.954902	0.860784	0.906863	0.995752	0.963072	0.988562	0	0.955882	0.910784	0.910621	0.942974	0.888889	0.81634	0.815196	0.968627	0.904248	0.895752	0.889869	0.839216
Bt198	0.817974	0.989869	0.977778	0.85098	0.860784	0.720588	0.895752	0.703758	0.945915	0.864706	0.958824	1	0.867647	0.898203	0.725654	0.999837	0.955719	0.966667	0.961111	0.923203	0.956863	0.75049	0.960784	0.957026	0.896569	0.95866	0.725327	0.994608	0.838235	0.756863	0.921895	0.937092	0.954739	0.983333	0.802614	0.942484	0.955882	0	0.721242	0.819935	0.991176	0.631209	0.897549	0.95098	0.850654	0.920752	0.868301	0.762092	0.904085
Bt197	0.740523	0.994771	0.979739	0.80049	0.783497	0.605229	0.790196	0.770425	0.95768	0.93268	0.84951	0.998529	0.886601	0.864379	0.726634	0.999346	0.848529	0.818954	0.938399	0.80866	0.850654	0.683987	0.876144	0.920425	0.76732	0.846078	0.783007	0.999183	0.730882	0.728922	0.647222	0.904739	0.757026	0.977124	0.962582	0.644608	0.910784	0.721242	0	0.714869	0.991176	0.670915	0.763072	0.903758	0.50866	0.730392	0.795588	0.679739	0.719444
Bt199	0.726961	0.943791	0.963889	0.740359	0.712908	0.658007	0.902288	0.806046	0.947712	0.94085	0.765523	0.958497	0.822386	0.816503	0.763725	0.920098	0.79281	0.99902	0.888562	0.786438	0.794935	0.760948	0.838889	0.888235	0.739216	0.805065	0.816667	0.943464	0.756046	0.790196	0.963562	0.90049	0.774673	0.985131	0.961928	0.990196	0.910621	0.819935	0.714869	0	0.991176	0.614542	0.825	0.901797	0.951471	0.744608	0.746895	0.635458	0.911275
Bfra485	0.983333	0.993954	0.988072	0.986438	0.977941	0.99085	0.942974	0.99085	0.989542	0.99085	0.907353	1	0.989869	0.985294	0.991176	0.988235	0.926797	1	0.923856	0.936765	0.939379	0.991176	0.983333	0.99085	0.988889	0.971242	0.967157	0.999346	0.870752	0.989379	0.988235	0.973693	0.985131	0.987745	0.98366	0.990196	0.942974	0.991176	0.991176	0.991176	0	0.990686	0.940686	0.94085	0.989542	0.970915	0.976961	0.987745	0.942157
Bn243	0.721895	0.871895	0.969118	0.697876	0.654902	0.603431	0.862582	0.641667	0.865196	0.871078	0.746732	1	0.737745	0.812745	0.60098	0.999673	0.813235	0.998856	0.930556	0.783007	0.772549	0.624183	0.867647	0.744608	0.716993	0.847222	0.702778	0.997059	0.760458	0.631209	0.960784	0.896732	0.763562	0.973529	0.864706	0.978595	0.888889	0.631209	0.670915	0.614542	0.990686	0	0.803268	0.89183	0.894281	0.730556	0.708497	0.511111	0.759804
Bt276	0.734477	0.993301	0.981699	0.776634	0.765033	0.763235	0.573366	0.921732	0.972222	0.908333	0.824346	1	0.963562	0.925327	0.869608	0.994935	0.847549	0.999346	0.732843	0.594281	0.824673	0.843464	0.87598	0.919118	0.805556	0.841667	0.927124	0.999346	0.79085	0.906536	0.926144	0.893791	0.784967	0.978105	0.813399	0.990686	0.81634	0.897549	0.763072	0.825	0.940686	0.803268	0	0.599673	0.923856	0.782516	0.739216	0.816013	0.787255
Bfra490	0.805719	0.987582	0.978105	0.882843	0.885784	0.846732	0.630065	0.947386	0.975	0.947059	0.903758	0.999346	0.96781	0.922876	0.892484	0.986111	0.89183	0.99951	0.673529	0.653595	0.900654	0.887582	0.904248	0.920752	0.895261	0.881046	0.922059	0.999346	0.892484	0.921732	0.715196	0.898039	0.887582	0.991503	0.857353	0.984967	0.815196	0.95098	0.903758	0.901797	0.94085	0.89183	0.599673	0	0.969771	0.903758	0.895425	0.881209	0.788399
Bn342	0.940686	0.994608	0.981863	0.939379	0.910621	0.833007	0.919608	0.939379	0.947386	0.920425	0.971732	1	0.951634	0.949837	0.928922	0.999837	0.961438	0.813889	0.973203	0.938725	0.968137	0.926144	0.966503	0.971895	0.910458	0.965523	0.93415	0.988072	0.889706	0.924673	0.678268	0.94281	0.896242	0.968301	0.920752	0.617974	0.968627	0.850654	0.50866	0.951471	0.989542	0.894281	0.923856	0.969771	0	0.905229	0.930719	0.943301	0.765196
Bt443	0.844444	0.993464	0.982843	0.687255	0.720588	0.717647	0.793301	0.908987	0.969118	0.93317	0.752288	1	0.94281	0.893301	0.863725	0.999837	0.822386	0.995098	0.938562	0.786438	0.821242	0.850654	0.876307	0.920752	0.675817	0.848693	0.924183	0.998039	0.804902	0.880719	0.712745	0.88366	0.550817	0.964542	0.977778	0.988072	0.904248	0.920752	0.730392	0.744608	0.970915	0.730556	0.782516	0.903758	0.905229	0	0.720425	0.722712	0.926307
Bn238	0.825	0.993464	0.978595	0.596405	0.683007	0.625654	0.885294	0.890686	0.972386	0.901307	0.719608	1	0.940359	0.897386	0.782353	0.999673	0.851307	0.997059	0.938399	0.754085	0.813562	0.86781	0.88268	0.919771	0.645915	0.846732	0.887745	0.996078	0.804248	0.798039	0.956209	0.871242	0.725	0.965686	0.951471	0.984477	0.895752	0.868301	0.795588	0.746895	0.976961	0.708497	0.739216	0.895425	0.930719	0.720425	0	0.625	0.927614
Bn355	0.742157	0.993464	0.973039	0.546732	0.737092	0.553105	0.903758	0.691667	0.972549	0.893627	0.640686	0.956863	0.885784	0.865523	0.564379	0.889542	0.822876	0.998039	0.928268	0.778595	0.820752	0.638889	0.88268	0.918627	0.555556	0.802124	0.710948	0.999346	0.785948	0.592974	0.925327	0.746895	0.715523	0.953105	0.934477	0.944444	0.889869	0.762092	0.679739	0.635458	0.987745	0.511111	0.816013	0.881209	0.943301	0.722712	0.625	0	0.928431
Bt275	0.923039	0.876797	0.985294	0.923856	0.886111	0.836765	0.775817	0.948203	0.873693	0.946078	0.923203	0.983007	0.82402	0.748529	0.928431	0.973366	0.884641	0.816176	0.783007	0.751634	0.883497	0.928431	0.913399	0.620425	0.927778	0.903595	0.92598	0.983987	0.893301	0.922876	0.751961	0.927778	0.928431	0.977451	0.963562	0.784477	0.839216	0.904085	0.719444	0.911275	0.942157	0.759804	0.787255	0.788399	0.765196	0.926307	0.927614	0.928431	0
Bn345	0.854248	0.943464	0.909641	0.622222	0.700817	0.672712	0.891667	0.939052	0.903431	0.930392	0.585948	0.976961	0.921732	0.877941	0.839052	0.99951	0.79902	0.899673	0.913562	0.773366	0.785458	0.89902	0.879739	0.858497	0.520425	0.820261	0.943791	0.995915	0.830229	0.909967	0.95915	0.916993	0.713235	0.887582	0.944281	0.98219	0.888889	0.930229	0.844444	0.753922	0.98219	0.667647	0.80768	0.889869	0.946405	0.737418	0.674673	0.56683	0.869118
Bst81	0.954085	0.966503	0.984804	0.994935	0.900163	0.877124	0.985621	0.998856	0.945425	0.998366	0.995752	0.998529	0.95915	0.966176	0.996242	0.977614	0.974183	0.84281	0.997059	0.918464	0.985784	0.994935	0.998203	0.965359	0.997549	0.963562	0.995588	1	0.94085	0.992647	0.608824	0.996242	0.998039	0.990523	0.983333	0.846732	1	0.963562	0.847059	0.988072	0.999837	0.965523	0.994771	0.740523	0.845098	1	0.999673	0.995425	0.817157
Bbry536	0.728431	0.985948	0.970752	0.604902	0.730229	0.576471	0.905882	0.674183	0.925654	0.938725	0.552614	0.997712	0.868954	0.860458	0.63366	0.993791	0.825817	0.964216	0.922876	0.77598	0.81781	0.624837	0.882353	0.910621	0.560458	0.848366	0.723366	0.999346	0.782353	0.65098	0.962908	0.887745	0.71732	0.958333	0.964706	0.986111	0.904248	0.770425	0.679085	0.624346	0.989542	0.48268	0.820752	0.897222	0.942157	0.717974	0.706046	0.394608	0.92549
Bst269	0.996895	0.993627	0.990196	0.996569	0.99085	0.995425	0.997549	0.997386	0.99951	0.998366	0.997712	0.992157	1	0.948366	0.997876	0.990196	0.984641	0.998529	0.998203	0.991667	1	0.991667	0.992157	0.997876	0.997712	0.977288	0.997222	0.985948	0.997876	0.999183	0.821732	0.988889	0.997549	0.993301	0.997876	0.996895	0.998856	0.993954	0.989052	0.99232	0.997222	0.999346	0.992647	0.818464	0.998529	1	0.991993	0.998693	0.99281
Bdec85	0.714379	0.950654	0.95915	0.736438	0.704575	0.643137	0.778758	0.670098	0.970752	0.910131	0.790523	0.997712	0.867647	0.863235	0.629902	0.989706	0.850654	0.989052	0.938562	0.755882	0.826307	0.567157	0.876307	0.919118	0.701307	0.739216	0.724346	0.976471	0.727451	0.660621	0.776144	0.795425	0.631863	0.961928	0.90915	0.946078	0.755392	0.727941	0.574837	0.657026	0.987092	0.524346	0.722712	0.871078	0.897386	0.599183	0.722386	0.497222	0.897549
Bbry545	0.990359	0.998039	0.971569	0.98268	0.976307	0.989052	0.992157	0.996405	0.994771	0.997386	0.99951	1	0.997222	0.918627	0.975327	0.994771	0.935131	0.976797	0.993791	0.979085	0.996895	0.993137	0.996078	0.998203	0.964706	0.994771	0.995425	0.986111	0.988725	1	0.998039	0.972712	0.997712	0.946078	0.994118	0.994444	1	0.99281	0.999183	0.995588	0.95768	0.996242	0.994608	0.995098	0.998693	0.959641	0.970752	0.960948	0.994444
Bst503	0.733007	0.982516	0.955882	0.60866	0.667484	0.528758	0.901797	0.641993	0.952288	0.933824	0.561111	0.997712	0.869771	0.855065	0.569281	0.956209	0.817974	0.953758	0.928268	0.743301	0.81781	0.587255	0.881863	0.914216	0.518627	0.802124	0.720915	0.997549	0.757353	0.637255	0.913072	0.80817	0.728268	0.98219	0.965523	0.93219	0.910784	0.719771	0.632843	0.622549	0.991176	0.489052	0.820752	0.88317	0.901797	0.728922	0.704902	0.341993	0.890686
Bst504	0.99134	0.880882	0.960294	0.994118	0.978922	0.993464	0.990196	0.99281	0.990359	0.993791	0.995588	1	0.987092	0.991503	0.994118	0.997712	0.987908	0.998203	0.992647	0.990359	0.993627	0.953431	0.994935	0.993464	0.993791	0.919118	0.99232	0.989869	0.927614	0.994281	0.620752	0.964706	0.989379	0.994444	0.988562	0.979085	0.945915	0.992484	0.993791	0.992484	0.991176	0.992974	0.99134	0.742647	0.990359	0.994935	0.992647	0.977614	0.993137
Bt225	0.984967	0.994935	0.973693	0.983497	0.966176	0.92598	0.982353	0.983007	0.967974	0.98268	0.984641	1	0.984804	0.973693	0.983824	0.999183	0.984967	0.933824	0.986111	0.948529	0.984641	0.982026	0.985458	0.986111	0.982516	0.983333	0.984641	0.999346	0.960458	0.980882	0.728431	0.982026	0.983824	0.991176	0.973529	0.93415	0.984477	0.927941	0.926634	0.984804	0.991176	0.983824	0.969118	0.783333	0.934967	0.984314	0.973203	0.983497	0.930882
Bt214	0.74134	0.993791	0.978758	0.901307	0.84085	0.776634	0.854248	0.43317	0.963072	0.901471	0.953922	0.999837	0.87451	0.896242	0.452778	0.999837	0.947059	0.996078	0.956373	0.928105	0.955229	0.430882	0.954575	0.954248	0.907353	0.944935	0.720425	0.993791	0.831373	0.659314	0.949673	0.883333	0.899837	0.989216	0.881536	0.970752	0.92549	0.680065	0.728595	0.816176	0.987582	0.638235	0.793627	0.949673	0.910458	0.91585	0.874673	0.694935	0.948856
Bst502	0.749346	0.981373	0.94281	0.846078	0.794935	0.697712	0.883333	0.637745	0.895588	0.886601	0.895588	0.992484	0.861275	0.845098	0.602941	0.992974	0.875	0.939869	0.926471	0.856046	0.895098	0.586438	0.897876	0.904575	0.856046	0.740033	0.700163	0.989542	0.678922	0.619935	0.884967	0.877614	0.876634	0.964216	0.828431	0.865359	0.888399	0.615523	0.702288	0.748203	0.986111	0.514869	0.88317	0.889869	0.833987	0.874183	0.869118	0.627124	0.88415
Bst505	0.996405	0.997549	0.996405	0.998693	0.982353	0.968791	0.998366	0.997386	0.981046	0.999183	0.99902	0.998856	0.998039	0.995425	0.997876	0.997549	0.994935	0.969935	0.997549	0.969281	0.998366	0.996405	0.996895	0.998529	0.998366	0.997222	0.997712	0.997386	0.986601	0.995752	0.958824	0.997549	0.999673	0.997876	0.99085	0.969935	0.999346	0.968627	0.969608	0.996405	0.998693	0.997876	0.997876	0.956536	0.970098	0.99951	0.999346	0.998693	0.968954
Bfra35	0.988725	0.988235	0.979902	0.988562	0.959804	0.884967	0.979248	0.988889	0.972386	0.990523	0.991993	1	0.986601	0.988399	0.991503	0.998693	0.965196	0.908987	0.99183	0.950654	0.989542	0.966176	0.985621	0.989542	0.979248	0.986111	0.991503	0.994608	0.953595	0.986928	0.771732	0.983497	0.979575	0.981863	0.965523	0.870425	0.99134	0.94902	0.889542	0.988725	0.968464	0.989052	0.978595	0.893627	0.890033	0.957843	0.990686	0.991176	0.896732
Bt213	0.927778	0.927451	0.968791	0.914216	0.878105	0.830392	0.928758	0.947386	0.897059	0.95098	0.924183	0.936438	0.922222	0.87549	0.95	0.904575	0.918301	0.892157	0.935784	0.892157	0.829902	0.946569	0.943301	0.913399	0.938235	0.938725	0.933824	0.986275	0.875163	0.945261	0.844118	0.937418	0.947549	0.931699	0.934641	0.876307	0.951634	0.895098	0.854085	0.926307	0.986275	0.926307	0.94085	0.944281	0.843627	0.931373	0.944608	0.953105	0.792974
Bt215	0.775	0.994935	0.987908	0.833824	0.838072	0.803105	0.895425	0.927451	0.972386	0.638399	0.900163	0.803758	0.965196	0.925163	0.862745	0.999837	0.905882	1	0.938562	0.87402	0.90915	0.912908	0.914052	0.918627	0.899837	0.896732	0.953595	0.997059	0.895261	0.755229	0.960131	0.918464	0.898529	0.997059	0.573693	0.985458	0.886765	0.647712	0.912255	0.914052	0.991176	0.796242	0.852941	0.901144	0.925327	0.907353	0.875817	0.859477	0.927614
Bt216	0.720752	0.989379	0.908333	0.68219	0.662582	0.59902	0.859967	0.781699	0.95768	0.908333	0.728268	1	0.855719	0.853105	0.746078	0.975	0.83415	0.885948	0.913562	0.772386	0.807516	0.718791	0.869608	0.914216	0.713072	0.775163	0.815359	0.998039	0.690523	0.767157	0.957516	0.884804	0.742157	0.976144	0.915196	0.974837	0.895752	0.78268	0.693627	0.592157	0.983007	0.573366	0.778758	0.888235	0.92402	0.706699	0.688562	0.60049	0.924183
Bt372	0.661765	0.988235	0.968627	0.762092	0.766993	0.674183	0.901797	0.464052	0.964542	0.937255	0.805065	1	0.874837	0.836601	0.408987	0.994281	0.751797	0.997876	0.898039	0.752124	0.818464	0.402451	0.879902	0.914379	0.770261	0.838235	0.723529	0.999346	0.775327	0.641667	0.961438	0.891667	0.802778	0.986111	0.847386	0.985294	0.904739	0.772712	0.677451	0.652124	0.991013	0.516013	0.729248	0.751634	0.943464	0.776471	0.778758	0.527288	0.919118
Bt373	0.748529	0.968137	0.968137	0.606046	0.672712	0.515196	0.877288	0.893954	0.930065	0.910948	0.551961	0.99951	0.911275	0.893791	0.845425	0.999346	0.81732	0.906209	0.922876	0.690686	0.796732	0.837092	0.877124	0.898203	0.514379	0.838399	0.929902	0.994935	0.791503	0.870588	0.849346	0.885621	0.723529	0.906373	0.839869	0.826307	0.895425	0.839706	0.704248	0.718464	0.978595	0.703922	0.704412	0.820752	0.842484	0.721405	0.656373	0.597386	0.825817
Bt374	0.969935	0.976307	0.979739	0.971895	0.948856	0.876144	0.967974	0.975817	0.953595	0.980556	0.826634	0.966503	0.983007	0.947876	0.981536	0.961765	0.947549	0.908007	0.978922	0.94183	0.924673	0.98268	0.941013	0.981046	0.979575	0.910294	0.972549	0.95817	0.753268	0.975327	0.869935	0.959804	0.975327	0.977614	0.960621	0.852288	0.977778	0.94232	0.895261	0.936928	0.827288	0.976634	0.977124	0.98317	0.882843	0.980556	0.961438	0.978758	0.872549
Bn517	0.835294	0.910784	0.90817	0.614216	0.711438	0.703758	0.898856	0.933497	0.945752	0.936601	0.616993	0.927288	0.915686	0.860131	0.885784	0.976471	0.786928	0.998856	0.928268	0.786111	0.794935	0.898203	0.872712	0.868954	0.625817	0.812092	0.942647	0.995915	0.846078	0.91781	0.960294	0.891013	0.729085	0.980719	0.955882	0.985621	0.909641	0.944608	0.843627	0.727778	0.928922	0.744444	0.820261	0.89183	0.951307	0.706209	0.718464	0.635784	0.919771
Bn790	0.863889	0.972222	0.96585	0.649837	0.750327	0.710294	0.908333	0.939216	0.945752	0.943627	0.484804	1	0.950654	0.906863	0.901961	0.999837	0.830065	0.982843	0.938562	0.786438	0.796078	0.90866	0.829412	0.898039	0.440686	0.848693	0.946569	0.908824	0.851797	0.922059	0.954739	0.908007	0.653595	0.983824	0.955556	0.99183	0.909477	0.951634	0.849183	0.732026	0.991176	0.753922	0.827288	0.903758	0.960784	0.75719	0.728105	0.64951	0.928431
Bn833	0.702614	0.994935	0.980556	0.586275	0.694608	0.471405	0.875327	0.742157	0.938889	0.895425	0.510294	0.998856	0.879248	0.864706	0.714706	0.998203	0.850163	0.982353	0.938072	0.726144	0.824346	0.741013	0.85866	0.918627	0.495915	0.843137	0.785784	0.998856	0.753105	0.742647	0.928105	0.903268	0.726144	0.95098	0.943954	0.956863	0.89902	0.722222	0.648856	0.633497	0.990196	0.574183	0.798203	0.873366	0.925	0.721078	0.66781	0.485294	0.904412
Dax88	0.69085	0.994118	0.982353	0.622876	0.733824	0.438235	0.882353	0.780556	0.956536	0.936438	0.58317	0.999183	0.884641	0.865523	0.737418	0.99902	0.851961	0.869118	0.938072	0.698366	0.82549	0.714869	0.87402	0.920261	0.507843	0.847059	0.792647	0.998039	0.745752	0.745425	0.783497	0.900654	0.698203	0.969444	0.94232	0.738072	0.909967	0.743464	0.522712	0.640686	0.989869	0.608333	0.784477	0.863725	0.779739	0.694935	0.69951	0.484967	0.79134
Bbry544	0.692157	0.977941	0.960621	0.661928	0.71585	0.560621	0.901634	0.54085	0.958333	0.902451	0.728758	0.960621	0.855556	0.858497	0.468464	0.995425	0.836601	0.971732	0.938072	0.739379	0.811765	0.485948	0.878268	0.906536	0.658333	0.846732	0.722549	0.985131	0.768301	0.609641	0.962418	0.883987	0.730719	0.973203	0.891667	0.975327	0.897386	0.740686	0.661111	0.623039	0.987582	0.44183	0.773039	0.848529	0.944118	0.718137	0.671242	0.415523	0.881699
Bbry535	0.743954	0.993627	0.981536	0.584477	0.727941	0.560458	0.907516	0.707843	0.972712	0.931373	0.584477	0.922059	0.881046	0.806373	0.66781	0.998693	0.843627	0.998529	0.931536	0.784477	0.819935	0.680065	0.880556	0.919444	0.537255	0.846405	0.727778	0.999346	0.790359	0.678758	0.962418	0.86634	0.692647	0.995588	0.968137	0.987908	0.896895	0.75719	0.654902	0.637418	0.990196	0.518301	0.814869	0.897712	0.948039	0.721569	0.69085	0.416176	0.900327
Bdec84	0.980882	0.797222	0.986928	0.972059	0.90817	0.903595	0.992157	0.99085	0.921732	0.998856	0.988072	0.997712	0.765033	0.993464	0.997386	0.993954	0.908333	0.809477	1	0.95866	0.963725	0.997222	0.999673	0.762908	0.999346	0.997712	0.991667	1	0.945425	0.995098	0.902778	0.977124	0.987745	0.987255	0.965523	0.894608	0.996242	0.956699	0.926144	0.967484	0.958824	0.951471	0.998366	1	0.911438	0.935458	0.99902	0.998203	0.879085
Bst82	0.946242	0.997059	1	0.99902	0.976797	0.912908	0.995752	0.999183	0.98366	0.998856	0.998366	0.998693	1	0.928922	0.997549	0.999183	0.999183	0.835784	1	0.913399	0.998366	0.982516	0.997222	0.998203	0.992974	0.997386	0.999183	1	0.984804	0.996242	0.835784	0.994281	0.993627	0.993627	0.939379	0.834804	0.988235	0.965523	0.838889	0.999837	0.999673	1	0.948366	0.948693	0.830556	0.998039	0.995588	0.991993	0.839706
Bst271	0.973856	0.98415	0.981209	0.993137	0.961601	0.937418	0.987418	0.996895	0.964706	0.995588	0.996078	0.992647	0.983824	0.933497	0.979739	0.997059	0.980719	0.931536	1	0.938725	0.982516	0.982516	0.996078	0.983007	0.992647	0.994281	0.997222	1	0.961765	0.996078	0.681699	0.99281	0.992157	0.99134	0.965196	0.935784	0.997549	0.936438	0.939052	0.985294	1	0.981863	0.968301	0.737255	0.937255	0.999346	0.977124	0.978758	0.938235
Bst506	0.947386	0.993464	0.982516	0.946895	0.936928	0.940686	0.946732	0.946732	0.967647	0.948039	0.945915	1	0.974183	0.947386	0.946895	0.999837	0.947386	0.993301	0.948039	0.941993	0.945915	0.945915	0.946242	0.947386	0.946732	0.948039	0.955229	0.999346	0.93415	0.941013	0.957516	0.94085	0.947386	0.996078	0.975817	0.990033	0.947386	0.944118	0.935784	0.947222	0.991176	0.946242	0.936928	0.947549	0.96683	0.947386	0.937582	0.947386	0.94134
Bst507	0.984641	0.994935	0.988889	0.982843	0.976797	0.977451	0.983497	0.98415	0.978758	0.984641	0.98366	1	0.984641	0.98366	0.984314	0.999183	0.98366	0.998856	0.984641	0.98317	0.983007	0.984641	0.984641	0.984641	0.983333	0.984641	0.984477	0.999346	0.981536	0.984314	0.644281	0.98268	0.983497	0.994444	0.98317	0.991993	0.983497	0.982843	0.984477	0.984477	0.991176	0.984314	0.98415	0.735621	0.981863	0.983987	0.98317	0.983497	0.98317
Bst508	0.945261	0.994935	0.988889	0.940523	0.935784	0.921569	0.945098	0.948529	0.965359	0.944935	0.945425	1	0.974837	0.945752	0.90098	0.999837	0.946078	0.988725	0.947059	0.936275	0.945425	0.947059	0.946732	0.947059	0.894771	0.947059	0.955229	0.999346	0.93415	0.943627	0.954248	0.943137	0.944444	0.893137	0.976961	0.982516	0.945752	0.942484	0.938072	0.946895	0.991176	0.946895	0.946569	0.944771	0.961928	0.946405	0.904739	0.893954	0.938072
Bt376	0.843627	0.978268	0.977614	0.612418	0.636438	0.635294	0.666667	0.914542	0.914216	0.902614	0.528758	0.999837	0.948529	0.916667	0.838399	0.999673	0.816176	0.972712	0.723039	0.600327	0.804575	0.896569	0.865523	0.902941	0.588399	0.827941	0.929902	0.985131	0.827288	0.902614	0.937255	0.920098	0.720098	0.94232	0.916667	0.971405	0.80719	0.872876	0.822876	0.751307	0.942974	0.718464	0.587582	0.703758	0.946732	0.739216	0.699346	0.643464	0.731046
Bt377	0.959967	0.981046	0.977288	0.964216	0.910948	0.95817	0.971732	0.970752	0.954902	0.968954	0.972222	0.972712	0.960458	0.916013	0.94183	0.999837	0.848529	0.984314	0.976471	0.976144	0.959641	0.972386	0.976144	0.960131	0.931046	0.962908	0.96781	0.866667	0.937745	0.965686	0.971895	0.969118	0.971895	0.863399	0.965033	0.989379	0.959314	0.965686	0.971569	0.961928	0.990033	0.962092	0.970261	0.976471	0.963399	0.972222	0.934477	0.920425	0.960458
Bt262	0.723529	0.994935	0.800327	0.803431	0.74281	0.703595	0.902614	0.776307	0.968791	0.908824	0.851307	0.826961	0.865523	0.797059	0.711765	0.999837	0.840686	0.968954	0.938562	0.842974	0.848366	0.739216	0.763725	0.919771	0.805882	0.836275	0.792647	0.994935	0.778268	0.746895	0.948039	0.850163	0.847222	0.982843	0.949837	0.964869	0.880556	0.766993	0.685948	0.703758	0.986111	0.668464	0.828758	0.898039	0.916667	0.814706	0.803922	0.667157	0.920098
Dmp1	0.993464	0.997876	0.997876	0.999183	0.986601	0.997876	0.998039	0.998856	0.995425	0.998039	0.998693	1	0.997876	0.997876	0.999183	0.999837	0.997876	1	0.999183	0.995588	0.997876	0.997876	0.999183	0.996895	0.999183	0.996895	0.996732	0.999346	0.995588	0.99902	0.936438	0.965523	0.995752	0.998203	0.995425	0.959641	0.987908	0.995425	0.999183	0.997876	0.996242	0.995425	0.998693	0.998203	0.995261	0.999183	0.995915	0.962255	0.998366
Dmp10	0.989216	0.993464	0.993464	0.998529	0.980229	0.995915	0.995588	0.996732	0.987582	0.997059	0.996569	1	0.993464	0.993954	0.998529	0.999837	0.992647	0.99951	0.998529	0.995098	0.993464	0.996732	0.997222	0.992484	0.964052	0.995915	0.993954	0.999346	0.989216	0.998366	0.935458	0.964379	0.994771	0.996078	0.988889	0.95817	0.986601	0.990196	0.998529	0.992484	0.995588	0.987582	0.997549	0.997712	0.993301	0.998529	0.995261	0.961275	0.997222
Dmp41	0.986111	0.980556	0.989706	0.998039	0.980065	0.996569	0.993137	0.997549	0.979085	0.998039	0.995752	1	0.979902	0.991013	0.998039	0.999837	0.986928	1	0.997222	0.993137	0.981536	0.996242	0.996895	0.979085	0.998039	0.998039	0.998039	0.999346	0.985621	0.998039	0.938399	0.964379	0.984804	0.994444	0.988235	0.958824	0.998039	0.993954	0.998039	0.987582	0.928922	0.979085	0.996405	0.997712	0.99134	0.998039	0.995752	0.960294	0.983824
Dmp55	0.818954	0.968954	0.957516	0.884804	0.857026	0.802778	0.945425	0.825654	0.94085	0.940359	0.95719	0.962582	0.860458	0.857026	0.792974	0.996569	0.839379	0.972222	0.961111	0.939542	0.936275	0.828922	0.952451	0.936928	0.868627	0.948203	0.835621	0.994444	0.816013	0.81634	0.878595	0.873366	0.947386	0.910294	0.936601	0.928431	0.956209	0.797549	0.808824	0.813562	0.893791	0.819281	0.940686	0.959477	0.923203	0.874837	0.877941	0.749673	0.90817
Dmp57	0.993137	0.996569	0.99134	0.990359	0.987582	0.987582	0.998203	0.994118	0.993464	0.994118	0.994608	0.995261	0.993137	0.990196	0.990033	0.997712	0.991176	0.999183	0.99951	0.997386	0.996242	0.994935	0.998039	0.998203	0.990033	0.998366	0.994935	0.998366	0.985621	0.991176	0.937908	0.955882	0.996078	0.992157	0.994935	0.956209	1	0.989706	0.993791	0.991503	0.995425	0.993137	0.996895	0.996895	0.994608	0.992647	0.985784	0.953105	0.995588
Dmp62	0.941503	0.978105	0.968791	0.939869	0.922222	0.941667	0.978105	0.955392	0.964542	0.979739	0.984314	0.993627	0.943137	0.944444	0.928922	0.997876	0.926307	0.993137	0.986765	0.983987	0.970425	0.956536	0.985621	0.971732	0.918301	0.984967	0.95719	0.995915	0.931209	0.953431	0.924673	0.91683	0.98317	0.945261	0.964216	0.946569	0.987908	0.948203	0.955229	0.94134	0.950817	0.944444	0.98317	0.986928	0.963562	0.922876	0.920261	0.87549	0.973856
Dmp64	0.927451	0.98268	0.96781	0.93317	0.918301	0.927941	0.978922	0.942157	0.96732	0.976797	0.985131	0.98415	0.934967	0.920425	0.912255	0.995098	0.91732	0.989542	0.980882	0.978758	0.973203	0.942647	0.981373	0.976307	0.903758	0.981046	0.942157	0.994935	0.91781	0.939542	0.919444	0.908007	0.976797	0.92549	0.958987	0.940033	0.986111	0.928268	0.942157	0.93366	0.938725	0.931046	0.976144	0.981863	0.954739	0.920915	0.916013	0.859477	0.96781
Dmp69	0.893301	0.981046	0.962908	0.900327	0.908987	0.895588	0.972059	0.907026	0.961928	0.974673	0.981699	0.984804	0.901471	0.898529	0.870915	0.987582	0.869935	0.99232	0.973039	0.978268	0.96634	0.906863	0.979085	0.972059	0.901797	0.965033	0.910294	0.995425	0.878922	0.905556	0.917484	0.89281	0.976471	0.903758	0.957026	0.943137	0.982516	0.897386	0.912092	0.900163	0.888399	0.89951	0.970261	0.974673	0.955882	0.898203	0.909804	0.819281	0.965033
Dmp75	0.949183	0.989052	0.97451	0.917647	0.936275	0.952288	0.988072	0.962908	0.986111	0.987908	0.995752	0.987255	0.959314	0.940033	0.926307	0.986765	0.887418	0.996569	0.980392	0.99134	0.989052	0.957353	0.987745	0.990196	0.93268	0.979412	0.962255	0.999346	0.952614	0.960948	0.93415	0.906209	0.988072	0.95098	0.98219	0.948529	0.996405	0.957353	0.962745	0.958497	0.902941	0.95768	0.986765	0.982843	0.968464	0.909641	0.930229	0.880719	0.98317
Dmp91	0.981536	0.990033	0.99085	0.996078	0.966013	0.993627	0.997876	0.997549	0.983007	0.998366	0.997386	1	0.989542	0.993137	0.99951	1	0.984477	0.99951	1	0.99281	0.988889	0.997712	0.999673	0.989052	0.99951	0.997712	0.992974	1	0.986601	0.999183	0.937092	0.960784	0.995915	0.996078	0.98415	0.959314	0.98268	0.99085	0.99951	0.989542	0.993464	0.984804	0.998366	0.995425	0.994608	0.991013	0.996078	0.962582	0.998203
Dmp108	0.982516	0.987908	0.991013	0.999183	0.964216	0.995425	0.997549	0.997712	0.979902	0.998856	0.995752	1	0.987908	0.993627	1	1	0.986765	1	1	0.995098	0.986438	0.998203	0.999673	0.986928	1	0.997712	0.992974	1	0.984967	0.999837	0.937255	0.965523	0.996569	0.997222	0.981536	0.959477	0.979248	0.99134	1	0.987908	0.996569	0.984477	0.998366	0.997712	0.994771	0.998693	0.996732	0.963072	0.997876
Dmp110	0.987418	0.992484	0.99232	0.99951	0.974346	0.996242	0.997059	0.997876	0.986111	0.998856	0.997059	1	0.992484	0.994281	1	1	0.991667	0.999837	1	0.995752	0.991176	0.998203	0.999673	0.991503	1	0.997712	0.994118	1	0.989706	0.999837	0.937255	0.96585	0.996569	0.996732	0.987255	0.959804	0.983987	0.99134	1	0.992484	0.996569	0.987745	0.998366	0.998366	0.995098	0.99902	0.996732	0.963072	0.997386
Dmp111	0.993301	0.996078	0.996732	0.999837	0.985458	0.998529	0.998039	0.997876	0.99183	0.998693	0.998693	0.999837	0.996078	0.995752	0.999837	0.999673	0.995752	0.999837	0.999837	0.996405	0.995588	0.998039	0.99951	0.995588	0.999837	0.997549	0.994935	0.999837	0.993791	0.999673	0.937092	0.966176	0.996405	0.998039	0.992974	0.958987	0.990523	0.993137	0.999673	0.996732	0.996242	0.993137	0.998693	0.999837	0.994771	0.999183	0.996569	0.962908	0.997712
Dm45	0.941013	0.989869	0.973366	0.923529	0.927124	0.933987	0.977451	0.939052	0.976797	0.971895	0.983824	0.985621	0.943301	0.929575	0.911928	0.998856	0.895915	0.996078	0.984641	0.983333	0.978922	0.944444	0.979412	0.980882	0.909804	0.979575	0.945098	0.997712	0.934477	0.943137	0.924837	0.909967	0.981209	0.952451	0.969118	0.948039	0.985948	0.936111	0.943464	0.941013	0.920425	0.936111	0.977288	0.984314	0.961438	0.908007	0.915686	0.863562	0.977451
Dm101	0.922386	0.989869	0.973693	0.949837	0.941013	0.930392	0.980229	0.936928	0.977941	0.980719	0.987255	1	0.932516	0.922712	0.938235	0.972222	0.98219	0.999183	0.972059	0.980229	0.965033	0.934641	0.985294	0.98268	0.952778	0.958987	0.931046	0.999346	0.92451	0.939216	0.925654	0.934804	0.980882	0.981536	0.972549	0.947222	0.972222	0.932353	0.938072	0.933333	0.970752	0.930556	0.986111	0.98219	0.944608	0.957843	0.95719	0.898529	0.969444
Dmp11	0.994118	0.997549	0.997549	0.998039	0.980719	0.997059	0.995425	0.996895	0.992647	0.996569	0.997712	1	0.997549	0.997712	0.998203	0.999837	0.991667	1	0.998693	0.996078	0.996569	0.997712	0.998203	0.996569	0.966667	0.968301	0.996405	0.999183	0.96634	0.998529	0.934804	0.963399	0.991667	0.996732	0.996405	0.958987	0.992157	0.995752	0.998693	0.997222	0.995752	0.995261	0.997876	0.998529	0.99183	0.997222	0.994118	0.959641	0.997712
Dmp22	0.976144	0.963562	0.986275	0.999346	0.926634	0.988235	0.993954	0.996242	0.964216	0.998856	0.997222	1	0.963562	0.993627	1	1	0.961111	0.998366	1	0.987418	0.961928	0.998203	0.999673	0.962582	0.999346	0.997712	0.992647	1	0.959967	0.995752	0.935621	0.961111	0.996569	0.994771	0.95719	0.958987	0.979248	0.989706	0.998366	0.967484	0.988235	0.964216	0.998366	0.991667	0.994281	0.988399	0.996732	0.963072	0.988562
[truncated: 51 more columns]

## Sheet: Table S8
Table S8 Weighted UniFrac matrix between fruit fly samples, generated in QIIME2
	Bfra5	Bt196	Bfra61	Bn132	Bn240	Bn239	Bn168	Bt265	Bt207	Bt229	Bt431	Bn468	Bfra63	Bt277	Bn356	Bfra135	Bn343	Bn344	Bfra486	Bfra492	Bfra491	Bt444	Bn245	Bn242	Bn107	Bn246	Bt438	Bfra3	Bt187	Bt195	Bt194	Bn135	Bn171	Bt267	Bt202	Bt210	Bt439	Bt198	Bt197	Bt199	Bfra485	Bn243	Bt276	Bfra490	Bn342	Bt443	Bn238	Bn355	Bt275
Bfra5	0	0.192404	0.31331	0.200202	0.246148	0.205224	0.220764	0.284876	0.267608	0.27918	0.248768	0.273524	0.233408	0.209086	0.201116	0.334299	0.213209	0.234098	0.292566	0.146604	0.202186	0.249022	0.201614	0.217767	0.268631	0.243489	0.21354	0.431742	0.210359	0.294813	0.273732	0.185053	0.254114	0.250433	0.201037	0.305311	0.181725	0.276255	0.183164	0.157352	0.489375	0.192267	0.114307	0.239389	0.252188	0.205401	0.228595	0.238676	0.204597
Bt196	0.192404	0	0.187826	0.22715	0.281714	0.201581	0.162529	0.206144	0.153216	0.184492	0.228336	0.199959	0.11507	0.176017	0.178533	0.294613	0.146764	0.146973	0.189883	0.18913	0.087493	0.161434	0.178003	0.0950145	0.287271	0.205408	0.109227	0.397877	0.16229	0.194319	0.163092	0.108995	0.228201	0.124895	0.216292	0.183957	0.0673191	0.278601	0.127469	0.128795	0.439971	0.126284	0.171635	0.235112	0.142946	0.121018	0.18395	0.188118	0.101917
Bfra61	0.31331	0.187826	0	0.355463	0.377935	0.313968	0.271279	0.29542	0.194601	0.282818	0.308684	0.289118	0.160291	0.278978	0.292356	0.316562	0.240176	0.206066	0.255856	0.304135	0.186805	0.268578	0.167387	0.142726	0.379916	0.221096	0.208031	0.418085	0.269366	0.286058	0.177437	0.198058	0.320424	0.163805	0.315043	0.210748	0.187351	0.375387	0.252928	0.260204	0.488228	0.262533	0.301364	0.301686	0.21023	0.214717	0.313362	0.304544	0.191162
Bn132	0.200202	0.22715	0.355463	0	0.218577	0.109812	0.175639	0.230976	0.300515	0.241559	0.180924	0.233284	0.274779	0.271127	0.185775	0.401315	0.170252	0.287461	0.250327	0.164937	0.219125	0.213711	0.263609	0.259261	0.226938	0.189916	0.189011	0.502069	0.151274	0.251893	0.316436	0.235573	0.221618	0.29028	0.210055	0.347898	0.221359	0.305788	0.173073	0.138324	0.548926	0.11059	0.138687	0.256121	0.294652	0.173756	0.102453	0.0790581	0.246384
Bn240	0.246148	0.281714	0.377935	0.218577	0	0.165813	0.332186	0.39796	0.325779	0.376425	0.11752	0.402452	0.319576	0.353864	0.31369	0.459099	0.19567	0.335086	0.38318	0.261844	0.244932	0.349809	0.338418	0.284166	0.139396	0.228455	0.310866	0.564926	0.199025	0.389597	0.339295	0.284006	0.268408	0.316548	0.381273	0.362913	0.269034	0.448318	0.245204	0.254133	0.608159	0.235137	0.268791	0.409097	0.321086	0.202066	0.246361	0.21929	0.304793
Bn239	0.205224	0.201581	0.313968	0.109812	0.165813	0	0.228229	0.293098	0.247341	0.267441	0.117587	0.300677	0.228004	0.301064	0.2061	0.423601	0.157771	0.271053	0.255459	0.176255	0.184752	0.235244	0.29533	0.214895	0.168318	0.190593	0.184178	0.529059	0.107552	0.25871	0.255471	0.232617	0.209149	0.244605	0.281903	0.278947	0.184437	0.342948	0.109358	0.171056	0.554877	0.131248	0.173332	0.307314	0.24136	0.137027	0.136552	0.0857943	0.200709
Bn168	0.220764	0.162529	0.271279	0.175639	0.332186	0.228229	0	0.0756123	0.212808	0.0817702	0.305608	0.0934643	0.184617	0.232425	0.0800537	0.351929	0.214108	0.215909	0.0895386	0.211387	0.180204	0.0507061	0.238514	0.170335	0.352818	0.272844	0.111993	0.453134	0.233052	0.0971045	0.232787	0.183678	0.293058	0.20226	0.144046	0.260979	0.154545	0.255837	0.16625	0.157371	0.490048	0.120528	0.166054	0.212523	0.20595	0.200075	0.117021	0.17764	0.158074
Bt265	0.284876	0.206144	0.29542	0.230976	0.39796	0.293098	0.0756123	0	0.231408	0.0364133	0.362564	0.071953	0.199334	0.276017	0.143797	0.368527	0.269105	0.233477	0.103156	0.276597	0.235041	0.064293	0.282104	0.206361	0.409197	0.329009	0.147662	0.469385	0.29026	0.0518105	0.253134	0.23055	0.351953	0.217638	0.187636	0.278351	0.199114	0.294808	0.231682	0.212593	0.508187	0.176264	0.231175	0.253877	0.231476	0.257884	0.176012	0.234228	0.192391
Bt207	0.267608	0.153216	0.194601	0.300515	0.325779	0.247341	0.212808	0.231408	0	0.220948	0.255029	0.208619	0.103834	0.234516	0.236974	0.24592	0.199504	0.145913	0.169823	0.264532	0.140206	0.212005	0.224574	0.103744	0.332075	0.266989	0.143312	0.38302	0.213812	0.224012	0.137209	0.161709	0.279916	0.0884791	0.238082	0.110822	0.138989	0.302599	0.191514	0.19254	0.423871	0.203448	0.247054	0.270972	0.150141	0.174094	0.258522	0.247898	0.145161
Bt229	0.27918	0.184492	0.282818	0.241559	0.376425	0.267441	0.0817702	0.0364133	0.220948	0	0.341746	0.0846723	0.18964	0.277926	0.116173	0.379331	0.255759	0.235644	0.08825	0.270987	0.213342	0.0376284	0.28175	0.192013	0.38762	0.328255	0.131111	0.479384	0.269456	0.043406	0.241053	0.220563	0.338824	0.209306	0.185106	0.268196	0.174552	0.304924	0.208751	0.212222	0.512876	0.165558	0.224776	0.258191	0.221472	0.237741	0.15404	0.211973	0.175463
Bt431	0.248768	0.228336	0.308684	0.180924	0.11752	0.117587	0.305608	0.362564	0.255029	0.341746	0	0.364174	0.253658	0.313018	0.287187	0.419343	0.152942	0.273841	0.323744	0.237575	0.174716	0.311145	0.285088	0.203115	0.0913036	0.181755	0.248092	0.519958	0.129488	0.329592	0.256269	0.232969	0.21738	0.233776	0.361132	0.2934	0.210113	0.421537	0.190391	0.214915	0.556956	0.196782	0.248964	0.377373	0.271465	0.139529	0.211235	0.151367	0.252259
Bn468	0.273524	0.199959	0.289118	0.233284	0.402452	0.300677	0.0934643	0.071953	0.208619	0.0846723	0.364174	0	0.178462	0.242658	0.15091	0.314301	0.256289	0.2132	0.102795	0.265109	0.236059	0.0810166	0.256731	0.206134	0.416765	0.316167	0.142668	0.413875	0.292889	0.107167	0.247426	0.223735	0.343782	0.187969	0.160819	0.252683	0.196922	0.287931	0.241581	0.188504	0.465663	0.184317	0.219795	0.23769	0.229527	0.261075	0.186757	0.236027	0.194133
Bfra63	0.233408	0.11507	0.160291	0.274779	0.319576	0.228004	0.184617	0.199334	0.103834	0.18964	0.253658	0.178462	0	0.201362	0.207625	0.272345	0.189116	0.128347	0.156454	0.231778	0.12755	0.181913	0.208825	0.0813016	0.312803	0.24288	0.11743	0.374544	0.181878	0.191748	0.130747	0.132891	0.253299	0.0705216	0.208743	0.13471	0.0954207	0.268035	0.159167	0.174702	0.403063	0.170834	0.218731	0.251543	0.122929	0.148248	0.227954	0.219794	0.0824883
Bt277	0.209086	0.176017	0.278978	0.271127	0.353864	0.301064	0.232425	0.276017	0.234516	0.277926	0.313018	0.242658	0.201362	0	0.265473	0.159542	0.211849	0.136999	0.27856	0.238074	0.184338	0.255796	0.152696	0.174841	0.369791	0.262625	0.188212	0.261533	0.248727	0.284078	0.237327	0.133015	0.222978	0.20799	0.166401	0.269068	0.160588	0.183903	0.226994	0.16655	0.38439	0.216235	0.168952	0.141018	0.216418	0.206025	0.279379	0.288862	0.188855
Bn356	0.201116	0.178533	0.292356	0.185775	0.31369	0.2061	0.0800537	0.143797	0.236974	0.116173	0.287187	0.15091	0.207625	0.265473	0	0.392384	0.210831	0.250819	0.130139	0.199361	0.193637	0.0867064	0.268521	0.194273	0.332865	0.273352	0.123676	0.492745	0.214418	0.131396	0.256002	0.203328	0.290772	0.227708	0.16671	0.284656	0.168356	0.298118	0.158304	0.181803	0.525192	0.127971	0.153924	0.2525	0.233747	0.19677	0.0972506	0.15602	0.183523
Bfra135	0.334299	0.294613	0.316562	0.401315	0.459099	0.423601	0.351929	0.368527	0.24592	0.379331	0.419343	0.314301	0.272345	0.159542	0.392384	0	0.332468	0.189193	0.34615	0.36438	0.286998	0.372907	0.260258	0.268922	0.491117	0.362301	0.325012	0.152341	0.382689	0.404062	0.239146	0.248349	0.316521	0.24364	0.240074	0.247331	0.293799	0.23669	0.361823	0.298341	0.39608	0.349481	0.300631	0.189901	0.306918	0.331365	0.412002	0.41549	0.296949
Bn343	0.213209	0.146764	0.240176	0.170252	0.19567	0.157771	0.214108	0.269105	0.199504	0.255759	0.152942	0.256289	0.189116	0.211849	0.210831	0.332468	0	0.196293	0.257893	0.176434	0.106631	0.227138	0.19492	0.143663	0.224836	0.128363	0.166938	0.432597	0.123375	0.262849	0.205569	0.153337	0.161417	0.180591	0.272105	0.240286	0.141149	0.337071	0.134917	0.118497	0.483081	0.111681	0.169835	0.291549	0.196254	0.0751963	0.137003	0.144586	0.178195
Bn344	0.234098	0.146973	0.206066	0.287461	0.335086	0.271053	0.215909	0.233477	0.145913	0.235644	0.273841	0.2132	0.128347	0.136999	0.250819	0.189193	0.196293	0	0.234862	0.244195	0.140203	0.228066	0.183539	0.11216	0.348775	0.249998	0.179217	0.293534	0.232376	0.258049	0.138294	0.104951	0.192963	0.110968	0.193347	0.155021	0.14323	0.221133	0.195189	0.19136	0.346271	0.21052	0.213645	0.201886	0.136298	0.178853	0.27062	0.277653	0.124867
Bfra486	0.292566	0.189883	0.255856	0.250327	0.38318	0.255459	0.0895386	0.103156	0.169823	0.08825	0.323744	0.102795	0.156454	0.27856	0.130139	0.34615	0.257893	0.234862	0	0.281345	0.205123	0.0688701	0.28375	0.167997	0.381481	0.328006	0.11567	0.48305	0.255757	0.0815064	0.226087	0.215622	0.321771	0.19369	0.210549	0.21697	0.169177	0.32989	0.206764	0.214288	0.509464	0.172296	0.238543	0.245578	0.215876	0.227759	0.166663	0.198012	0.158071
Bfra492	0.146604	0.18913	0.304135	0.164937	0.261844	0.176255	0.211387	0.276597	0.264532	0.270987	0.237575	0.265109	0.231778	0.238074	0.199361	0.36438	0.176434	0.244195	0.281345	0	0.181237	0.240806	0.217828	0.220694	0.282784	0.198438	0.205125	0.464121	0.179043	0.286359	0.2704	0.197453	0.228753	0.250537	0.22575	0.30115	0.182767	0.296596	0.133982	0.118378	0.510525	0.144473	0.109996	0.262823	0.250494	0.166956	0.170891	0.190566	0.198375
Bfra491	0.202186	0.087493	0.186805	0.219125	0.244932	0.184752	0.180204	0.235041	0.140206	0.213342	0.174716	0.236059	0.12755	0.184338	0.193637	0.286998	0.106631	0.140203	0.205123	0.181237	0	0.181609	0.164895	0.0700166	0.250011	0.163136	0.125446	0.395442	0.137336	0.212405	0.143455	0.0872064	0.192594	0.106406	0.240919	0.170661	0.0682086	0.304167	0.111898	0.12144	0.438765	0.119336	0.164352	0.253026	0.141066	0.0755391	0.176062	0.170355	0.121516
Bt444	0.249022	0.161434	0.268578	0.213711	0.349809	0.235244	0.0507061	0.064293	0.212005	0.0376284	0.311145	0.0810166	0.181913	0.255796	0.0867064	0.372907	0.227138	0.228066	0.0688701	0.240806	0.181609	0	0.25949	0.169101	0.35736	0.298112	0.109061	0.473163	0.237665	0.0538443	0.233861	0.193924	0.310193	0.201652	0.17224	0.259956	0.151717	0.292348	0.175575	0.183646	0.505134	0.137773	0.195694	0.235178	0.211371	0.206184	0.128765	0.180606	0.157518
Bn245	0.201614	0.178003	0.167387	0.263609	0.338418	0.29533	0.238514	0.282104	0.224574	0.28175	0.285088	0.256731	0.208825	0.152696	0.268521	0.260258	0.19492	0.183539	0.28375	0.217828	0.164895	0.25949	0	0.171636	0.360401	0.163639	0.205608	0.360313	0.25278	0.289589	0.23212	0.135072	0.258975	0.199386	0.228488	0.26716	0.170059	0.293068	0.231404	0.161459	0.454557	0.21662	0.170011	0.233471	0.230524	0.200638	0.272531	0.283501	0.20565
Bn242	0.217767	0.0950145	0.142726	0.259261	0.284166	0.214895	0.170335	0.206361	0.103744	0.192013	0.203115	0.206134	0.0813016	0.174841	0.194273	0.268922	0.143663	0.11216	0.167997	0.220694	0.0700166	0.169101	0.171636	0	0.282672	0.205793	0.102739	0.369833	0.164298	0.178838	0.104049	0.0997482	0.228062	0.0629136	0.231665	0.135978	0.0723527	0.289114	0.145582	0.159529	0.41218	0.157603	0.203587	0.235924	0.115436	0.104736	0.215546	0.205174	0.0945849
Bn107	0.268631	0.287271	0.379916	0.226938	0.139396	0.168318	0.352818	0.409197	0.332075	0.38762	0.0913036	0.416765	0.312803	0.369791	0.332865	0.491117	0.224836	0.348775	0.381481	0.282784	0.250011	0.35736	0.360401	0.282672	0	0.253917	0.303671	0.58932	0.190591	0.38423	0.337149	0.298745	0.272984	0.31158	0.407288	0.369021	0.263821	0.469835	0.240377	0.26611	0.6185	0.246799	0.295596	0.426077	0.327925	0.198493	0.257032	0.203744	0.304135
Bn246	0.243489	0.205408	0.221096	0.189916	0.228455	0.190593	0.272844	0.329009	0.266989	0.328255	0.181755	0.316167	0.24288	0.262625	0.273352	0.362301	0.128363	0.249998	0.328006	0.198438	0.163136	0.298112	0.163639	0.205793	0.253917	0	0.250483	0.464622	0.121496	0.336058	0.265342	0.192995	0.214041	0.236824	0.320947	0.301969	0.202122	0.382995	0.198926	0.171597	0.533178	0.181909	0.208851	0.337636	0.261937	0.148876	0.207108	0.177472	0.240184
Bt438	0.21354	0.109227	0.208031	0.189011	0.310866	0.184178	0.111993	0.147662	0.143312	0.131111	0.248092	0.142668	0.11743	0.188212	0.123676	0.325012	0.166938	0.179217	0.11567	0.205125	0.125446	0.109061	0.205608	0.102739	0.303671	0.250483	0	0.426272	0.176259	0.119824	0.167366	0.137176	0.252125	0.136493	0.172479	0.19768	0.0840368	0.263224	0.126177	0.143198	0.451213	0.0916612	0.165704	0.190811	0.15506	0.147833	0.144056	0.136355	0.109476
Bfra3	0.431742	0.397877	0.418085	0.502069	0.564926	0.529059	0.453134	0.469385	0.38302	0.479384	0.519958	0.413875	0.374544	0.261533	0.492745	0.152341	0.432597	0.293534	0.48305	0.464121	0.395442	0.473163	0.360313	0.369833	0.58932	0.464622	0.426272	0	0.482639	0.504586	0.339475	0.355034	0.34596	0.340002	0.337972	0.386553	0.397286	0.289434	0.464753	0.396516	0.359521	0.4487	0.40118	0.29258	0.409909	0.432793	0.512048	0.517692	0.401389
Bt187	0.210359	0.16229	0.269366	0.151274	0.199025	0.107552	0.233052	0.29026	0.213812	0.269456	0.129488	0.292889	0.181878	0.248727	0.214418	0.382689	0.123375	0.232376	0.255757	0.179043	0.137336	0.237665	0.25278	0.164298	0.190591	0.121496	0.176259	0.482639	0	0.261044	0.219387	0.181974	0.18297	0.196344	0.287792	0.251878	0.138923	0.345581	0.124481	0.1519	0.50654	0.136263	0.181451	0.30725	0.205865	0.103612	0.153954	0.109963	0.175851
Bt195	0.294813	0.194319	0.286058	0.251893	0.389597	0.25871	0.0971045	0.0518105	0.224012	0.043406	0.329592	0.107167	0.191748	0.284078	0.131396	0.404062	0.262849	0.258049	0.0815064	0.286359	0.212405	0.0538443	0.289589	0.178838	0.38423	0.336058	0.119824	0.504586	0.261044	0	0.245396	0.223543	0.33688	0.213511	0.220974	0.271322	0.172928	0.338897	0.204843	0.219873	0.529709	0.174537	0.239499	0.264525	0.232609	0.231158	0.167621	0.203857	0.185063
Bt194	0.273732	0.163092	0.177437	0.316436	0.339295	0.255471	0.232787	0.253134	0.137209	0.241053	0.256269	0.247426	0.130747	0.237327	0.256002	0.239146	0.205569	0.138294	0.226087	0.2704	0.143455	0.233861	0.23212	0.104049	0.337149	0.265342	0.167366	0.339475	0.219387	0.245396	0	0.151755	0.28328	0.110379	0.271638	0.117499	0.140463	0.323559	0.178223	0.224028	0.444729	0.222635	0.262897	0.240557	0.132616	0.174193	0.27435	0.251478	0.129153
Bn135	0.185053	0.108995	0.198058	0.235573	0.284006	0.232617	0.183678	0.23055	0.161709	0.220563	0.232969	0.223735	0.132891	0.133015	0.203328	0.248349	0.153337	0.104951	0.215622	0.197453	0.0872064	0.193924	0.135072	0.0997482	0.298745	0.192995	0.137176	0.355034	0.181974	0.223543	0.151755	0	0.18552	0.127241	0.200193	0.17398	0.0852199	0.260618	0.158854	0.141592	0.392373	0.158788	0.160331	0.208699	0.14324	0.124604	0.214213	0.205268	0.129848
Bn171	0.254114	0.228201	0.320424	0.221618	0.268408	0.209149	0.293058	0.351953	0.279916	0.338824	0.21738	0.343782	0.253299	0.222978	0.290772	0.316521	0.161417	0.192963	0.321771	0.228753	0.192594	0.310193	0.258975	0.228062	0.272984	0.214041	0.252125	0.34596	0.18297	0.33688	0.28328	0.18552	0	0.261347	0.289922	0.312478	0.215093	0.29967	0.201853	0.187604	0.376609	0.191379	0.209238	0.285707	0.267045	0.150827	0.213764	0.20047	0.251729
Bt267	0.250433	0.124895	0.163805	0.29028	0.316548	0.244605	0.20226	0.217638	0.0884791	0.209306	0.233776	0.187969	0.0705216	0.20799	0.227708	0.24364	0.180591	0.110968	0.19369	0.250537	0.106406	0.201652	0.199386	0.0629136	0.31158	0.236824	0.136493	0.340002	0.196344	0.213511	0.110379	0.127241	0.261347	0	0.2182	0.112105	0.107122	0.284527	0.175829	0.193333	0.38918	0.190583	0.237827	0.267476	0.126728	0.145231	0.248566	0.238646	0.121435
Bt202	0.201037	0.216292	0.315043	0.210055	0.381273	0.281903	0.144046	0.187636	0.238082	0.185106	0.361132	0.160819	0.208743	0.166401	0.16671	0.240074	0.272105	0.193347	0.210549	0.22575	0.240919	0.17224	0.228488	0.231665	0.407288	0.320947	0.172479	0.337972	0.287792	0.220974	0.271638	0.200193	0.289922	0.2182	0	0.277036	0.215568	0.157146	0.223772	0.185608	0.421299	0.175198	0.133876	0.143601	0.248806	0.259015	0.207196	0.232204	0.21237
Bt210	0.305311	0.183957	0.210748	0.347898	0.362913	0.278947	0.260979	0.278351	0.110822	0.268196	0.2934	0.252683	0.13471	0.269068	0.284656	0.247331	0.240286	0.155021	0.21697	0.30115	0.170661	0.259956	0.26716	0.135978	0.369021	0.301969	0.19768	0.386553	0.251878	0.271322	0.117499	0.17398	0.312478	0.112105	0.277036	0	0.164346	0.342901	0.192076	0.250524	0.44372	0.249393	0.294607	0.297069	0.113107	0.202964	0.304378	0.281189	0.141342
Bt439	0.181725	0.0673191	0.187351	0.221359	0.269034	0.184437	0.154545	0.199114	0.138989	0.174552	0.210113	0.196922	0.0954207	0.160588	0.168356	0.293799	0.141149	0.14323	0.169177	0.182767	0.0682086	0.151717	0.170059	0.0723527	0.263821	0.202122	0.0840368	0.397286	0.138923	0.172928	0.140463	0.0852199	0.215093	0.107122	0.215568	0.164346	0	0.276308	0.110643	0.124721	0.428307	0.121848	0.165669	0.224636	0.121857	0.10067	0.175459	0.170811	0.0856671
Bt198	0.276255	0.278601	0.375387	0.305788	0.448318	0.342948	0.255837	0.294808	0.302599	0.304924	0.421537	0.287931	0.268035	0.183903	0.298118	0.23669	0.337071	0.221133	0.32989	0.296596	0.304167	0.292348	0.293068	0.289114	0.469835	0.382995	0.263224	0.289434	0.345581	0.338897	0.323559	0.260618	0.29967	0.284527	0.157146	0.342901	0.276308	0	0.282401	0.260117	0.412402	0.26917	0.220089	0.195818	0.300252	0.32362	0.32792	0.347042	0.264812
Bt197	0.183164	0.127469	0.252928	0.173073	0.245204	0.109358	0.16625	0.231682	0.191514	0.208751	0.190391	0.241581	0.159167	0.226994	0.158304	0.361823	0.134917	0.195189	0.206764	0.133982	0.111898	0.175575	0.231404	0.145582	0.240377	0.198926	0.126177	0.464753	0.124481	0.204843	0.178223	0.158854	0.201853	0.175829	0.223772	0.192076	0.110643	0.282401	0	0.114262	0.493163	0.0857905	0.127392	0.260127	0.148382	0.0937927	0.128779	0.130352	0.108817
Bt199	0.157352	0.128795	0.260204	0.138324	0.254133	0.171056	0.157371	0.212593	0.19254	0.212222	0.214915	0.188504	0.174702	0.16655	0.181803	0.298341	0.118497	0.19136	0.214288	0.118378	0.12144	0.183646	0.161459	0.159529	0.26611	0.171597	0.143198	0.396516	0.1519	0.219873	0.224028	0.141592	0.187604	0.193333	0.185608	0.250524	0.124721	0.260117	0.114262	0	0.459121	0.0825104	0.100186	0.215141	0.197633	0.110473	0.137945	0.15243	0.151915
Bfra485	0.489375	0.439971	0.488228	0.548926	0.608159	0.554877	0.490048	0.508187	0.423871	0.512876	0.556956	0.465663	0.403063	0.38439	0.525192	0.39608	0.483081	0.346271	0.509464	0.510525	0.438765	0.505134	0.454557	0.41218	0.6185	0.533178	0.451213	0.359521	0.50654	0.529709	0.444729	0.392373	0.376609	0.38918	0.421299	0.44372	0.428307	0.412402	0.493163	0.459121	0	0.488562	0.464799	0.438204	0.441815	0.46273	0.543923	0.543438	0.438263
Bn243	0.192267	0.126284	0.262533	0.11059	0.235137	0.131248	0.120528	0.176264	0.203448	0.165558	0.196782	0.184317	0.170834	0.216235	0.127971	0.349481	0.111681	0.21052	0.172296	0.144473	0.119336	0.137773	0.21662	0.157603	0.246799	0.181909	0.0916612	0.4487	0.136263	0.174537	0.222635	0.158788	0.191379	0.190583	0.175198	0.249393	0.121848	0.26917	0.0857905	0.0825104	0.488562	0	0.120642	0.215916	0.195733	0.0909308	0.0724888	0.0859382	0.149031
Bt276	0.114307	0.171635	0.301364	0.138687	0.268791	0.173332	0.166054	0.231175	0.247054	0.224776	0.248964	0.219795	0.218731	0.168952	0.153924	0.300631	0.169835	0.213645	0.238543	0.109996	0.164352	0.195694	0.170011	0.203587	0.295596	0.208851	0.165704	0.40118	0.181451	0.239499	0.262897	0.160331	0.209238	0.237827	0.133876	0.294607	0.165669	0.220089	0.127392	0.100186	0.464799	0.120642	0	0.181094	0.240121	0.164477	0.146905	0.16957	0.192079
Bfra490	0.239389	0.235112	0.301686	0.256121	0.409097	0.307314	0.212523	0.253877	0.270972	0.258191	0.377373	0.23769	0.251543	0.141018	0.2525	0.189901	0.291549	0.201886	0.245578	0.262823	0.253026	0.235178	0.233471	0.235924	0.426077	0.337636	0.190811	0.29258	0.30725	0.264525	0.240557	0.208699	0.285707	0.267476	0.143601	0.297069	0.224636	0.195818	0.260127	0.215141	0.438204	0.215916	0.181094	0	0.270794	0.281021	0.270557	0.278639	0.225873
Bn342	0.252188	0.142946	0.21023	0.294652	0.321086	0.24136	0.20595	0.231476	0.150141	0.221472	0.271465	0.229527	0.122929	0.216418	0.233747	0.306918	0.196254	0.136298	0.215876	0.250494	0.141066	0.211371	0.230524	0.115436	0.327925	0.261937	0.15506	0.409909	0.205865	0.232609	0.132616	0.14324	0.267045	0.126728	0.248806	0.113107	0.121857	0.300252	0.148382	0.197633	0.441815	0.195733	0.240121	0.270794	0	0.167891	0.254424	0.254139	0.0975367
Bt443	0.205401	0.121018	0.214717	0.173756	0.202066	0.137027	0.200075	0.257884	0.174094	0.237741	0.139529	0.261075	0.148248	0.206025	0.19677	0.331365	0.0751963	0.178853	0.227759	0.166956	0.0755391	0.206184	0.200638	0.104736	0.198493	0.148876	0.147833	0.432793	0.103612	0.231158	0.174193	0.124604	0.150827	0.145231	0.259015	0.202964	0.10067	0.32362	0.0937927	0.110473	0.46273	0.0909308	0.164477	0.281021	0.167891	0	0.131053	0.126299	0.147787
Bn238	0.228595	0.18395	0.313362	0.102453	0.246361	0.136552	0.117021	0.176012	0.258522	0.15404	0.211235	0.186757	0.227954	0.279379	0.0972506	0.412002	0.137003	0.27062	0.166663	0.170891	0.176062	0.128765	0.272531	0.215546	0.257032	0.207108	0.144056	0.512048	0.153954	0.167621	0.27435	0.214213	0.213764	0.248566	0.207196	0.304378	0.175459	0.32792	0.128779	0.137945	0.543923	0.0724888	0.146905	0.270557	0.254424	0.131053	0	0.079248	0.20405
Bn355	0.238676	0.188118	0.304544	0.0790581	0.21929	0.0857943	0.17764	0.234228	0.247898	0.211973	0.151367	0.236027	0.219794	0.288862	0.15602	0.41549	0.144586	0.277653	0.198012	0.190566	0.170355	0.180606	0.283501	0.205174	0.203744	0.177472	0.136355	0.517692	0.109963	0.203857	0.251478	0.205268	0.20047	0.238646	0.232204	0.281189	0.170811	0.347042	0.130352	0.15243	0.543438	0.0859382	0.16957	0.278639	0.254139	0.126299	0.079248	0	0.2107
Bt275	0.204597	0.101917	0.191162	0.246384	0.304793	0.200709	0.158074	0.192391	0.145161	0.175463	0.252259	0.194133	0.0824883	0.188855	0.183523	0.296949	0.178195	0.124867	0.158071	0.198375	0.121516	0.157518	0.20565	0.0945849	0.304135	0.240184	0.109476	0.401389	0.175851	0.185063	0.129153	0.129848	0.251729	0.121435	0.21237	0.141342	0.0856671	0.264812	0.108817	0.151915	0.438263	0.149031	0.192079	0.225873	0.0975367	0.147787	0.20405	0.2107	0
Bn345	0.2519	0.23278	0.314202	0.188753	0.108505	0.130956	0.311868	0.368926	0.270316	0.345719	0.0269199	0.369887	0.259503	0.316303	0.291217	0.421547	0.15704	0.283102	0.333455	0.248424	0.180074	0.316133	0.295677	0.210846	0.0823257	0.183796	0.254565	0.522563	0.140947	0.337557	0.271064	0.237168	0.220354	0.244185	0.36566	0.307284	0.214637	0.430718	0.200355	0.219843	0.56455	0.198992	0.253893	0.385899	0.278333	0.143268	0.21556	0.157043	0.261515
Bst81	0.225732	0.131361	0.189591	0.247217	0.266939	0.191939	0.210814	0.266857	0.163378	0.247118	0.195659	0.269756	0.160485	0.217224	0.223424	0.261646	0.139925	0.158156	0.234217	0.202921	0.082238	0.216303	0.19464	0.112439	0.270041	0.194675	0.156049	0.364294	0.153903	0.239197	0.0851478	0.133917	0.219098	0.142414	0.270033	0.162632	0.113335	0.325557	0.114187	0.156935	0.469127	0.153479	0.195182	0.231512	0.1518	0.111081	0.207686	0.200056	0.131995
Bbry536	0.220734	0.207543	0.328094	0.0806687	0.18988	0.0724231	0.214998	0.270481	0.2716	0.260188	0.130501	0.265864	0.249649	0.288706	0.205032	0.411801	0.158637	0.254294	0.257645	0.176625	0.195917	0.230316	0.282184	0.235936	0.182966	0.183766	0.180845	0.509612	0.124409	0.263824	0.271323	0.217936	0.201117	0.264979	0.262728	0.299873	0.197651	0.341633	0.138851	0.157318	0.545392	0.113471	0.172048	0.270921	0.250185	0.15261	0.127642	0.0819431	0.208179
Bst269	0.240136	0.16412	0.214441	0.237428	0.256455	0.199577	0.238455	0.295713	0.211159	0.273073	0.20018	0.300075	0.178304	0.248629	0.235395	0.282726	0.139963	0.21616	0.252054	0.199746	0.120199	0.243852	0.227906	0.154833	0.260265	0.199494	0.189411	0.384918	0.16999	0.271942	0.141227	0.168659	0.201779	0.187609	0.293105	0.224024	0.148289	0.359738	0.143027	0.152644	0.497796	0.144407	0.202605	0.262574	0.21394	0.104113	0.195202	0.194066	0.161906
Bdec85	0.168498	0.125232	0.2633	0.129381	0.226116	0.123505	0.136106	0.20091	0.210124	0.184301	0.196879	0.207354	0.176178	0.215821	0.131748	0.34601	0.117059	0.211329	0.19911	0.11999	0.12011	0.154467	0.216574	0.162001	0.2454	0.172618	0.119553	0.446419	0.131499	0.20228	0.207599	0.143881	0.188438	0.19514	0.188393	0.238747	0.120379	0.265373	0.073168	0.0911987	0.483584	0.0488614	0.100317	0.223945	0.198418	0.100765	0.0925601	0.0952378	0.150829
Bbry545	0.304237	0.242213	0.276425	0.349951	0.385924	0.337399	0.296555	0.321284	0.195852	0.319729	0.333314	0.28603	0.201992	0.286667	0.31906	0.28993	0.264274	0.203169	0.295095	0.311511	0.226433	0.310785	0.273675	0.202244	0.407877	0.314886	0.257514	0.402051	0.298032	0.335853	0.228028	0.21033	0.310946	0.180537	0.289714	0.220057	0.233901	0.362918	0.285795	0.268869	0.452642	0.286832	0.293216	0.305209	0.238778	0.252104	0.33824	0.334292	0.237087
Bst503	0.256617	0.247625	0.35525	0.127346	0.166279	0.0985732	0.254097	0.308534	0.296836	0.288777	0.073425	0.311504	0.265223	0.348466	0.233329	0.474904	0.194886	0.331482	0.26895	0.23835	0.230348	0.256531	0.339918	0.255612	0.131118	0.232855	0.19465	0.574696	0.151309	0.275499	0.310898	0.27989	0.256508	0.290008	0.30864	0.344071	0.232097	0.395562	0.183457	0.212757	0.598592	0.148576	0.229148	0.332144	0.305684	0.185118	0.158038	0.0974022	0.261772
Bst504	0.274571	0.233911	0.284753	0.191728	0.192516	0.142783	0.312554	0.368339	0.262163	0.346371	0.11856	0.369184	0.259687	0.322914	0.292304	0.359748	0.156513	0.287002	0.325599	0.245791	0.179889	0.31455	0.292478	0.207308	0.191717	0.172892	0.252648	0.457163	0.135129	0.334514	0.185687	0.233469	0.221405	0.243106	0.369156	0.284107	0.215259	0.436002	0.205424	0.221883	0.562122	0.206373	0.254387	0.331512	0.284469	0.149999	0.216533	0.151718	0.267102
Bt225	0.294234	0.306447	0.358273	0.252423	0.15572	0.191662	0.378772	0.432739	0.333676	0.411556	0.0924158	0.437238	0.333474	0.391717	0.35786	0.452907	0.226484	0.350611	0.399873	0.306151	0.253852	0.381793	0.362078	0.283645	0.0827255	0.257247	0.323521	0.551528	0.21224	0.401495	0.293969	0.310096	0.29314	0.31388	0.434792	0.354643	0.287296	0.495955	0.265965	0.290418	0.634521	0.272909	0.319465	0.407393	0.34768	0.217211	0.281478	0.227967	0.327436
Bt214	0.180421	0.189437	0.309672	0.152461	0.290419	0.179169	0.107146	0.169112	0.252633	0.151752	0.259645	0.163698	0.225152	0.265405	0.0770768	0.398118	0.188564	0.257718	0.157587	0.16677	0.184726	0.124253	0.262136	0.212405	0.309041	0.250738	0.131392	0.498836	0.192573	0.15781	0.266882	0.20346	0.254973	0.244877	0.176901	0.299337	0.173955	0.309518	0.147708	0.16059	0.524703	0.121937	0.128177	0.258845	0.244367	0.187001	0.0954499	0.13704	0.207517
Bst502	0.232327	0.180765	0.3046	0.130742	0.236696	0.127806	0.183719	0.239342	0.227706	0.219074	0.200949	0.24256	0.220931	0.276926	0.164429	0.384546	0.148869	0.257044	0.202207	0.190536	0.178517	0.190109	0.275468	0.210699	0.252292	0.16513	0.143976	0.501157	0.0986033	0.224075	0.258081	0.210082	0.213903	0.237689	0.234516	0.267916	0.171998	0.32688	0.136513	0.155459	0.537999	0.0899003	0.171958	0.256774	0.236374	0.145631	0.106565	0.0917963	0.193589
Bst505	0.353718	0.362224	0.431376	0.311181	0.212814	0.251551	0.437491	0.490565	0.384277	0.469324	0.148218	0.492072	0.382701	0.447628	0.415867	0.542477	0.28161	0.405813	0.447578	0.367553	0.306083	0.440309	0.414639	0.333181	0.0977907	0.310765	0.376049	0.638059	0.268585	0.457661	0.38181	0.361929	0.343548	0.365352	0.493391	0.42061	0.343482	0.557979	0.328013	0.346589	0.688529	0.331746	0.377715	0.488468	0.404033	0.274352	0.340409	0.28144	0.384636
Bfra35	0.306475	0.314899	0.368269	0.265096	0.167345	0.194624	0.390463	0.44621	0.334972	0.425612	0.0989657	0.447765	0.338218	0.400902	0.371362	0.479382	0.235368	0.351413	0.404379	0.316593	0.259258	0.394266	0.370597	0.285947	0.050407	0.263564	0.331185	0.57829	0.2183	0.413695	0.308156	0.318328	0.300181	0.317209	0.446478	0.353747	0.29655	0.507506	0.269883	0.300032	0.640362	0.285086	0.333079	0.43834	0.349936	0.22704	0.296232	0.236744	0.331395
Bt213	0.271221	0.214755	0.281732	0.326978	0.383561	0.315714	0.269373	0.306695	0.230041	0.305506	0.333536	0.2877	0.224873	0.155341	0.303826	0.229366	0.25143	0.120094	0.293867	0.286961	0.209698	0.284731	0.230084	0.193045	0.402066	0.303574	0.234602	0.337607	0.282322	0.316322	0.220583	0.164288	0.243417	0.213635	0.236609	0.246645	0.204719	0.244427	0.249457	0.237073	0.338841	0.265816	0.243562	0.215435	0.164507	0.241845	0.322586	0.325147	0.192362
Bt215	0.161322	0.217569	0.330404	0.226294	0.34526	0.251413	0.208679	0.273322	0.283354	0.264687	0.326698	0.261549	0.240811	0.116079	0.189628	0.238225	0.240882	0.202452	0.280462	0.192733	0.235829	0.237619	0.222377	0.231979	0.374045	0.280231	0.202687	0.332822	0.252837	0.283014	0.293087	0.196355	0.237776	0.2634	0.114292	0.324987	0.209828	0.143799	0.201657	0.183263	0.434193	0.191396	0.108761	0.131719	0.268428	0.238278	0.235404	0.251219	0.222179
Bt216	0.215638	0.197757	0.319774	0.084596	0.167335	0.0635209	0.201272	0.261911	0.265781	0.235366	0.124571	0.265999	0.23621	0.294288	0.180268	0.42489	0.149715	0.284922	0.24042	0.185887	0.184689	0.204907	0.290247	0.222765	0.171151	0.177651	0.159381	0.5259	0.10744	0.243625	0.280222	0.231097	0.212194	0.256596	0.256283	0.31393	0.184837	0.348026	0.138495	0.162591	0.555706	0.0985476	0.170218	0.288776	0.265436	0.140296	0.105713	0.0649717	0.2146
Bt372	0.223384	0.22395	0.353368	0.17217	0.359568	0.254933	0.152245	0.204491	0.299248	0.204488	0.319959	0.186415	0.271846	0.150282	0.175907	0.283081	0.22334	0.232192	0.208394	0.207871	0.21671	0.176103	0.223179	0.255921	0.371343	0.281302	0.184069	0.383748	0.255298	0.21219	0.31802	0.207457	0.236854	0.289676	0.109757	0.346411	0.219041	0.21561	0.198817	0.141836	0.471451	0.140422	0.123641	0.137883	0.294161	0.218547	0.143093	0.189766	0.249896
Bt373	0.180457	0.252254	0.35257	0.142958	0.148307	0.138131	0.299854	0.357929	0.303529	0.354296	0.0968649	0.347752	0.294513	0.252324	0.300371	0.360463	0.172627	0.251741	0.366121	0.19642	0.212688	0.326265	0.23416	0.252648	0.155948	0.180504	0.286891	0.459861	0.168093	0.368999	0.293154	0.218776	0.209254	0.279283	0.284856	0.324433	0.243056	0.348675	0.206132	0.18236	0.52995	0.203583	0.176727	0.311628	0.282348	0.174201	0.222903	0.188732	0.261612
Bt374	0.209689	0.154046	0.263346	0.177621	0.222863	0.167578	0.225289	0.279682	0.20886	0.280329	0.167743	0.258653	0.20354	0.207982	0.236984	0.31312	0.0843094	0.166101	0.28305	0.170132	0.116963	0.253092	0.192069	0.154595	0.24561	0.12338	0.200887	0.415655	0.126382	0.28943	0.183737	0.151962	0.17292	0.181268	0.264511	0.205979	0.153431	0.326762	0.113954	0.122006	0.481963	0.135514	0.174973	0.287576	0.166188	0.0961559	0.170719	0.173716	0.153433
Bn517	0.269567	0.229637	0.310491	0.182814	0.187541	0.13193	0.307349	0.363645	0.266276	0.341788	0.112066	0.36194	0.255873	0.314041	0.287332	0.427469	0.15236	0.290143	0.321251	0.242899	0.185025	0.310574	0.295516	0.212659	0.181343	0.189416	0.247409	0.526822	0.14024	0.33076	0.270906	0.233613	0.217459	0.24674	0.364033	0.304679	0.212429	0.430832	0.20016	0.215366	0.555979	0.200666	0.249324	0.377694	0.275355	0.142536	0.211511	0.150875	0.262395
Bn790	0.242048	0.272938	0.395191	0.178951	0.161904	0.185052	0.328606	0.383172	0.346531	0.37983	0.111743	0.358094	0.325944	0.317258	0.327815	0.43788	0.209456	0.330006	0.384851	0.239282	0.259831	0.354143	0.303519	0.299242	0.149445	0.220657	0.306166	0.53382	0.203331	0.390985	0.35402	0.27926	0.254434	0.333176	0.359089	0.389046	0.272342	0.42685	0.257265	0.201982	0.595482	0.23185	0.24131	0.371327	0.340777	0.220953	0.248127	0.207819	0.309184
Bn833	0.221219	0.213487	0.324634	0.137347	0.152182	0.0721634	0.263309	0.320593	0.278262	0.298542	0.0848588	0.32944	0.241249	0.312401	0.24366	0.435303	0.171782	0.275689	0.290545	0.194235	0.198961	0.268801	0.304642	0.237161	0.133563	0.19979	0.220954	0.538883	0.12508	0.301596	0.270355	0.242307	0.218495	0.266108	0.317802	0.296136	0.199223	0.378284	0.134189	0.186433	0.568641	0.158784	0.206049	0.338719	0.255272	0.153254	0.166386	0.123181	0.190026
Dax88	0.221885	0.193413	0.314018	0.126269	0.174818	0.082738	0.251464	0.307012	0.271305	0.289528	0.115796	0.309736	0.222546	0.29072	0.234736	0.414015	0.143052	0.256642	0.282744	0.180171	0.186029	0.260229	0.286538	0.223579	0.16953	0.174719	0.21345	0.516596	0.11291	0.296595	0.254995	0.227383	0.206047	0.256863	0.304258	0.276611	0.189075	0.359346	0.125309	0.165379	0.553193	0.141262	0.192726	0.319351	0.228526	0.14276	0.15718	0.115926	0.167365
Bbry544	0.196917	0.204454	0.337367	0.0756261	0.260648	0.156636	0.132902	0.186577	0.281535	0.184814	0.22611	0.171166	0.251855	0.24273	0.131845	0.373637	0.146624	0.261762	0.1931	0.159718	0.199528	0.156842	0.235358	0.238696	0.272638	0.197089	0.166911	0.473881	0.172949	0.195182	0.30001	0.210722	0.196616	0.273355	0.175221	0.329449	0.201921	0.301047	0.158609	0.109503	0.52584	0.0906839	0.119162	0.234704	0.275319	0.155073	0.0551037	0.0954895	0.225525
Bbry535	0.183582	0.224954	0.340736	0.114102	0.14354	0.0780912	0.233732	0.296215	0.292966	0.28087	0.11289	0.299139	0.261475	0.309748	0.210999	0.438446	0.172082	0.301011	0.285178	0.180505	0.21095	0.251209	0.301066	0.246416	0.146415	0.200163	0.205246	0.538017	0.142061	0.285703	0.305942	0.243962	0.218043	0.281545	0.278423	0.337622	0.213617	0.356411	0.159301	0.181778	0.562104	0.143987	0.168093	0.318798	0.28504	0.165553	0.150647	0.111928	0.244208
Bdec84	0.241065	0.157027	0.206622	0.292034	0.345833	0.269701	0.221135	0.236443	0.121562	0.238146	0.274665	0.196173	0.11993	0.165019	0.256499	0.198595	0.202522	0.0619703	0.232593	0.251638	0.149114	0.231018	0.193071	0.114691	0.350434	0.263871	0.170805	0.299511	0.228015	0.251324	0.141584	0.115802	0.220357	0.0887798	0.180252	0.141917	0.14818	0.243839	0.199043	0.196048	0.336952	0.2174	0.218937	0.223716	0.144291	0.183764	0.277206	0.275003	0.14374
Bst82	0.231301	0.25606	0.346906	0.171833	0.129554	0.155381	0.315367	0.371839	0.303737	0.371884	0.0629552	0.354103	0.297804	0.298687	0.317409	0.396986	0.172815	0.261384	0.369199	0.220386	0.210751	0.343134	0.274876	0.251211	0.12725	0.178836	0.293898	0.501021	0.176456	0.380621	0.281472	0.243469	0.229131	0.280134	0.347862	0.316307	0.248962	0.409891	0.215062	0.204483	0.565451	0.219046	0.236128	0.35964	0.280576	0.182184	0.240339	0.199025	0.25655
Bst271	0.222028	0.177498	0.238814	0.186773	0.202703	0.150446	0.246238	0.305498	0.223362	0.280576	0.156998	0.312461	0.213642	0.261744	0.226057	0.301404	0.105483	0.220127	0.284267	0.180834	0.135124	0.251732	0.240121	0.174863	0.216708	0.161853	0.211085	0.402025	0.13329	0.292595	0.162951	0.182443	0.171193	0.203583	0.299614	0.234626	0.168756	0.361259	0.143752	0.163703	0.511291	0.143037	0.189761	0.268809	0.2197	0.0985288	0.150217	0.157279	0.189494
Bst506	0.318727	0.322772	0.360287	0.271911	0.180536	0.212842	0.396401	0.44953	0.349393	0.428271	0.110955	0.45213	0.335865	0.407958	0.374954	0.426485	0.241966	0.366737	0.402016	0.328102	0.267039	0.399228	0.373949	0.294975	0.128421	0.2706	0.33718	0.525702	0.232434	0.415762	0.291065	0.32366	0.299036	0.329372	0.452787	0.368092	0.303978	0.519501	0.289406	0.306714	0.649506	0.290419	0.336497	0.411586	0.367491	0.233123	0.29889	0.243955	0.334417
Bst507	0.300333	0.302853	0.351082	0.25477	0.157079	0.194836	0.379091	0.432378	0.32895	0.411169	0.0971795	0.432685	0.327296	0.388993	0.35752	0.420347	0.216437	0.353301	0.39026	0.312559	0.24925	0.381737	0.357107	0.277899	0.103074	0.249188	0.3196	0.525728	0.212944	0.40102	0.268534	0.307638	0.288914	0.315355	0.435838	0.349997	0.285011	0.496735	0.272337	0.286251	0.630651	0.272791	0.318961	0.394659	0.347533	0.214743	0.282175	0.226172	0.33087
Bst508	0.311104	0.31587	0.389833	0.268868	0.164055	0.20485	0.391496	0.447474	0.343329	0.425925	0.106074	0.449401	0.342564	0.401128	0.371481	0.496663	0.23855	0.365934	0.407362	0.32578	0.263217	0.396481	0.374492	0.292088	0.0518192	0.267295	0.334222	0.596953	0.226253	0.414803	0.346669	0.320179	0.299402	0.322481	0.444914	0.379844	0.29774	0.511111	0.28337	0.298853	0.643745	0.282757	0.334532	0.45704	0.360836	0.227923	0.29641	0.236782	0.345156
Bt376	0.229943	0.261077	0.39075	0.170731	0.0978637	0.124468	0.289875	0.354835	0.336338	0.332376	0.108197	0.360983	0.308012	0.35609	0.269174	0.482795	0.209903	0.337236	0.345852	0.228894	0.256218	0.304441	0.347678	0.29564	0.127397	0.242226	0.26795	0.581254	0.181884	0.346879	0.344338	0.297234	0.275646	0.325058	0.346669	0.375517	0.256909	0.406025	0.198615	0.22845	0.616884	0.195335	0.231622	0.372732	0.324198	0.211202	0.200811	0.171892	0.270567
Bt377	0.45318	0.475252	0.571703	0.414036	0.467031	0.440283	0.535799	0.590964	0.527973	0.589811	0.432606	0.559394	0.522216	0.335373	0.536724	0.41033	0.366548	0.429897	0.594129	0.449501	0.436758	0.562882	0.43215	0.473399	0.498812	0.396374	0.499339	0.276239	0.41444	0.598033	0.527898	0.436244	0.295273	0.504994	0.464779	0.567769	0.469681	0.414977	0.465389	0.406766	0.465711	0.443903	0.400684	0.447653	0.526069	0.40933	0.463059	0.431048	0.509731
Bt262	0.204281	0.136482	0.211376	0.175377	0.240571	0.131865	0.186405	0.239954	0.198057	0.219273	0.189362	0.23596	0.151255	0.225075	0.178807	0.364642	0.110005	0.220925	0.206739	0.151858	0.119285	0.18887	0.189482	0.15155	0.240224	0.160082	0.127413	0.465557	0.129319	0.208143	0.210688	0.156082	0.193216	0.178741	0.243782	0.240012	0.114864	0.312587	0.0880782	0.104392	0.492756	0.0834106	0.147644	0.265992	0.195718	0.0889023	0.128835	0.127092	0.150272
[truncated: 34 more columns]

## Sheet: Table S9
Table S9 Bray-Curtis matrix between fruit fly samples, generated in QIIME2
	Bfra5	Bt196	Bfra61	Bn132	Bn240	Bn239	Bn168	Bt265	Bt207	Bt229	Bt431	Bn468	Bfra63	Bt277	Bn356	Bfra135	Bn343	Bn344	Bfra486	Bfra492	Bfra491	Bt444	Bn245	Bn242	Bn107	Bn246	Bt438	Bfra3	Bt187	Bt195	Bt194	Bn135	Bn171	Bt267	Bt202	Bt210	Bt439	Bt198	Bt197	Bt199	Bfra485	Bn243	Bt276	Bfra490	Bn342	Bt443	Bn238	Bn355	Bt275
Bfra5	0	0.979248	0.963072	0.829739	0.812582	0.697712	0.905229	0.814052	0.958333	0.924837	0.873366	1	0.854248	0.855392	0.772712	0.995425	0.854575	0.999183	0.928758	0.627451	0.860784	0.752941	0.87598	0.904085	0.833497	0.868627	0.826797	0.998203	0.771895	0.798693	0.960458	0.896732	0.869771	0.981536	0.783987	0.986438	0.904739	0.817974	0.740523	0.726961	0.983333	0.721895	0.734477	0.805719	0.940686	0.844444	0.825	0.742157	0.923039
Bt196	0.979248	0	0.914216	0.993137	0.928758	0.99281	0.990033	0.99281	0.90768	0.994935	0.984641	0.981373	0.714379	0.95768	0.994935	0.981209	0.947549	1	0.994444	0.994935	0.938889	0.955719	0.97598	0.726471	0.994935	0.959641	0.993464	0.971405	0.948203	0.993464	0.994935	0.970752	0.994935	0.994281	0.970261	0.996078	0.897059	0.989869	0.994771	0.943791	0.993954	0.871895	0.993301	0.987582	0.994608	0.993464	0.993464	0.993464	0.876797
Bfra61	0.963072	0.914216	0	0.975163	0.963725	0.979575	0.975163	0.972386	0.975	0.981209	0.986601	0.976144	0.889379	0.96585	0.973039	0.990359	0.964379	0.932353	0.953758	0.987745	0.977614	0.946405	0.988562	0.977614	0.981699	0.943137	0.975	0.962092	0.94183	0.980229	0.986765	0.943627	0.988399	0.983824	0.970752	0.986275	0.979085	0.977778	0.979739	0.963889	0.988072	0.969118	0.981699	0.978105	0.981863	0.982843	0.978595	0.973039	0.985294
Bn132	0.829739	0.993137	0.975163	0	0.686111	0.594118	0.846242	0.859967	0.960458	0.870261	0.630882	0.963725	0.94085	0.889869	0.813562	0.978431	0.829739	0.998693	0.917647	0.776961	0.806373	0.867647	0.879248	0.918627	0.597712	0.818791	0.879085	0.999346	0.828431	0.64134	0.963399	0.844281	0.723039	0.964216	0.905556	0.979902	0.870752	0.85098	0.80049	0.740359	0.986438	0.697876	0.776634	0.882843	0.939379	0.687255	0.596405	0.546732	0.923856
Bn240	0.812582	0.928758	0.963725	0.686111	0	0.64281	0.860131	0.889216	0.874837	0.881373	0.763725	0.999183	0.865196	0.893627	0.819118	0.968791	0.791667	0.983824	0.933497	0.744935	0.776307	0.831209	0.881046	0.85915	0.726797	0.823039	0.923693	0.996732	0.788725	0.869281	0.942484	0.84134	0.758497	0.976797	0.895588	0.964379	0.866013	0.860784	0.783497	0.712908	0.977941	0.654902	0.765033	0.885784	0.910621	0.720588	0.683007	0.737092	0.886111
Bn239	0.697712	0.99281	0.979575	0.594118	0.64281	0	0.875327	0.80768	0.938399	0.860458	0.701144	0.981209	0.87451	0.866176	0.739379	0.998366	0.840359	0.911438	0.922222	0.705882	0.824346	0.780392	0.881046	0.916667	0.619935	0.845098	0.835948	0.998366	0.740033	0.761111	0.854739	0.885784	0.716176	0.976961	0.906209	0.86732	0.884314	0.720588	0.605229	0.658007	0.99085	0.603431	0.763235	0.846732	0.833007	0.717647	0.625654	0.553105	0.836765
Bn168	0.905229	0.990033	0.975163	0.846242	0.860131	0.875327	0	0.898203	0.958987	0.925654	0.882353	1	0.967647	0.919444	0.891993	0.989052	0.903268	0.994771	0.379739	0.753595	0.896895	0.860948	0.882353	0.914869	0.861928	0.899837	0.917647	0.999346	0.847059	0.911601	0.85	0.90768	0.790686	0.923693	0.959967	0.987255	0.817157	0.895752	0.790196	0.902288	0.942974	0.862582	0.573366	0.630065	0.919608	0.793301	0.885294	0.903758	0.775817
Bt265	0.814052	0.99281	0.972386	0.859967	0.889216	0.80768	0.898203	0	0.967484	0.913725	0.94281	0.999183	0.876634	0.888889	0.415686	0.999183	0.944444	0.998529	0.945752	0.948529	0.943791	0.247549	0.945752	0.948693	0.908824	0.936765	0.726471	0.99281	0.847876	0.657843	0.961928	0.927288	0.948039	0.989216	0.960458	0.987582	0.94281	0.703758	0.770425	0.806046	0.99085	0.641667	0.921732	0.947386	0.939379	0.908987	0.890686	0.691667	0.948203
Bt207	0.958333	0.90768	0.975	0.960458	0.874837	0.938399	0.958987	0.967484	0	0.972549	0.946242	1	0.88366	0.955392	0.97402	0.999346	0.938889	0.978431	0.97549	0.95915	0.93219	0.971405	0.96634	0.87598	0.971569	0.973203	0.862908	0.997549	0.929248	0.96732	0.956699	0.971242	0.968791	0.962092	0.944608	0.970425	0.97549	0.945915	0.95768	0.947712	0.989542	0.865196	0.972222	0.975	0.947386	0.969118	0.972386	0.972549	0.873693
Bt229	0.924837	0.994935	0.981209	0.870261	0.881373	0.860458	0.925654	0.913725	0.972549	0	0.939869	0.342647	0.958824	0.940033	0.895915	0.999837	0.943137	0.997549	0.944935	0.947059	0.943464	0.930229	0.947059	0.943301	0.930065	0.944771	0.947059	0.995098	0.936111	0.771078	0.958333	0.93219	0.946078	0.993137	0.527124	0.973693	0.922386	0.864706	0.93268	0.94085	0.99085	0.871078	0.908333	0.947059	0.920425	0.93317	0.901307	0.893627	0.946078
Bt431	0.873366	0.984641	0.986601	0.630882	0.763725	0.701144	0.882353	0.94281	0.946242	0.939869	0	0.99134	0.972549	0.921732	0.899346	0.997549	0.848856	0.998366	0.938072	0.786438	0.760458	0.913399	0.759477	0.91634	0.488889	0.846405	0.954085	0.997059	0.813399	0.90915	0.963562	0.915033	0.721569	0.936928	0.969771	0.99232	0.897222	0.958824	0.84951	0.765523	0.907353	0.746732	0.824346	0.903758	0.971732	0.752288	0.719608	0.640686	0.923203
Bn468	1	0.981373	0.976144	0.963725	0.999183	0.981209	1	0.999183	1	0.342647	0.99134	0	1	0.868791	1	0.950327	0.941667	0.997712	0.99951	1	1	1	0.973856	0.996732	1	0.955065	0.996078	0.952614	1	0.839542	1	1	1	0.997222	0.619444	0.996242	0.989216	1	0.998529	0.958497	1	1	1	0.999346	1	1	1	0.956863	0.983007
Bfra63	0.854248	0.714379	0.889379	0.94085	0.865196	0.87451	0.967647	0.876634	0.88366	0.958824	0.972549	1	0	0.905229	0.885294	0.981046	0.944771	0.999183	0.912908	0.970261	0.935458	0.873366	0.97451	0.59085	0.938889	0.965686	0.884967	0.984804	0.846078	0.886601	0.974837	0.95049	0.97402	0.990033	0.949837	0.989706	0.970588	0.867647	0.886601	0.822386	0.989869	0.737745	0.963562	0.96781	0.951634	0.94281	0.940359	0.885784	0.82402
Bt277	0.855392	0.95768	0.96585	0.889869	0.893627	0.866176	0.919444	0.888889	0.955392	0.940033	0.921732	0.868791	0.905229	0	0.866667	0.825163	0.827778	0.987745	0.911765	0.906209	0.886928	0.862418	0.891667	0.702778	0.888725	0.870425	0.888562	0.864052	0.847222	0.866667	0.963562	0.905882	0.924183	0.980229	0.969118	0.988072	0.924673	0.898203	0.864379	0.816503	0.985294	0.812745	0.925327	0.922876	0.949837	0.893301	0.897386	0.865523	0.748529
Bn356	0.772712	0.994935	0.973039	0.813562	0.819118	0.739379	0.891993	0.415686	0.97402	0.895915	0.899346	1	0.885294	0.866667	0	0.984804	0.887092	0.999183	0.928268	0.897712	0.896569	0.372712	0.902614	0.920752	0.822222	0.887908	0.724673	0.999346	0.804575	0.629248	0.960784	0.871078	0.900327	0.970261	0.958824	0.983987	0.896078	0.725654	0.726634	0.763725	0.991176	0.60098	0.869608	0.892484	0.928922	0.863725	0.782353	0.564379	0.928431
Bfra135	0.995425	0.981209	0.990359	0.978431	0.968791	0.998366	0.989052	0.999183	0.999346	0.999837	0.997549	0.950327	0.981046	0.825163	0.984804	0	0.945915	0.993954	0.929739	0.985621	0.839379	0.993464	0.972549	0.998693	0.999837	0.894118	0.988725	0.564216	0.994444	0.999673	0.999183	0.876634	0.997386	0.980882	0.994118	0.999837	0.999837	0.999837	0.999346	0.920098	0.988235	0.999673	0.994935	0.986111	0.999837	0.999837	0.999673	0.889542	0.973366
Bn343	0.854575	0.947549	0.964379	0.829739	0.791667	0.840359	0.903268	0.944444	0.938889	0.943137	0.848856	0.941667	0.944771	0.827778	0.887092	0.945915	0	0.995588	0.906863	0.854085	0.808497	0.90049	0.858333	0.87402	0.851961	0.79085	0.942484	0.974837	0.841176	0.91683	0.962418	0.879575	0.848366	0.985131	0.960948	0.993791	0.904739	0.955719	0.848529	0.79281	0.926797	0.813235	0.847549	0.89183	0.961438	0.822386	0.851307	0.822876	0.884641
Bn344	0.999183	1	0.932353	0.998693	0.983824	0.911438	0.994771	0.998529	0.978431	0.997549	0.998366	0.997712	0.999183	0.987745	0.999183	0.993954	0.995588	0	1	0.968954	0.998366	0.998366	1	0.998856	0.996078	1	0.990359	0.987582	0.98219	0.996078	0.820098	0.995261	0.988235	0.995588	0.990523	0.804248	0.998693	0.966667	0.818954	0.99902	1	0.998856	0.999346	0.99951	0.813889	0.995098	0.997059	0.998039	0.816176
Bfra486	0.928758	0.994444	0.953758	0.917647	0.933497	0.922222	0.379739	0.945752	0.97549	0.944935	0.938072	0.99951	0.912908	0.911765	0.928268	0.929739	0.906863	1	0	0.777288	0.919935	0.928758	0.926961	0.938562	0.938562	0.911601	0.926144	0.991176	0.927451	0.934641	0.963562	0.928268	0.936111	0.975163	0.976797	0.996078	0.844118	0.961111	0.938399	0.888562	0.923856	0.930556	0.732843	0.673529	0.973203	0.938562	0.938399	0.928268	0.783007
Bfra492	0.627451	0.994935	0.987745	0.776961	0.744935	0.705882	0.753595	0.948529	0.95915	0.947059	0.786438	1	0.970261	0.906209	0.897712	0.985621	0.854085	0.968954	0.777288	0	0.826797	0.886111	0.88268	0.920752	0.778431	0.846569	0.931209	0.999346	0.857516	0.920752	0.919608	0.91781	0.777941	0.995261	0.878105	0.945261	0.822386	0.923203	0.80866	0.786438	0.936765	0.783007	0.594281	0.653595	0.938725	0.786438	0.754085	0.778595	0.751634
Bfra491	0.860784	0.938889	0.977614	0.806373	0.776307	0.824346	0.896895	0.943791	0.93219	0.943464	0.760458	1	0.935458	0.886928	0.896569	0.839379	0.808497	0.998366	0.919935	0.826797	0	0.911601	0.879085	0.864869	0.825163	0.837908	0.950327	0.999346	0.784641	0.917157	0.963562	0.911438	0.825163	0.979248	0.948693	0.992484	0.904575	0.956863	0.850654	0.794935	0.939379	0.772549	0.824673	0.900654	0.968137	0.821242	0.813562	0.820752	0.883497
Bt444	0.752941	0.955719	0.946405	0.867647	0.831209	0.780392	0.860948	0.247549	0.971405	0.930229	0.913399	1	0.873366	0.862418	0.372712	0.993464	0.90049	0.998366	0.928758	0.886111	0.911601	0	0.907026	0.918954	0.85049	0.872876	0.72549	0.985131	0.792647	0.636111	0.946078	0.854248	0.892484	0.980556	0.926144	0.985948	0.877614	0.75049	0.683987	0.760948	0.991176	0.624183	0.843464	0.887582	0.926144	0.850654	0.86781	0.638889	0.928431
Bn245	0.87598	0.97598	0.988562	0.879248	0.881046	0.881046	0.882353	0.945752	0.96634	0.947059	0.759477	0.973856	0.97451	0.891667	0.902614	0.972549	0.858333	1	0.926961	0.88268	0.879085	0.907026	0	0.920425	0.876307	0.845425	0.949183	0.941176	0.873039	0.921732	0.95719	0.912908	0.876307	0.950163	0.974673	0.996078	0.910784	0.960784	0.876144	0.838889	0.983333	0.867647	0.87598	0.904248	0.966503	0.876307	0.88268	0.88268	0.913399
Bn242	0.904085	0.726471	0.977614	0.918627	0.85915	0.916667	0.914869	0.948693	0.87598	0.943301	0.91634	0.996732	0.59085	0.702778	0.920752	0.998693	0.87402	0.998856	0.938562	0.920752	0.864869	0.918954	0.920425	0	0.920752	0.919771	0.954085	0.999346	0.889542	0.921732	0.962582	0.922386	0.920752	0.992157	0.956209	0.993301	0.917647	0.957026	0.920425	0.888235	0.99085	0.744608	0.919118	0.920752	0.971895	0.920752	0.919771	0.918627	0.620425
Bn107	0.833497	0.994935	0.981699	0.597712	0.726797	0.619935	0.861928	0.908824	0.971569	0.930065	0.488889	1	0.938889	0.888725	0.822222	0.999837	0.851961	0.996078	0.938562	0.778431	0.825163	0.85049	0.876307	0.920752	0	0.848693	0.91683	0.999346	0.820915	0.867974	0.920752	0.897059	0.670261	0.915359	0.967157	0.985294	0.899183	0.896569	0.76732	0.739216	0.988889	0.716993	0.805556	0.895261	0.910458	0.675817	0.645915	0.555556	0.927778
Bn246	0.868627	0.959641	0.943137	0.818791	0.823039	0.845098	0.899837	0.936765	0.973203	0.944771	0.846405	0.955065	0.965686	0.870425	0.887908	0.894118	0.79085	1	0.911601	0.846569	0.837908	0.872876	0.845425	0.919771	0.848693	0	0.947386	0.943137	0.783824	0.923856	0.960131	0.726634	0.839379	0.971732	0.965033	0.995098	0.821895	0.95866	0.846078	0.805065	0.971242	0.847222	0.841667	0.881046	0.965523	0.848693	0.846732	0.802124	0.903595
Bt438	0.826797	0.993464	0.975	0.879085	0.923693	0.835948	0.917647	0.726471	0.862908	0.947059	0.954085	0.996078	0.884967	0.888562	0.724673	0.988725	0.942484	0.990359	0.926144	0.931209	0.950327	0.72549	0.949183	0.954085	0.91683	0.947386	0	0.997222	0.859477	0.693954	0.962745	0.930392	0.954248	0.982353	0.973203	0.986601	0.930719	0.725327	0.783007	0.816667	0.967157	0.702778	0.927124	0.922059	0.93415	0.924183	0.887745	0.710948	0.92598
Bfra3	0.998203	0.971405	0.962092	0.999346	0.996732	0.998366	0.999346	0.99281	0.997549	0.995098	0.997059	0.952614	0.984804	0.864052	0.999346	0.564216	0.974837	0.987582	0.991176	0.999346	0.999346	0.985131	0.941176	0.999346	0.999346	0.943137	0.997222	0	0.974346	0.998856	0.989542	0.982353	0.99183	0.998203	0.983824	0.996405	0.990033	0.994608	0.999183	0.943464	0.999346	0.997059	0.999346	0.999346	0.988072	0.998039	0.996078	0.999346	0.983987
Bt187	0.771895	0.948203	0.94183	0.828431	0.788725	0.740033	0.847059	0.847876	0.929248	0.936111	0.813399	1	0.846078	0.847222	0.804575	0.994444	0.841176	0.98219	0.927451	0.857516	0.784641	0.792647	0.873039	0.889542	0.820915	0.783824	0.859477	0.974346	0	0.807026	0.891013	0.863889	0.826307	0.954085	0.931046	0.963235	0.903595	0.838235	0.730882	0.756046	0.870752	0.760458	0.79085	0.892484	0.889706	0.804902	0.804248	0.785948	0.893301
Bt195	0.798693	0.993464	0.980229	0.64134	0.869281	0.761111	0.911601	0.657843	0.96732	0.771078	0.90915	0.839542	0.886601	0.866667	0.629248	0.999673	0.91683	0.996078	0.934641	0.920752	0.917157	0.636111	0.921732	0.921732	0.867974	0.923856	0.693954	0.998856	0.807026	0	0.956699	0.898366	0.920261	0.993137	0.80768	0.981209	0.895915	0.756863	0.728922	0.790196	0.989379	0.631209	0.906536	0.921732	0.924673	0.880719	0.798039	0.592974	0.922876
Bt194	0.960458	0.994935	0.986765	0.963399	0.942484	0.854739	0.85	0.961928	0.956699	0.958333	0.963562	1	0.974837	0.963562	0.960784	0.999183	0.962418	0.820098	0.963562	0.919608	0.963562	0.946078	0.95719	0.962582	0.920752	0.960131	0.962745	0.989542	0.891013	0.956699	0	0.928105	0.804248	0.967647	0.961275	0.695915	0.954902	0.921895	0.647222	0.963562	0.988235	0.960784	0.926144	0.715196	0.678268	0.712745	0.956209	0.925327	0.751961
Bn135	0.896732	0.970752	0.943627	0.844281	0.84134	0.885784	0.90768	0.927288	0.971242	0.93219	0.915033	1	0.95049	0.905882	0.871078	0.876634	0.879575	0.995261	0.928268	0.91781	0.911438	0.854248	0.912908	0.922386	0.897059	0.726634	0.930392	0.982353	0.863889	0.898366	0.928105	0	0.820098	0.975654	0.959967	0.946732	0.860784	0.937092	0.904739	0.90049	0.973693	0.896732	0.893791	0.898039	0.94281	0.88366	0.871242	0.746895	0.927778
Bn171	0.869771	0.994935	0.988399	0.723039	0.758497	0.716176	0.790686	0.948039	0.968791	0.946078	0.721569	1	0.97402	0.924183	0.900327	0.997386	0.848366	0.988235	0.936111	0.777941	0.825163	0.892484	0.876307	0.920752	0.670261	0.839379	0.954248	0.99183	0.826307	0.920261	0.804248	0.820098	0	0.968627	0.97451	0.961111	0.906863	0.954739	0.757026	0.774673	0.985131	0.763562	0.784967	0.887582	0.896242	0.550817	0.725	0.715523	0.928431
Bt267	0.981536	0.994281	0.983824	0.964216	0.976797	0.976961	0.923693	0.989216	0.962092	0.993137	0.936928	0.997222	0.990033	0.980229	0.970261	0.980882	0.985131	0.995588	0.975163	0.995261	0.979248	0.980556	0.950163	0.992157	0.915359	0.971732	0.982353	0.998203	0.954085	0.993137	0.967647	0.975654	0.968627	0	0.971405	0.992974	0.995752	0.983333	0.977124	0.985131	0.987745	0.973529	0.978105	0.991503	0.968301	0.964542	0.965686	0.953105	0.977451
Bt202	0.783987	0.970261	0.970752	0.905556	0.895588	0.906209	0.959967	0.960458	0.944608	0.527124	0.969771	0.619444	0.949837	0.969118	0.958824	0.994118	0.960948	0.990523	0.976797	0.878105	0.948693	0.926144	0.974673	0.956209	0.967157	0.965033	0.973203	0.983824	0.931046	0.80768	0.961275	0.959967	0.97451	0.971405	0	0.964706	0.963072	0.802614	0.962582	0.961928	0.98366	0.864706	0.813399	0.857353	0.920752	0.977778	0.951471	0.934477	0.963562
Bt210	0.986438	0.996078	0.986275	0.979902	0.964379	0.86732	0.987255	0.987582	0.970425	0.973693	0.99232	0.996242	0.989706	0.988072	0.983987	0.999837	0.993791	0.804248	0.996078	0.945261	0.992484	0.985948	0.996078	0.993301	0.985294	0.995098	0.986601	0.996405	0.963235	0.981209	0.695915	0.946732	0.961111	0.992974	0.964706	0	0.988562	0.942484	0.644608	0.990196	0.990196	0.978595	0.990686	0.984967	0.617974	0.988072	0.984477	0.944444	0.784477
Bt439	0.904739	0.897059	0.979085	0.870752	0.866013	0.884314	0.817157	0.94281	0.97549	0.922386	0.897222	0.989216	0.970588	0.924673	0.896078	0.999837	0.904739	0.998693	0.844118	0.822386	0.904575	0.877614	0.910784	0.917647	0.899183	0.821895	0.930719	0.990033	0.903595	0.895915	0.954902	0.860784	0.906863	0.995752	0.963072	0.988562	0	0.955882	0.910784	0.910621	0.942974	0.888889	0.81634	0.815196	0.968627	0.904248	0.895752	0.889869	0.839216
Bt198	0.817974	0.989869	0.977778	0.85098	0.860784	0.720588	0.895752	0.703758	0.945915	0.864706	0.958824	1	0.867647	0.898203	0.725654	0.999837	0.955719	0.966667	0.961111	0.923203	0.956863	0.75049	0.960784	0.957026	0.896569	0.95866	0.725327	0.994608	0.838235	0.756863	0.921895	0.937092	0.954739	0.983333	0.802614	0.942484	0.955882	0	0.721242	0.819935	0.991176	0.631209	0.897549	0.95098	0.850654	0.920752	0.868301	0.762092	0.904085
Bt197	0.740523	0.994771	0.979739	0.80049	0.783497	0.605229	0.790196	0.770425	0.95768	0.93268	0.84951	0.998529	0.886601	0.864379	0.726634	0.999346	0.848529	0.818954	0.938399	0.80866	0.850654	0.683987	0.876144	0.920425	0.76732	0.846078	0.783007	0.999183	0.730882	0.728922	0.647222	0.904739	0.757026	0.977124	0.962582	0.644608	0.910784	0.721242	0	0.714869	0.991176	0.670915	0.763072	0.903758	0.50866	0.730392	0.795588	0.679739	0.719444
Bt199	0.726961	0.943791	0.963889	0.740359	0.712908	0.658007	0.902288	0.806046	0.947712	0.94085	0.765523	0.958497	0.822386	0.816503	0.763725	0.920098	0.79281	0.99902	0.888562	0.786438	0.794935	0.760948	0.838889	0.888235	0.739216	0.805065	0.816667	0.943464	0.756046	0.790196	0.963562	0.90049	0.774673	0.985131	0.961928	0.990196	0.910621	0.819935	0.714869	0	0.991176	0.614542	0.825	0.901797	0.951471	0.744608	0.746895	0.635458	0.911275
Bfra485	0.983333	0.993954	0.988072	0.986438	0.977941	0.99085	0.942974	0.99085	0.989542	0.99085	0.907353	1	0.989869	0.985294	0.991176	0.988235	0.926797	1	0.923856	0.936765	0.939379	0.991176	0.983333	0.99085	0.988889	0.971242	0.967157	0.999346	0.870752	0.989379	0.988235	0.973693	0.985131	0.987745	0.98366	0.990196	0.942974	0.991176	0.991176	0.991176	0	0.990686	0.940686	0.94085	0.989542	0.970915	0.976961	0.987745	0.942157
Bn243	0.721895	0.871895	0.969118	0.697876	0.654902	0.603431	0.862582	0.641667	0.865196	0.871078	0.746732	1	0.737745	0.812745	0.60098	0.999673	0.813235	0.998856	0.930556	0.783007	0.772549	0.624183	0.867647	0.744608	0.716993	0.847222	0.702778	0.997059	0.760458	0.631209	0.960784	0.896732	0.763562	0.973529	0.864706	0.978595	0.888889	0.631209	0.670915	0.614542	0.990686	0	0.803268	0.89183	0.894281	0.730556	0.708497	0.511111	0.759804
[truncated: 41 more rows]
[truncated: 34 more columns]

## Sheet: Table S10
Table S10 Shannon and Pielou evenness alpha diversity metrics for all fruit fly samples after rarefaction to 6120 sequences
Species	Sample ID	Shannon	Pielou_e	Description
[truncated: 80 more rows]

[truncated: 3 more sheets: Table S11, Table S12, Table S13]
